# Supplementary material for: The Arabinogalactan Protein Family of Centaurium erythraea Rafn
Source: Plants (Basel). 2021 Sep 9;10(9):1870. doi: 10.3390/plants10091870 (PMC8471777; doi:10.3390/plants10091870)
Supplement: Supplementary file 1 [file plants-10-01870-s001.zip]

Archive with 3 entries (3 files):
- Supplement_1.xlsx
- Supplement_2.xlsx
- Supplement_3.xlsx
