# Supplementary material for: The Arabinogalactan Protein Family of Centaurium erythraea Rafn
Source: Plants (Basel). 2021 Sep 9;10(9):1870. doi: 10.3390/plants10091870 (PMC8471777; doi:10.3390/plants10091870)
Supplement: Supplementary file 1 [file plants-10-01870-s001.zip › Supplement_1.xlsx]

## Sheet: Supplement_1
	Transcript.id	Transcript.sequence	Protein.id	Protein.sequence	sequence.type	length	ext_sp	ext_tyr	prp	agp	past_percent	pvyk_percent	psky_percent	p_percent	coverage	maab_class	pfam.name	pfam.acc	pfam.desc	pfam.clan	pfam.align_start	pfam.align_end	pfam.model_start	pfam.model_end	pfam.ievalue	pfam.bitscore
1	TR11434.c0_g1_i1	CAAGCAGCACGTCGGCGATCTCAACGCCACGGATGCCTCCTCCTATGATCTCCAGCGCAAGCTAGTCCAAGCAGCCACAGCCGTCGACTCTTCCGACGCCGTCCAGTCCTCTTTCTCCTACGTGACTCCTACTTCTGCCGTATTCCAGGTGATTATTGGTGGTGGTGCTGCTGGTGGTGGAGGTGGAGCTACTGCTACTAGAGCCCCGGCTGAACCGGCTAAAGAAACACTTAATGTGGAAGAGAACAAGAAAGAAGATAAAGAGGAAATGGGTGAAGATGATGACCTGATAATAGACATCTTTGGACAAGATGATGAATAATGAGCTCCTATGCGTTTTTTCCTTTTCTGGTATTTTTGTTTGGATCATTAGAAGCCTTAGTAATATGTGG	TR11434.c0_g1_i1_1	MSIIRSSSSPISSLSSFLFSSTLSVSLAGSAGALVAVAPPPPPAAPPPIITWNTAEVGVT	complete	60	0	0	0	3	58.3333	23.3333	38.3333	15	0.166667	4
2	TR14968.c0_g1_i1	GGCAGAACAAGGCGAAAGCAAGAGATTCCCCTCTAAGTGATCATGGGAAATACGGGCAAGGGGTCTATGATGATTCCTCCATTTGCCCTTCTTGTATTGGCAATTCTTGTTCTTTGCTTGCCCACAAAAACCACGGCTGATTACTCTCACTACAAGTCTAATCCTCTTTCTCCAATCTACAAGTCTCCGTCTACTTCAGAAAACAAATATCAACATTCTGAATACAAGTATCTTCCTCAAGGGTACGATAATCCACCACCAGAATACAAGTATCCACCTCCAGAATACAAATATCCTCCTCCAGAATATAAGTATCCACCACCTTCTCCAAA	TR14968.c0_g1_i1_1	MGNTGKGSMMIPPFALLVLAILVLCLPTKTTADYSHYKSNPLSPIYKSPSTSENKYQHSEYKYLPQGYDNPPPEYKYPPPEYKYPPPEYKYPPPSP	complete	96	0	4	0	3	38.5417	45.8333	53.125	20.8333	0.1875	12
3	TR14968.c0_g1_i2	CAAGAGATTCCCTCTAAGTGACGATGGGAAATACGGGAAAGGGGTCTATGATGATTCCTCCATTTGCCACTCTTGTATTGGCAATTGTTGTTCTTTGTTTGCCCTCAAAAACCACGGCTGATCACTCTCACTACAAATCTTCCCCTCTGTCTCCCATCTACGAGTCTCCATCTCCTCTAGAAAAGAAGTATCCACAAAGTGAGTACAAGTATCTTCCTCAAGGGTACGATAATCCACCACCAGAATACAAGTATCCACCTCCAGAATACAAATATCCTCCTCCAGAATATAAGTATCCACCACCTTCTCCAAA	TR14968.c0_g1_i2_2	MGNTGKGSMMIPPFATLVLAIVVLCLPSKTTADHSHYKSSPLSPIYESPSPLEKKYPQSEYKYLPQGYDNPPPEYKYPPPEYKYPPPEYKYPPPSP	complete	96	0	4	0	5	40.625	47.9167	55.2083	22.9167	0.229167	12
4	TR14968.c0_g2_i1	GGCAGAACAAGGCGAAAGCAAGAGATTCCCCTCTAAGTGATCATGGGAAATACGGGCAAGGGGTCTATGATGATTCCTCCATTTGCCACTCTTGTATTGGCAGTTCTTGCTCTTTGCTTGCCTACAAAAACCACGGCTGATTACAAATCTCCTCCTCCTTCTCCCATCTACAAGTCTCCGTCTCCGGTAGAAAACAAGTATCCACCTCCAGAGTATAAGTATCCACCACCTTCTCCAAACTACAAATATCCACCACCAGAGTATAAGTATCCTCCTCCAGAGTACAAGTATCCACCACCTTCTCCAACGTACAAGTATCCACCACCAGAATACAAGTAT	TR14968.c0_g2_i1_1	MGNTGKGSMMIPPFATLVLAVLALCLPTKTTADYKSPPPSPIYKSPSPVENKYPPPEYKYPPPSPNYKYPPPEYKYPPPEYKYPPPSPTYKYPPPEYKY	complete	99	1	6	0	5	46.4646	58.5859	62.6263	29.2929	0.323232	12
5	TR14968.c0_g2_i2	GGCAGAACAAGGCGAAAGCAAGAGATTCCCCTCTAAGTGATCATGGGAAATACGGGCAAGGGGTCTATGATGATTCCTCCATTTGCCACTCTTGTATTGGCAGTTCTTGCTCTTTGCTTGCCTACAAAAACCACGGCTGATTACAAATCTCCTCCTCCTTCTCCCATCTACAAGTCTCCGTCTCCGGTAGAAAACAAGTATCCACCTCCAGAGTATAAGTATCCACCACCTTCTCCAAAATACAAGTATCCTCCTCCAGAGTACAAGTATCCACCACCTTCTCCAACGTACAAGTATCCACCACCAGAATACAAGTAT	TR14968.c0_g2_i2_1	MGNTGKGSMMIPPFATLVLAVLALCLPTKTTADYKSPPPSPIYKSPSPVENKYPPPEYKYPPPSPKYKYPPPEYKYPPPSPTYKYPPPEYKY	complete	92	1	5	0	5	46.7391	57.6087	61.9565	28.2609	0.315217	12
6	TR15493.c1_g1_i1	CATTTTCTCCAAACATAACTTTGAGCATCAACAATGGCAAGTTACAAATTTGTATGTTTCTTTGCTATAATGATTATTTCATTGTTTTCAAGCATATCCATTGCTCAAGCTGCTCGTCAGCTGCAACAGAGCTCTCCCTTCCCGACTATACCATCATTGCCTGAGCCTACAACCATTCCGACCATACCAAACTTTCCCTTTCCGACAGGTACAATCCCTTTTCCGACGTCTTTTCCCCCATTGCCAGCCAGTATTCCTACGTTTCCAAATATTCCTTCAACAT	TR15493.c1_g1_i1_2	MASYKFVCFFAIMIISLFSSISIAQAARQLQQSSPFPTIPSLPEPTTIPTIPNFPFPTGTIPFPTSFPPLPASIPTFPNIPST	complete	83	0	0	0	1	51.8072	24.0964	36.1446	20.4819	0.0240964	24
7	TR16746.c0_g1_i1	ATCCTTCAGTTTTCGCTTCTTCTTTTGTCTTCTCCTGATGTCCTCATCAGAAGAAGTTGATGAAGAGGTAAAATCTGATGGCAGGCTTAAAGACATATGAGGATGAGATGACTGGAAAGTATGATTCCCTTGAGGAGGATTCGAGCTCGTTGCGGGTGGCAATTGTGCAGATGATAATGTAGAGAACAAGGGATTATTACTCATGCTTGGAGAAAAACTTACAGGAATTGCCGCGGGAGCCGATGAAACAGTGACATGAGTAGGAATTGGCGGATTATTAGTAGTAGCCAATGCCATTGGCACGACGACAGCAACTGCTGTCGTTGTGGCCGCTGGCATTGGAGTTTGAGCTTGAGATTGAGCCTGAGCTTGAGCTAGCGGTTGAGCTTGAGCTAGATG…	TR16746.c0_g1_i1_3	MPAATTTAVAVVVPMALATTNNPPIPTHVTVSSAPAAIPVSFSPSMSNNPLFSTLSSAQLPPATSSNPPQGNHTFQSSHPHMSLSLPSDFTSSSTSSDEDIRRRQKKKRKLKD	complete	113	0	0	0	3	52.2124	23.8938	36.2832	13.2743	0.0530973	24
8	TR16746.c0_g2_i1	ATCCTTCAGTTTTCGCTTCTTCTTTTGTCTTCTCCTGATGTCCTCATCAGAAGAAGTTGATGAAGAGGTAAAATCTGATGGCAGGCTCAATGACATATGAGGATGGGATGACTGAAAAGTATGATTCCCTTGAGGAGGATTCGAGCTCGTTGCGGGGGGCAATTGTGAAGATGATAATGTAGAGAACAAGGGATTATTACTCATGCTTGGAGAAAAACTTACAGGAATTGCCGCGGGAGCCGATGAAACAGTGACATGAGTAGGAATTGGCGGATTATTAGTAGTAGCCAATGCCATTGGCACGACGACAGCAACTGCTGTCGTTGTGGCCGCTGGCATTGGAGTTTGAGCTTGAGATTGAGCCTGAGCTTGAGCTAGCGGTTGAGCTTGAGCTAGATG…	TR16746.c0_g2_i1_3	MPAATTTAVAVVVPMALATTNNPPIPTHVTVSSAPAAIPVSFSPSMSNNPLFSTLSSSQLPPATSSNPPQGNHTFQSSHPHMSLSLPSDFTSSSTSSDEDIRRRQKKKRKLKD	complete	113	0	0	0	3	52.2124	23.8938	37.1681	13.2743	0.0530973	24
9	TR16798.c0_g1_i1	TAAGGCACCACAAAATCAAAGTCATGTCCTCAGCAAAATTCTTGCCAGCTTTCTTACTTGGGGCTGTGCTTCTCTTCTCTCTTGCTCTTGCTGCAGAACATCCTTCCCTCTCGGAAGAACAATGGCCAGAAGACTCCCACTTTGATCCGGAGGAAGTGCTCGATTTCGAGATCGAACCACTTAAACACCACCACCATCACAAAAGGCATCATCACAAGAAGAACTGTAAGTACATACCATATCCTCCACAGGAAGCGCCCAGCCCAAAACCACCAAGCCCCAAACCTCATCCACCAGTCCAAGCACCCAGTCCACACCCATTTAATCCCCATCCACCAGCTGAAGCACCCAGCCCAAAATTGTCAAAGCCACCGGCCGGAGCTCCTGCCATCACAGTAC…	TR16798.c0_g1_i1_4	MSSAKFLPAFLLGAVLLFSLALAAEHPSLSEEQWPEDSHFDPEEVLDFEIEPLKHHHHHKRHHHKKNCKYIPYPPQEAPSPKPPSPKPHPPVQAPSPHPFNPHPPAEAPSPKLSKPPAGAPAITVPAKPTPQPPAISPSTKPSRRCTHRPIKAPSPQPSKRQ	complete	162	0	0	1	13	45.679	35.8025	43.2099	23.4568	0.185185	4
10	TR1715.c0_g1_i1	GAAGCAAAACCAAAAAGAAGAGAAAGTGAACCTGGAATCATGGCTCAAACAATGATGCATGTTCTTGCATGCATAATCCTTCTTATGGCAGTTGTATTAGAAGGAGCACCACCTCCAAAGCAAGAGAGATGTACAAATCCTCGTTTTTCTGAGTGTTTCCATACCCCCAAAACTTGCCCTGATTCTTGCCCCCGGGACTGTGATGTGGATTGCTGGTCATGCGAGGCTCGTTGTATCCCAACAACCAAAGGTCCAAAATCTAGCCCTCCACCACCAAAAGATCCAAAACAAAGCCCTCCACCACCTCAGCCTTCAAGTAGTGCACCACCTCCTCCTTCAAAGCCACTCTCGCCTCCAGCGCCCAAGCCCTCCTCACCTCCACCACCTCATTCACCTCCT…	TR1715.c0_g1_i1_3	EAKPKRRESEPGIMAQTMMHVLACIILLMAVVLEGAPPPKQERCTNPRFSECFHTPKTCPDSCPRDCDVDCWSCEARCIPTTKGPKSSPPPPKDPKQSPPPPQPSSSAPPPPSKPLSPPAPKPSSPPPPHSPPAVSPKKVFCKIRKY	internal	148	3	0	0	8	46.2585	39.4558	46.2585	25.1701	0.251701	19
11	TR1715.c0_g1_i1	GAAGCAAAACCAAAAAGAAGAGAAAGTGAACCTGGAATCATGGCTCAAACAATGATGCATGTTCTTGCATGCATAATCCTTCTTATGGCAGTTGTATTAGAAGGAGCACCACCTCCAAAGCAAGAGAGATGTACAAATCCTCGTTTTTCTGAGTGTTTCCATACCCCCAAAACTTGCCCTGATTCTTGCCCCCGGGACTGTGATGTGGATTGCTGGTCATGCGAGGCTCGTTGTATCCCAACAACCAAAGGTCCAAAATCTAGCCCTCCACCACCAAAAGATCCAAAACAAAGCCCTCCACCACCTCAGCCTTCAAGTAGTGCACCACCTCCTCCTTCAAAGCCACTCTCGCCTCCAGCGCCCAAGCCCTCCTCACCTCCACCACCTCATTCACCTCCT…	TR1715.c0_g1_i1_2	MAQTMMHVLACIILLMAVVLEGAPPPKQERCTNPRFSECFHTPKTCPDSCPRDCDVDCWSCEARCIPTTKGPKSSPPPPKDPKQSPPPPQPSSSAPPPPSKPLSPPAPKPSSPPPPHSPPAVSPKKVFCKIRKY	complete	134	3	0	0	8	47.7612	40.2985	47.0149	26.1194	0.276119	19
12	TR17577.c0_g2_i1	CAGCGGAGAGGTAAAGAACTCAGAAAATTGAGGTCTCTCTAACAAATTGTTTACATTACCTCAGAGACAAAATCAATGGCTTTCACGAAAGTAGCATTAGCTTTAATGGTCGCTTTGATGGTTGGATCTGCTGTATCACAATCACCGGCGGCATCTCCGAAGTCGTCGCCTACAGCAGCACCTATTGCGTCGCTGCCTAAGCCATTTCCCGTTCCTACTGCATCACCGACTGGATCGCCGGCTTCTGCTGCTCCCGTTGCTTCAACAACAGCCACACCAGTTGCTTTTAGGTTTAACAAAACAAGCCTTCCAACGTAATCCATGAAGCACTATTCAGATGTTGAAATCAATAATTCTTGTTATGTCTTCATCTCTATCAATAGTGAATAGGAAGAAAAA…	TR17577.c0_g2_i1_3	MAFTKVALALMVALMVGSAVSQSPAASPKSSPTAAPIASLPKPFPVPTASPTGSPASAAPVASTTATPVAFRFNKTSLPT	complete	80	0	0	0	9	63.75	30	36.25	16.25	0.225	4
13	TR17903.c0_g2_i1	CTGAGGAGCTCAGGCTGCGGAGCTGAAAAGCTCAATAGGCAGCGGATCTGAAGAACTCAGGCTGCGGAGCTGAAGAGCTCAATAAGCAGCGGATCTGTGGAGCTCAGGCTGCGGAGCTAAAGAAGCTCAATAAAATCAAAGCGTGGCTCTGACTACTGGGAGGGTCGATCCTAGCCCCAGGTTTTAAGTTTAGAGTCAAAAGGCGTGGCCCTGACTACTGGAAAGGTCGGACCTAGCCCCAGATTTTTGGTTTATAGTCGAATACGAGGCCCCGACTACTGGGAAGGTCGGACCTAGCCCCAGATTTTTTGCGGCTTGTTGTCGGCTTATTGGGATGGGCGGACCTCAGTCCCAAGTCTTAATTAGCCCCCAGCACGTGGGTAGGCGGAGCAACGGGGC…	TR17903.c0_g2_i1_3	MSSASRSLSSSSAPLLIELFSSALLLSFSASQSEHPKPEARSDLPSSLAMAKTINFSLTGPSPVAPPTHVLGAN	complete	74	0	0	0	4	52.7027	16.2162	39.1892	10.8108	0.121622	24
14	TR17903.c0_g2_i2	CTGAGGAGCTCAGGCTGCGGAGCTGAAAAGCTCAATAGGCAGCGGATCTGAAGAACTCAGGCTGCGGAGCTGAAGAGCTCAATAAGCAGCAGAGATGAGGAGCTCAGGCTGCGAAGCTGAAGAGCTCAATAAGCAGCGGATCTGTGGAGCTCAGGCTGCGGAGCTAAAGAAGCTCAATAAAATCAAAGCGTGGCTCTGACTACTGGGAGGGTCGATCCTAGCCCCAGGTTTTAAGTTTAGAGTCAAAAGGCGTGGCCCTGACTACTGGAAAGGTCGGACCTAGCCCCAGATTTTTGGTTTATAGTCGAATACGAGGCCCCGACTACTGGGAAGGTCGGACCTAGCCCCAGATTTTTTGCGGCTTGTTGTCGGCTTATTGGGATGGGCGGACCTCAGTCC…	TR17903.c0_g2_i2_3	MSSASRSLSSSSAPLLIELFSSALLLSFSASQSEHPKPEARSDLPSSLAMAKTINFSLTGPSPVAPPTHVLGAN	complete	74	0	0	0	4	52.7027	16.2162	39.1892	10.8108	0.121622	24
15	TR17903.c0_g3_i1	CCAACGGTGGGGGTTGAGGAAGACCGAGTGGAGGATGAGGACGATAGCGCAGACTACTATCGATTCGTCAGGGAATGTTTGGACGCCGCAGTGCTCTTTCATGGAGAGGAGGATGTCAAAGTTTTTGAGGAGCAAGATTCTGTAATTGAGCCTGTCCCCGAGTTGATCGAGCCAACAGGGTCCAAGCTTAAGATCCCGACGCTGAGTTCTAAGACGTCGAGCTCCCGCGCTCAGTCCCAGCATCGTGGAACGCAGACCGATTAGTAACTTTTGTCCGTAGCGTAGGATTTCATGTAACAGATAACTTCCTTTGCGTATCTTCACATGTAACCTTCTACTTTTGGTATGAAGATTTAATGGAAATTTTCTGAATTTTTGAAAAAACTTGTGCTGTTCTTT…	TR17903.c0_g3_i1_2	MSSASRSLSSSSAPLLIELFSSALLLSFSASQSEHPKPEARSDLPSSLAMAKTINFSLTGPSPAAPPTHKLGAK	complete	74	0	0	0	4	54.0541	16.2162	41.8919	10.8108	0.121622	24
16	TR19311.c0_g1_i1	CACCGAAACCCCTTCACCGTTTTATTTATTTATTTATTTTCTGGGAGAAATTTCCCGTTATCTTAAAAGGAGCATGTCAATCTTATTACCACCGTTGAGCTGTCTCTTTCCTCTGGGCCTCAATATTTTATCACCTCTCTATCTCCATCTAACACCCAAGTACAACCAAACAACCTCAGCACTGACCAGCCATGGATCGCAGCTCTCTTTTTGGCCTCGTATTAATCAGCATTGTCATTGCCGGTGTCGGAGGTCAATCTCCTTCTACCGCCCCTGCTAAATCTCCCATCGCCACTCCTCCTCCAGCTGTTTCTCCTGCTAAGCCCCCAACTTCTGCGGCTCCAGTCTCCACTCCTCCCGTTTCAGCTCCACCGACGGCATCTTCCACTCCTCCAGCTG…	TR19311.c0_g1_i1_3	MDRSSLFGLVLISIVIAGVGGQSPSTAPAKSPIATPPPAVSPAKPPTSAAPVSTPPVSAPPTASSTPPAAAPVTPPVSP	complete	79	0	0	0	12	67.0886	37.9747	44.3038	25.3165	0.379747	4
17	TR19343.c0_g1_i1	CAAAATTCACTCAATCATGTTTTTTGACCGTTGGGAAATCTCCACGGCTATATATACCAACCCTCTCCATACCATTCTCCACCCACTCTCAGCTTCACAGAAATTATCTACTTCTCTATTCTTCCTTCTTCTCTAGTCCGCTAATTCTTATTTTCAGTGCATTCTAAATCTAATGGCACAAATGGGCATCTCGAAAGCTGTTGTTTTATCTATTTTGGCAGTGGCATTCATGGCTTCCTTTGCTGCTGCTGCACACAAAAGCAAGATTCTCCCTGCTCCGGCACCGGCGCCGATGTTGTCTTCCCCGGCACCGGCACCGGCACCAGGGCCTTCTCCCATGGAGACCGGAGATGGGTTGTCCGTTGCGATTTCGAGTGCTTCCATTTGCTTCTCTTTGTT…	TR19343.c0_g1_i1_1	MAQMGISKAVVLSILAVAFMASFAAAAHKSKILPAPAPAPMLSSPAPAPAPGPSPMETGDGLSVAISSASICFSLFLSIIGLFLN	complete	85	0	0	0	9	48.2353	20	30.5882	11.7647	0.211765	1
18	TR19343.c0_g1_i2	CAAAATTCACTCAATCATGTTTTTTGACCGTTGGGAAATCTCCACGGCTATATATACCAACCCTCTCCATACCATTCTCCACCCACTCTCAGCTTCACAGAAATTATCTACTTCTCTATTCTTCCTTCTTCTCTAGTCCGCCAATTCTTCTTTTCCAGTGCATTCTAAAGCTAATGGCACAAATGGGCATCTCTAAAGCTGTTGTTTTAGCTGTTTTCGTGGTGGCATTCATGGCTTCCTTTGCTGCTGCTGCACACAAAAGCAAGATTCTCCCTGCTCCGGCACCGGCGCCGAGCTTGTCTTCCCCGATATCGGCACCGGCACCAGCACCAGGGCCTTCTCCAATGGAGACCGGAGATGGGTTTTCCGTTGCGATTTCGAGTGCTTCCATTTGCTTCT…	TR19343.c0_g1_i2_1	MAQMGISKAVVLAVFVVAFMASFAAAAHKSKILPAPAPAPSLSSPISAPAPAPGPSPMETGDGFSVAISSASICFSLFLSIIGLFLN	complete	87	0	0	0	9	48.2759	21.8391	31.0345	11.4943	0.206897	1
19	TR19628.c0_g1_i1	CACAGATACGGCGATGACTCTATTGAAAAATCTCCGGGGTTGTCCTGGGATATTCTTCCAAATAGAATTCAGGTTTTGGCAGGCCCGTTATGAGGGTGTGGGAATTGAAGAACCGTTATAGCTTGGGTGGAGATGTCAAAACCGTTAAGGCGCCTGCCCCCTTTGCGGTTTTGCTAGAACAGTTAAGGGTTCCCTATTACGGTTCTATCAAGACCGTGTTGTCTATATTTGGGTTTTCCCAAAATCCTACCACAAAAGTGGGTTTACTTGTCTAAAGTCTAAACCACAATTTTTTTGTCTTTTTCTCTTTTAATTTCATCTCCAGCATAAAAGAAGCGGGGAAGGGGAAAGGGAAAATTTTTGGGGGGGCCAAAAGCATTTCGGATTCTTTATTTTGGA…	TR19628.c0_g1_i1_9	MPWLILFAPSARLLLQTSTTSPASSQCNDTPTRGIQTTASSDRPLISTTKSPFPPIGTLSIFITIHTQKLT	complete	71	0	0	0	4	49.2958	14.0845	28.169	11.2676	0.112676	24
20	TR19628.c0_g1_i2	CACAGATACGGCGATGACTCTATTGAAAAATCTCCGGGGTTGTCCTGGGATATTCTTCCAAATAGAATTCAGGTTTTGGCAGGCCCGTTATGAGGGTGTGGGAATTGAAGAACCGTTATAGCTTGGGTGGAGATGTCAAAACCGTTAAGGCGCCTGCCCCCTTTGCGGTTTTGCTAGAACAGTTAAGGGTTCCCTATTACGGTTCTATCAAGACCGTGTTGTCTATATTTGGGTTTTCCCAAAATCCTACCACAAAAGTGGGTTTACTTGTCTAAAGTCTAAACCACAATTTTTTTGTCTTTTTCTCTTTTAATTTCATCTCCAGCATAAAAGAAGCGGGGAAGGGGAAAGGGAAAATTTTTGGGGGGGCCAAAAGCATTTCGGATTCTTTATTTTGGA…	TR19628.c0_g1_i2_8	MPWLILFAPSARLLLQTSTTSPASSQCNDTPTRGIQTTASSDRPLISTTKSPFPPIGTLSIFITIHTQKLT	complete	71	0	0	0	4	49.2958	14.0845	28.169	11.2676	0.112676	24
21	TR20250.c0_g1_i1	GCCCCCAAGCCTCCTCCTTCTTACCTTCTTATTTTTTCCTCTTTGAAGAAGTGAAAAGAGAGAAAATGGAGAGGAAGAAAATTAACCAAAGTCCTCTTCTTTTGTTGATTGCATTGTTGCTCCTTCAAAACTTGGCTTTCCCTGCCTTTTGTTCTGCCTCTGTTGAAGACCAAAAGACCTATTACTCTCCTGATCCTCATCATTCAGGTTCACATCACCACTCCCCATCACATGGATCAGGAGGCAGCCATGGAACACCATCCCATGGAACACCATCTCATGGAAGTGGTGGTGGTAGCTATGGAGGCAGCCCACCAGCTAACTGTGGCAACCCACCAAGCAGCCCTAGCCCTAGCACACCCTCAGGAGGTTCACCTTATACCCCTACCCCAAGCACAC…	TR20250.c0_g1_i1_4	MERKKINQSPLLLLIALLLLQNLAFPAFCSASVEDQKTYYSPDPHHSGSHHHSPSHGSGGSHGTPSHGTPSHGSGGGSYGGSPPANCGNPPSSPSPSTPSGGSPYTPTPSTPSGGS	complete	116	0	1	0	13	46.5517	22.4138	42.2414	15.5172	0.25	4
22	TR20281.c1_g2_i1	CTCAATTAATATGTCTCGGGCATTCTTGGTTGTTTTGCTGCTTGCAGTGGTGGCACTCATCACCACCCCTTCCCTTGCTGATCATGATGCCCATAAATCTTCACCACCACCACCACCAACACCAAGATTGCCTCCCATCATAGTCAGACCACCATTTAAACCACCTCCACCACCACCAACTCCCAAATTGCCTCCAATAATTTTCAGACGTCCGCCACCATCTCCACCAACACCAAAGTTGCCT	TR20281.c1_g2_i1_2	MSRAFLVVLLLAVVALITTPSLADHDAHKSSPPPPPTPRLPPIIVRPPFKPPPPPPTPKLPPIIFRRPPPSPPTPKLP	complete	78	1	0	0	5	53.8462	46.1538	46.1538	34.6154	0.217949	4
23	TR20281.c1_g2_i2	GTCTAGCCAAAAACACTATAAAAAGAACCAACAATCCCTCTAAAACACACACAACTCAATTAATATGTCTCGGGCATACTTGGTTGTTCTGCTGCTTGCAGTGGTGGCACTCATCACCACCCCTTCCCTTGCTGATCATGATGCCCATAAATCTTCACCACCACCACCACCAACACCAAGATTGCCTCCCATCATAGTCAGACCACCATTTAAACCACCTTCACCACCACCAACTCCCAAATTGCCTCCAATAATTTTCAGACGACCACCGCCACCAACACCAAAGTTACCTCCAATTATAGTTAGACCACCTATAAGACCACCT	TR20281.c1_g2_i2_2	MSRAYLVVLLLAVVALITTPSLADHDAHKSSPPPPPTPRLPPIIVRPPFKPPSPPPTPKLPPIIFRRPPPPTPKLPPIIVRPPIRPP	complete	87	2	0	0	4	51.7241	47.1264	45.977	34.4828	0.206897	6
24	TR20281.c1_g2_i3	CTCAATTAATATGTCTCGGGCATTCTTGGTTGTTTTGCTGCTTGCAGTGGTGGCACTCATCACCACCCCTTCCCTTGCTGATCATGATGCCCATAAATCTTCACCACCACCACCACCAACACCAAGATTGCCTCCAATAATTTTCAGACGTCCGCCACCATCTCCACCAACACCAAAGTTGCCTCCCATCATAGTCAGACCACCATTTAAACCACCTCCACCACCAC	TR20281.c1_g2_i3_2	MSRAFLVVLLLAVVALITTPSLADHDAHKSSPPPPPTPRLPPIIFRRPPPSPPTPKLPPIIVRPPFKPPPPP	complete	72	1	0	0	4	52.7778	44.4444	44.4444	33.3333	0.208333	4
25	TR20584.c0_g1_i1	CTTCGAAAATATTATACTTTCTAACAGCCAAATGGCTAAAGTCTTAGGATGTTTCTGGCTTTTGGTTCTATTGATTTGCACAATAGATGTTAACGCGAAGGCGGACGACCTTGAAGATGGTGATCTCATTTGTAGTATCTTACCTATATTGTGCCCTCGTCCACTACCACCCAAACGCAGCCCCCCACCCCCACCCAGACGTAGCCCTCCCCTTCTACCACCTCCGCCACCATTTAAGAAGAGCCCACCACCTCCTCCTCTTAAATCAACTCCGCCACCACCACCTAAGAAGAGCGCACCACCATCTCCTCCGCCACCACCTAAAAGAGGCCATCTACCTCCGCTCCCTCCTAAGATATACTGACTACCATCAGTGTCTCCTTAGCCTACTATGCCTTT…	TR20584.c0_g1_i1_2	FENIILSNSQMAKVLGCFWLLVLLICTIDVNAKADDLEDGDLICSILPILCPRPLPPKRSPPPPPRRSPPLLPPPPPFKKSPPPPPLKSTPPPPPKKSAPPSPPPPPKRGHLPPLPPKIY	5prime_partial	121	3	0	0	3	44.1667	43.3333	48.3333	31.6667	0.233333	11
26	TR20584.c0_g1_i1	CTTCGAAAATATTATACTTTCTAACAGCCAAATGGCTAAAGTCTTAGGATGTTTCTGGCTTTTGGTTCTATTGATTTGCACAATAGATGTTAACGCGAAGGCGGACGACCTTGAAGATGGTGATCTCATTTGTAGTATCTTACCTATATTGTGCCCTCGTCCACTACCACCCAAACGCAGCCCCCCACCCCCACCCAGACGTAGCCCTCCCCTTCTACCACCTCCGCCACCATTTAAGAAGAGCCCACCACCTCCTCCTCTTAAATCAACTCCGCCACCACCACCTAAGAAGAGCGCACCACCATCTCCTCCGCCACCACCTAAAAGAGGCCATCTACCTCCGCTCCCTCCTAAGATATACTGACTACCATCAGTGTCTCCTTAGCCTACTATGCCTTT…	TR20584.c0_g1_i1_1	MAKVLGCFWLLVLLICTIDVNAKADDLEDGDLICSILPILCPRPLPPKRSPPPPPRRSPPLLPPPPPFKKSPPPPPLKSTPPPPPKKSAPPSPPPPPKRGHLPPLPPKIY	complete	110	3	0	0	3	46.3636	47.2727	50.9091	34.5455	0.254545	11
27	TR20584.c0_g1_i2	CTTCGAAAATATTATACTTTCTAACAGCCAAATGGCTAAAGTCTTAGGATGTTTCTGGCTTTTGGTTCTATTGATTTGCACAATAGATGTTAACGCGAAGGCGGACGACCTTGAAGATGGTGATCTCATTTGTAGTATCTTACCTATATTGTGCCCTCGTCCACTACCACCCAAACGCAGCCCCCCACCCCCACCCAGACGTAGCCCTCCCCTTCTACCACCTCCGCCACCATTTAAGAAGAGCCCACCACCTCCTCCTCTTAAATCAACTCCGCCACCACCACCTAAGAAGAGCGCACCACCACCTCCTCCTCGTACATCATCTCCTCCGCCACCACCTAAAAGAGGCCATCTACCTCCGCTCCCTCCTAAGATATACTGACTACCATCAGTGTCTCC…	TR20584.c0_g1_i2_2	FENIILSNSQMAKVLGCFWLLVLLICTIDVNAKADDLEDGDLICSILPILCPRPLPPKRSPPPPPRRSPPLLPPPPPFKKSPPPPPLKSTPPPPPKKSAPPPPPRTSSPPPPPKRGHLPPLPPKIY	5prime_partial	127	3	0	0	3	46.0317	43.6508	49.2063	32.5397	0.230159	11
28	TR20584.c0_g1_i2	CTTCGAAAATATTATACTTTCTAACAGCCAAATGGCTAAAGTCTTAGGATGTTTCTGGCTTTTGGTTCTATTGATTTGCACAATAGATGTTAACGCGAAGGCGGACGACCTTGAAGATGGTGATCTCATTTGTAGTATCTTACCTATATTGTGCCCTCGTCCACTACCACCCAAACGCAGCCCCCCACCCCCACCCAGACGTAGCCCTCCCCTTCTACCACCTCCGCCACCATTTAAGAAGAGCCCACCACCTCCTCCTCTTAAATCAACTCCGCCACCACCACCTAAGAAGAGCGCACCACCACCTCCTCCTCGTACATCATCTCCTCCGCCACCACCTAAAAGAGGCCATCTACCTCCGCTCCCTCCTAAGATATACTGACTACCATCAGTGTCTCC…	TR20584.c0_g1_i2_1	MAKVLGCFWLLVLLICTIDVNAKADDLEDGDLICSILPILCPRPLPPKRSPPPPPRRSPPLLPPPPPFKKSPPPPPLKSTPPPPPKKSAPPPPPRTSSPPPPPKRGHLPPLPPKIY	complete	116	3	0	0	3	48.2759	47.4138	51.7241	35.3448	0.25	11
29	TR20584.c0_g2_i1	CGCATGAATCCAAGTTGAAAACATAACATCAAGCTTTGATAATCTTAAACTGGCTGACAACCAGATGGCTAAAGGCATAGGATGTTTCTGGCTTTTTGTTCTATTCGTTTGCACAATAGATGCTAATGTGAAGGCGCAGGTCGACGTCCCCGTTGATGACTACATATGCGATATCCAACCTGCATTGTGCCCTCCTCCAGAAGCACCTACAGAGAACCCACCACCTCCTCCTCCTACGGAATCGCCACCTCCGCCACCACCTACAAAGAGTTCACCACCTCCTCCTCCACCCCCACCTATGAAGAACACCCCACCTCCACCACCACCACCACCACCACCCAAAACTGTCCCTGACATCATATGTCATATCTTACCTATATTGTGCCCTCCACCCCCACC…	TR20584.c0_g2_i1_4	MAKGIGCFWLFVLFVCTIDANVKAQVDVPVDDYICDIQPALCPPPEAPTENPPPPPPTESPPPPPPTKSSPPPPPPPPMKNTPPPPPPPPPPKTVPDIICHILPILCPPPPPKSRPPFLPPLPPFKRSPPPPPNKSTPPPPPKKSPPPPPPPASSPPPPPKKGHPHPPKIY	complete	171	5	0	0	5	56.1404	56.1404	57.3099	43.2749	0.25731	21
30	TR20844.c0_g1_i1	AAATAACGTTCACCAATGTGACCAAATAGAAACATGTCAAAACCCAACTAGTAGACACCAACTAGATAGCAAGCTCTAGCAAACTTTATCTCTTCCTCCACTTTCATATGGTCACCAACCACTTTAAATCGCTCTCATCCCTCTAATCATTTTACCACTCCCAAACATCACACCACTATTCTCAAACGATCAACTCCGCCGCCCTCCTCCGCCACAAAACATGTTACGCGCCGCCACTTTGGTCTTCACCCTTCTAGCAATCGCAATTCCGATCAACGGCCAAGGAGGCAGCAAGTGTGGAAGTTGCCCTTGTAATAACCCCTGCCCAGCTCCTCCGCCTCCGCCTTTGATTTATCCATCTCCTCCACCGCCGTCTCCGTCTCCACCGCCACCGTCACT…	TR20844.c0_g1_i1_2	MLRAATLVFTLLAIAIPINGQGGSKCGSCPCNNPCPAPPPPPLIYPSPPPPSPSPPPPSLPP	complete	62	2	0	0	2	54.8387	38.7097	46.7742	33.871	0.258065	6
31	TR21402.c0_g2_i1	AAAACACCAAGCATCTAGTGGGATTTATGAACTGGAGACTGCAGAATGCCAACTAGCATAATTTGTCACCTCCCTTTAGGTCGCCCCCATATTCACGTGCCCTCTCTTATTTCTTTTAGGGTTTCTTTTCCCCTTCTCTTTCCTCTTTCTTTCATTCTATTTAACCTCAACCAATCGTACTCCATTTTCCCACATCACTCTTGGTTTCCACCATGGATTCCTCCAAGTTCACTGCCCTTCTTTTCATCTCCATGTTCTTCCTTTCCTCAGCCAATCCCACTCTTGATTGTGGCACTTGTGAAAAACCTAAGCACAAGAAACCTAAGACTCCTGTTGTTGTTCCTCCTATTGTTAAGCCCCCTATTACCCTTCCCCCCATTGTTAAACCACCCATTACCC…	TR21402.c0_g2_i1_1	MDSSKFTALLFISMFFLSSANPTLDCGTCEKPKHKKPKTPVVVPPIVKPPITLPPIVKPPITLPPIVKPPITLPPIVKPPITLPPIVKPPITLP	complete	94	0	0	0	2	43.617	46.8085	43.617	26.5957	0.0531915	24
32	TR21428.c0_g1_i1	GACCAAACTAAAGAAAATGGCCACAAGTTCATGGATTTACTTGTCAGCTTGCTTGGGATTTTGGCTTGTCCTGGCTAATGCTCCAGCACCTGCAGCTTCTCCCTCAAGTGTGCCTGCCGTTCCAACACCAACTTCAACCGTGCAGCCACCTGCGGCTGCAACTGCAACACCATCATCTAGTCCACCACCTGCTTTGAGTCCAACCACACCGCCACCCCAAGCTACACCACCTCCACAACCTCCACAAAGTTCACCTATTGCAAGTCCAACGCAATCACCAGTCTTGCCACCACCAGCACCCATTGTCTCCCCACCAGCGCTTCCTCCAGCTGTACCTCCACCAGAGGTCCCTCCAGCTCCAGCGCAGCCACCACCAGCCCCAGCACCCGTAAAACAAGC…	TR21428.c0_g1_i1_3	MATSSWIYLSACLGFWLVLANAPAPAASPSSVPAVPTPTSTVQPPAAATATPSSSPPPALSPTTPPPQATPPPQPPQSSPIASPTQSPVLPPPAPIVSPPALPPAVPPPEVPPAPAQPPPAPAPVKQAPAPVPMPPPKASPAPAPAPATKSPAPTPELAPSPAPAPHRHKRKKHKHKRHHAPAPAPSVPSPPAPPTVQGSAETTPAPSPNLNKATSDLKKEGTLKLLSCTGLAIATIWVFTG	complete	242	1	0	0	43	65.2893	40.0826	45.0413	29.3388	0.413223	4
33	TR21428.c0_g1_i1	GACCAAACTAAAGAAAATGGCCACAAGTTCATGGATTTACTTGTCAGCTTGCTTGGGATTTTGGCTTGTCCTGGCTAATGCTCCAGCACCTGCAGCTTCTCCCTCAAGTGTGCCTGCCGTTCCAACACCAACTTCAACCGTGCAGCCACCTGCGGCTGCAACTGCAACACCATCATCTAGTCCACCACCTGCTTTGAGTCCAACCACACCGCCACCCCAAGCTACACCACCTCCACAACCTCCACAAAGTTCACCTATTGCAAGTCCAACGCAATCACCAGTCTTGCCACCACCAGCACCCATTGTCTCCCCACCAGCGCTTCCTCCAGCTGTACCTCCACCAGAGGTCCCTCCAGCTCCAGCGCAGCCACCACCAGCCCCAGCACCCGTAAAACAAGC…	TR21428.c0_g1_i1_4	TKLKKMATSSWIYLSACLGFWLVLANAPAPAASPSSVPAVPTPTSTVQPPAAATATPSSSPPPALSPTTPPPQATPPPQPPQSSPIASPTQSPVLPPPAPIVSPPALPPAVPPPEVPPAPAQPPPAPAPVKQAPAPVPMPPPKASPAPAPAPATKSPAPTPELAPSPAPAPHRHKRKKHKHKRHHAPAPAPSVPSPPAPPTVQGSAETTPAPSPNLNKATSDLKKEGTLKLLSCTGLAIATIWVFTG	5prime_partial	248	1	0	0	43	64.3725	40.4858	45.3441	28.7449	0.404858	4
34	TR21802.c0_g1_i1	AAGCTGAACGGAAGGAAGAACATGTGGAAAGTGAAGTTCTTGGGGGGATTTATGGGAAAATGGCGGACAGGGATGGAAAGCAACAACAGCGTGAAGCAAATGGAGTAACAGGTGGCAAAGACTGTACTTTGGAGGGGAAAGAAAATTTTGTGAAAGTGGAGGCAGAGGGAGATGGAAAAAATGTTGGGATGGAAGGAAATATGGATGAGGTAGGAGTCGGAAGTGTGACTGAAATTGCGGAGTTTTCTGTGGAGAAGGTGGAAAAAGGGGATCGAAGAGACAGGAAGGAGGGAAGGAATGCAAACGGGAGTGTAGGAGACAGGGAAGGTCTGTTGGGACAGAAAGAAACGGACAGAAAGGAATATTTAAGTACGGAGCCTCTGGGGAGGAGGAAATCGA…	TR21802.c0_g1_i1_3	MAFFFPLEPFLFFFLLPSSSSLNSSNSYLVLIISDAFTLDFLLPRGSVLKYSFLSVSFCPNRPSLSPTLPFAFLPSFLSLRSPFSTFSTENSAISVTLPTPTSSIFPSIPTFFPSPSASTFTKFSFPSKVQSLPPVTPFASRCCCFPSLSAIFP	complete	154	0	0	0	5	47.4026	21.4286	38.961	14.2857	0.0649351	24
35	TR21914.c0_g1_i1	CTCATATCAAAAATCTCATACATACTAACAACGATATGACAAAAGGCTTAGAATGCCTTTTGCTTTTACTCCTTATTTTAGCTGTTAATATAAACGCTACCGATCCCGACACTATATGTCGTCTCTTACCTAAACTGTGCCCTCCACCTCCCCCACCCAAAACTACTCCCGATCTCATATGTCGTATCTTACCTAAATTATGCCCTCCTCCACCACCTCCACCACCTAAAAGTAGCCGTCCACCCCCACCCACAAGTAGACCTCCACCACCACCACTTAAAAACAGCCCACCTCCTCCACCACCACCTAAAAGGAATCCACCACCTCCTCCTAAATCACCACCTCCACCTAAATCTAAGAATAGCCCACCACTTCCACCACCACCTACACAGAAAACAC…	TR21914.c0_g1_i1_5	HIKNLIHTNNDMTKGLECLLLLLLILAVNINATDPDTICRLLPKLCPPPPPPKTTPDLICRILPKLCPPPPPPPPKSSRPPPPTSRPPPPPLKNSPPPPPPPKRNPPPPPKSPPPPKSKNSPPLPPPPTQKTPPPPPKSPSPPPPSPKSPPPPRSKKSPPPPSSSPPPPPKKDPLPPLPPKGPLPPLP	internal	189	6	0	0	6	57.9787	54.2553	62.234	43.617	0.25	11
36	TR21914.c0_g1_i1	CTCATATCAAAAATCTCATACATACTAACAACGATATGACAAAAGGCTTAGAATGCCTTTTGCTTTTACTCCTTATTTTAGCTGTTAATATAAACGCTACCGATCCCGACACTATATGTCGTCTCTTACCTAAACTGTGCCCTCCACCTCCCCCACCCAAAACTACTCCCGATCTCATATGTCGTATCTTACCTAAATTATGCCCTCCTCCACCACCTCCACCACCTAAAAGTAGCCGTCCACCCCCACCCACAAGTAGACCTCCACCACCACCACTTAAAAACAGCCCACCTCCTCCACCACCACCTAAAAGGAATCCACCACCTCCTCCTAAATCACCACCTCCACCTAAATCTAAGAATAGCCCACCACTTCCACCACCACCTACACAGAAAACAC…	TR21914.c0_g1_i1_2	MTKGLECLLLLLLILAVNINATDPDTICRLLPKLCPPPPPPKTTPDLICRILPKLCPPPPPPPPKSSRPPPPTSRPPPPPLKNSPPPPPPPKRNPPPPPKSPPPPKSKNSPPLPPPPTQKTPPPPPKSPSPPPPSPKSPPPPRSKKSPPPPSSSPPPPPKKDPLPPLPPKGPLPPLP	complete	177	6	0	0	6	61.0169	57.0621	65.5367	46.3277	0.265537	11
37	TR22489.c0_g1_i1	CTGTTCTCTCCACTTCAAAGTTCAAACTCAACGCTTCTTTCTCTCTCCTCCCAATCTCTCGAATTCGCCCCATAATTTTGCCTCGCTTTTTGTTCATTCACGTCTAAGCAACCTCCTTTTGAATATAGTATACCCATGGAAGCTTCACCGGAGTTTTTCACCGCCGAAATCGACCACAAACAGCTTGATTACTTGAACGGCCATAACAATTTCAAGTTCGATGAGTTTTTGGATTTTCCTAAAGAAGATGAAGTCATGACCGAGGCTTTTTTCGACGCCAATACTGGAAATTCCGGCGATTCCTCTATTACCGTCGTCGACAGCTGTAACTCCTCTGTTTCCGGTGGTGATGGCCAGTTTAACGGCAACCTTAGCTGCCGTAGCTTCACTGACATTCCC…	TR22489.c0_g1_i1_3	MASLTATLAAVASLTFPCLATNSAFRMTTWLILSGYQISWRNHFPPTTCKISTSSLQPKRKMLFPPPPTPPPPPPPQTSQTPLPFSLPTYPSPAKPAANAP	complete	101	0	0	0	4	56.4356	28.7129	38.6139	21.7822	0.0990099	24
38	TR22489.c0_g1_i2	CTGTTCTCTCCACTTCAAAGTTCAAACTCAACGCTTCTTTCTCTCTCCTCCCAATCTCTCGAATTCGCCCCATAATTTTGCCTCGCTTTTTGTTCATTCACGTCTAAGCAACCTCCTTTTGAATATAGTATACCCATGGAAGCTTCACCGGAGTTTTTCACCGCCGAAATCGACCACAAACAGCTTGATTACTTGAACGGCCATAACAATTTCAAGTTCGATGAGTTTTTGGATTTTCCTAAAGAAGATGAAGTCATGACCGAGGCTTTCTTCGATGCCAATACAGGAAATTCCGGCGATTCCTCTCTTACCGTAGTCGACAGCTGTAACTCCTCTGTTTCCGGTGGTGATGGCCAGTTTAACGGCAATCTTAGCTGCCGTAGCTTCACTGATATTCCC…	TR22489.c0_g1_i2_4	MASLTAILAAVASLIFPCLATNSAFRMTTWLILSGYQISWRNHFPPTTCKISTSSLQLKREILFLPPPSPPPPTPPPPPPPQTSQTPLPFSLPTYPSPAKPAANAP	complete	106	1	0	0	4	54.717	28.3019	38.6792	22.6415	0.141509	24
39	TR23000.c0_g1_i1	ATCAATAGGTGCAACACATCTTTCAAACACACTTGTCCTCAAATTCACCTCTCTTATCACTCTTTTCCACACCCAAAAAGAAACACACACACACACACCATCACATCATGGCCATCAAACACCACAAATTCCTTTCATCCTTTGTATACTTTTCCATTCTCCTCCACTTTCCGGCGAAGTCAACGTCCCAAGAGTGCCAGTACCCGTGTATTCCTCCACCGACGGCCCCCGGAAACAACAACCCACCGGTGTTTACACCGCCACCTCCGGCCACATCAGCCGGATCATTTCCTCCTCCAGCTTTTGGCAACTTTCCACCAGCCGGAGGCGGCGCTCCTATCTTTCCTACACCAAGCTCCACCGGCTTAGCTCCGCCGCCGCCGGATCCCATGGTGCCGT…	TR23000.c0_g1_i1_4	MAIKHHKFLSSFVYFSILLHFPAKSTSQECQYPCIPPPTAPGNNNPPVFTPPPPATSAGSFPPPAFGNFPPAGGGAPIFPTPSSTGLAPPPPDPMVPWFPYYYRKPPHGDQSSSTALQGSRFMIITAVPLLLFMLFLFS	complete	139	0	3	1	6	45.3237	30.9353	38.1295	21.5827	0.194245	7
40	TR23150.c0_g1_i1	CTTTGACACTGTCATCTCCTTTAATACCAAAACCAAAATCCAGATTAGTGCTCTCTATCCACCTAATAAACCCCATCTCCCCAGTCCCCACCCCACCCGGGGGTCCTTCTGAAGCATTCAACTATGCTCAAAATTACTCTAATCTACTCCTTCAACTCCAACCTCCGCTCTTCTACACTCCACCATGATTTCAAACCTTCCCCCATTCTTTCTTCTCACCATCATCATCACCTTCTTCTCTGCTAATTTTCCTATTTCTTCTGCCCAGCAGCAGCCTCAGAATCTTCAGGCAATCTACCCTTTTCCCCTTACACCCCCACCATCTCCTCCCCAAAACCCTCCGCCGCTTTCCCCCAATGTGCCTGTCGCTCCGGCACCGTTTCTTCCACCGCCGGCACT…	TR23150.c0_g1_i1_1	MISNLPPFFLLTIIITFFSANFPISSAQQQPQNLQAIYPFPLTPPPSPPQNPPPLSPNVPVAPAPFLPPPALPIPTPTVTNSPGSSKKK	complete	89	0	0	0	8	51.6854	35.9551	42.6966	28.0899	0.213483	4
41	TR23544.c0_g1_i1	CTCCTGTAAACAAGGTCAGCCAAGGAAAGAAAGGTGTAACACAATTCACAGAGGGGACAAAATGGCCCCCGGGATCAAATTTGAAGTTGTAGCACTAGTTTTGGCGGTTGCTGCTGCAATTGTAGAAAGATCTACCGGAGCAATCTATGTGGTTGGGGATGCATCGGGATGGACAATCCCAACAGCTGGTACGCCGACCTATTCTTCTTGGGCAGCTCGACACACCTTCCTTCCTGGCGATATGTTAGTGTTCAACTTCACAACCGGTGTGCATGATATAACCAAGGTTAACAAGGCAGGTTTTAATAGCTGCACCTCCACCGCTTCCGCCACCTCCTTATCGGTTAGTCCGGCGACCGTCATCCTTACTTCTGCAGGATCCCAATATTTCATTTGCAC…	TR23544.c0_g1_i1_5	MAPGIKFEVVALVLAVAAAIVERSTGAIYVVGDASGWTIPTAGTPTYSSWAARHTFLPGDMLVFNFTTGVHDITKVNKAGFNSCTSTASATSLSVSPATVILTSAGSQYFICTQHCSLGQKLAVKVSAAASTTPPMSLPTSPPAPAPISTAIPTTIASSPAPAVPPVATAVPTFPSSGGPPTPEVPEAPLSPLSEGVPSDGDRFPGIGIGSGSDPISPPSFTSSATSSTLLCMITSFAAVVIHMLH	complete	246	0	0	1	17	50.4065	23.9837	29.2683	12.1951	0.174797	1	Cu_bind_like	PF02298.18	Plastocyanin-like domain	CL0026	37	120	1	84	5.2e-18	64.9
42	TR23770.c0_g1_i1	AGTCCCTAGGCCTACACTTTATTTATACGAGTAATTTCATGTTATAAAAACCCCTCAAAAAATTGTCACATTTTCAACTTCCAAAATTCTCATTCCACACAATCCTTGCCTCCAAGAATTTGAAAGGAAAAAAGGGAAACAAAGCGGAAAAAAGTCATGACGGCGAAAATCGTCGCCATTGCAGTTGTCCTTCTGGGGATCGCTTTCTCCTGGAAGGTGGCGGAGCCGGCATCCACTCCGCCAGCCCCTGCTCCGACGCCGGAATGTTCGGGCGTGATTGTGAACTTGGCTGATTGTCTGCCGTTTGTGACGAACGATACGGCGACGAAGCCAGCCGGAAAATGCTGCGACGGCCTGAAAGTGGTGCTGAAGACTAACCCTCTCTGTTTGTGTGAAGTT…	TR23770.c0_g1_i1_5	MTAKIVAIAVVLLGIAFSWKVAEPASTPPAPAPTPECSGVIVNLADCLPFVTNDTATKPAGKCCDGLKVVLKTNPLCLCEVFKSSAHLGIRINITKALSLPSACHVSAPPITNCPLAPDSAPVSAPAHAQAPAITPTGPSPSSTASPPTSTGPGSTTNSSETPAPAPKASSSSTLALSKGLLVAGAMVSVFLILLS	complete	196	0	0	0	17	50	26.0204	31.1224	13.2653	0.188776	1	LTP_2	PF14368.7	Probable lipid transfer	CL0482	21	114	6	97	2.9e-16	59.4
43	TR23770.c0_g1_i1	AGTCCCTAGGCCTACACTTTATTTATACGAGTAATTTCATGTTATAAAAACCCCTCAAAAAATTGTCACATTTTCAACTTCCAAAATTCTCATTCCACACAATCCTTGCCTCCAAGAATTTGAAAGGAAAAAAGGGAAACAAAGCGGAAAAAAGTCATGACGGCGAAAATCGTCGCCATTGCAGTTGTCCTTCTGGGGATCGCTTTCTCCTGGAAGGTGGCGGAGCCGGCATCCACTCCGCCAGCCCCTGCTCCGACGCCGGAATGTTCGGGCGTGATTGTGAACTTGGCTGATTGTCTGCCGTTTGTGACGAACGATACGGCGACGAAGCCAGCCGGAAAATGCTGCGACGGCCTGAAAGTGGTGCTGAAGACTAACCCTCTCTGTTTGTGTGAAGTT…	TR23770.c0_g1_i1_5	MTAKIVAIAVVLLGIAFSWKVAEPASTPPAPAPTPECSGVIVNLADCLPFVTNDTATKPAGKCCDGLKVVLKTNPLCLCEVFKSSAHLGIRINITKALSLPSACHVSAPPITNCPLAPDSAPVSAPAHAQAPAITPTGPSPSSTASPPTSTGPGSTTNSSETPAPAPKASSSSTLALSKGLLVAGAMVSVFLILLS	complete	196	0	0	0	17	50	26.0204	31.1224	13.2653	0.188776	1	Tryp_alpha_amyl	PF00234.23	Protease inhibitor/seed storage/LTP family	CL0482	37	114	1	87	1.1e-07	32.1
44	TR23770.c0_g1_i2	AGTCCCTAGGCCTACACTTTATTTATACGAGTAATTTCATGTTATAAAAACCCCTCAAAAAATTGTCACATTTTCAACTTCCAAAATTCTCATTCCACACAATCCTTGCCTCCAAGAATTTGAAAGGAAAAAAGGGAAACAAAGCGGAAAAAAGTCATGACGGCGAAAATCGTCGCCATTGCAGTTGTCCTTCTGGGGATCGCTTTCTCCTGGAAGGTGGCGGAGCCGGCATCCACTCCGCCAGCCCCTGCTCCGACGCCGGAATGTTCGGGCGTGATTGTGAACTTGGCTGATTGTCTGCCGTTTGTGACGAACGATACGGCGACGAAGCCAGCCGGAAAATGCTGCGACGGCCTGAAAGTGGTGCTGAAGACTAACCCTCTCTGTTTGTGTGAAGTT…	TR23770.c0_g1_i2_6	MTAKIVAIAVVLLGIAFSWKVAEPASTPPAPAPTPECSGVIVNLADCLPFVTNDTATKPAGKCCDGLKVVLKTNPLCLCEVFKSSAHLGIRINITKALSLPSACHVSAPPITNCPLAPDSAPVSAPAHAQAPAITPTGPSPSSTASPPTSTGPGSTTNSSETPAPAPKASSSSTLALSKGLLVAGTMVSVFLILPS	complete	196	0	0	0	17	50.5102	26.5306	31.6327	13.7755	0.188776	1	LTP_2	PF14368.7	Probable lipid transfer	CL0482	21	114	6	97	2.9e-16	59.4
45	TR23770.c0_g1_i2	AGTCCCTAGGCCTACACTTTATTTATACGAGTAATTTCATGTTATAAAAACCCCTCAAAAAATTGTCACATTTTCAACTTCCAAAATTCTCATTCCACACAATCCTTGCCTCCAAGAATTTGAAAGGAAAAAAGGGAAACAAAGCGGAAAAAAGTCATGACGGCGAAAATCGTCGCCATTGCAGTTGTCCTTCTGGGGATCGCTTTCTCCTGGAAGGTGGCGGAGCCGGCATCCACTCCGCCAGCCCCTGCTCCGACGCCGGAATGTTCGGGCGTGATTGTGAACTTGGCTGATTGTCTGCCGTTTGTGACGAACGATACGGCGACGAAGCCAGCCGGAAAATGCTGCGACGGCCTGAAAGTGGTGCTGAAGACTAACCCTCTCTGTTTGTGTGAAGTT…	TR23770.c0_g1_i2_6	MTAKIVAIAVVLLGIAFSWKVAEPASTPPAPAPTPECSGVIVNLADCLPFVTNDTATKPAGKCCDGLKVVLKTNPLCLCEVFKSSAHLGIRINITKALSLPSACHVSAPPITNCPLAPDSAPVSAPAHAQAPAITPTGPSPSSTASPPTSTGPGSTTNSSETPAPAPKASSSSTLALSKGLLVAGTMVSVFLILPS	complete	196	0	0	0	17	50.5102	26.5306	31.6327	13.7755	0.188776	1	Tryp_alpha_amyl	PF00234.23	Protease inhibitor/seed storage/LTP family	CL0482	37	114	1	87	1.1e-07	32.1
46	TR23770.c0_g1_i3	AGTCCCTAGGCCTACACTTTATTTATACGAGTAATTTCATGTTATAAAAACCCCTCAAAAAATTGTCACATTTTCAACTTCCAAAATTCTCATTCCACACAATCCTTGCCTCCAAGAATTTGAAAGGAAAAAAGGGAAACAAAGCGGAAAAAAGTCATGACGGCGAAAATCGTCGCCATTGCAGTTGTCCTTCTGGGGATCGCTTTCTCCTGGAAGGTGGCGGAGCCGGCATCCACTCCGCCAGCCCCTGCTCCGACGCCGGAATGTTCGGGCGTGATTGTGAACTTGGCTGATTGTCTGCCGTTTGTGACGAACGATACGGCGACGAAGCCAGCCGGAAAATGCTGCGACGGCCTGAAAGTGGTGCTGAAGACTAATCCTCTCTGTTTATGTGAAGTT…	TR23770.c0_g1_i3_4	MTAKIVAIAVVLLGIAFSWKVAEPASTPPAPAPTPECSGVIVNLADCLPFVTNDTATKPAGKCCDGLKVVLKTNPLCLCEVFKSSAHLGIKINITKALSLPSACHVSAPPITNCPLAPDSAPSPAPVSTPVSAPPAQAPAVTPTGPSPSSTASPPTSTGPGSTTNSSETPAPAPKASSSSTLALSKGLLVAGTMVSVFLILPS	complete	203	0	0	0	20	52.2167	29.064	33.9901	15.2709	0.216749	1	LTP_2	PF14368.7	Probable lipid transfer	CL0482	21	114	6	97	2.6e-16	59.6
47	TR23770.c0_g1_i3	AGTCCCTAGGCCTACACTTTATTTATACGAGTAATTTCATGTTATAAAAACCCCTCAAAAAATTGTCACATTTTCAACTTCCAAAATTCTCATTCCACACAATCCTTGCCTCCAAGAATTTGAAAGGAAAAAAGGGAAACAAAGCGGAAAAAAGTCATGACGGCGAAAATCGTCGCCATTGCAGTTGTCCTTCTGGGGATCGCTTTCTCCTGGAAGGTGGCGGAGCCGGCATCCACTCCGCCAGCCCCTGCTCCGACGCCGGAATGTTCGGGCGTGATTGTGAACTTGGCTGATTGTCTGCCGTTTGTGACGAACGATACGGCGACGAAGCCAGCCGGAAAATGCTGCGACGGCCTGAAAGTGGTGCTGAAGACTAATCCTCTCTGTTTATGTGAAGTT…	TR23770.c0_g1_i3_4	MTAKIVAIAVVLLGIAFSWKVAEPASTPPAPAPTPECSGVIVNLADCLPFVTNDTATKPAGKCCDGLKVVLKTNPLCLCEVFKSSAHLGIKINITKALSLPSACHVSAPPITNCPLAPDSAPSPAPVSTPVSAPPAQAPAVTPTGPSPSSTASPPTSTGPGSTTNSSETPAPAPKASSSSTLALSKGLLVAGTMVSVFLILPS	complete	203	0	0	0	20	52.2167	29.064	33.9901	15.2709	0.216749	1	Tryp_alpha_amyl	PF00234.23	Protease inhibitor/seed storage/LTP family	CL0482	37	114	1	87	1e-07	32.3
48	TR23821.c0_g1_i1	ATCCAAACTTCCTTGACCATCAAGAATTTCGAAAAAGCTTTCAATTCTATCCAACAATGGCTACATCTTCCATTATGAATTACTCTCTGATTCCATTCTTTCTCCTTGCACTGTCGTTCTCTAGCATCCGTCATTGCGAAGCCGCAGCGCGCAACCTTTTGCAAATGCCTCAAATTCCAGCGATACCAACGATTCCATCATTGCCTCAACCGACTCTGCCAACGATTCCATCACTGCCTCAGCCGACTTTGCCTGTGATTCCGTCCATCCCGAAAGCCACACTGCCTCCTCTGCCGGCTATGACTTTCCCAACGATACCATCTGTTCCGAAGCCCACATTGCCGAGCACTCAGCTTCCGCCTTTGCCTACCATGCCCACAATTCCTCAGGCGACGCTTC…	TR23821.c0_g1_i1_3	MATSSIMNYSLIPFFLLALSFSSIRHCEAAARNLLQMPQIPAIPTIPSLPQPTLPTIPSLPQPTLPVIPSIPKATLPPLPAMTFPTIPSVPKPTLPSTQLPPLPTMPTIPQATLPPLPAATLPTMPTIPTAIPAIPNLAPPPSK	complete	144	0	0	0	2	56.25	30.5556	37.5	26.3889	0.0416667	24
49	TR23859.c0_g1_i1	GAAATGAATGGAATCCTCTCGCACACCGTTTTCTCCAATGGTTGTAACGTTCCCCTTCATTTTCTCTTCTTGCCTACTCCCTCCTTCCATTCCATTTCCTTCTTCTCTCTCTACCCCACCCAAGATATATACTATATATATATATGCACACCCTGTATATATATTCTCTTATACTACTTCAACATCAACAAATATTTTCTAAGTCCACTTCTTTCTTCCCTGCTTCTTCATTCTTGATTATTACTAATTTCCCTTTGGAATCAACAAAAGGGACGAAAGATGGCTGAGGCTAACACTACTGCTGCTAAATCATCCTTTGAATCTTGGAGGGAATGGATTGTTGAAAACAAGCTTCGAACCGTTGGGTGCTTGTGGTTGAGTGGTATTGGTGGATCCATT…	TR23859.c0_g1_i1_3	MESSRTPFSPMVVTFPFIFSSCLLPPSIPFPSSLSTPPKIYTIYIYAHPVYIFSYTTSTSTNIF	complete	64	0	2	0	3	48.4375	29.6875	43.75	15.625	0.203125	7
50	TR23859.c0_g1_i2	GAAATGAATGGAATCCTCTCGCACACCGTTTTCTCCAATGGTTGTAACGTTCCCCTTCATTTTCTCTTCTTGCCTACTCCCTCCTTCCATTCCATTTCCTTCTTCTCTCTCTACCCCACCCAAGATATATACTATATATATATATGCACACCCTGTATATATATTCTCTTATACTACTTCAACATCAACAAATATTTTCTAAGTCCACTTCTTTCTTCCCTGCTTCTTCATTCTTGATTATTACTAATTTCCCTTTGGAATCAACAAAAGGGACGAAAGATGGCTGAGGCTAACACTACTGCTGCTAAATCATCCTTTGAATCTTGGAGGGAATGGATTGTTGAAAACAAGCTTCGAACCGTTGGGTGCTTGTGGTTGAGTGGTATTGGTGGATCCATT…	TR23859.c0_g1_i2_4	MESSRTPFSPMVVTFPFIFSSCLLPPSIPFPSSLSTPPKIYTIYIYAHPVYIFSYTTSTSTNIF	complete	64	0	2	0	3	48.4375	29.6875	43.75	15.625	0.203125	7
51	TR23985.c0_g1_i1	CTCCCCTATATAACCTCTTCCTCCCCGTGCCCACCGGACAGCATTCTTCGCCGGTTATTCTGCATTCCTTAATTCCAACAATTATCCTCTGCCCTCTTGCCTCATTATTTCCTTTCCCATTTTCTTTTTCTCAAATTTTTTGAGGAAAAATGTTCAGACAAGGTCTGATTTCTTTATTAGTATTGTTCTCCTTGTTGTCCACGTCACTTCCCGGCCAAGCACAGTCCCCGACCAATGCTCCCGCCCCTGCACCAAAATCTGTGCCGCAAACGCCGGCAAAATCTCCTTCACCGCCATCTACTCCAGCGAGCCCTAAGACATCCCCTACGAAGTCTCCGGTGGCTTCACCGTCTCCGAAAATGTCACCTTCTCCAAAAACCAGCCCTTCTGCTTCGCCGG…	TR23985.c0_g1_i1_3	MFRQGLISLLVLFSLLSTSLPGQAQSPTNAPAPAPKSVPQTPAKSPSPPSTPASPKTSPTKSPVASPSPKMSPSPKTSPSASPVQSPAATNAPTPSVSPAPTTSSNQSAPVPSAATPSPSSEAPVSAPAVNPPSSSSPLPGSPASSPAAADVPATAATPASSSTPAESPEGFPSSKSPPSPGPAVSSPESAEGPVMADQSGSYSVYVAPIVLNGLAVVWAFLAI	complete	224	0	0	0	42	66.5179	33.0357	48.6607	21.875	0.383929	1
52	TR24033.c0_g1_i1	CTGGACAAGAACTGGAGAAAGGCAGGCCTCTAAGTTGAGGGCACGATATCTGAAGGCAGTGCTAAGGCAAGAGGTGGGCTACTTTGATCTACACGTGACTAGCACCGCTGAGGTTATTGCAAGCGTTTCAAGCGATAGTCTTCTAATTCAAGATGTAATTAGTGAAAAGTTTCCAGTGTTCATAGTGAAGTTATCAAAGTTCATTGGGGCGTATGTTGCAGCCTTCGTGTTGCTACCGAGGTTGGCCCTTGTGGGATTTCCATTCGTGGTACTTTTAGTAATACCTGGTTTGATATATGGTAGAGCCTTAATGAGTATTGCTAGAAAGGCTAGGACAGAGTACAACAAGGCAGGAATCATAGTGGAGCAGGCGGTTTCTTCTATCAGGACGGTTTATTC…	TR24033.c0_g1_i1_1	MFSESIFGTLFITSIMRSPAALASEKYFKFDKPDPSDSPPSAMPAPTAKTVPP	complete	53	0	0	0	4	50.9434	28.3019	41.5094	16.9811	0.188679	4
53	TR24103.c0_g1_i1	CGTGCCCCTATAAATAATCATCCTCCGCTTTACCTTTGGGGATATTCGGCGTATTCTAATCAGAGCGAGGGTTTGCAATCGATCAGTCTGCGGCAACCATGTCTTCCACAAAGATGATCACCTTGAAGAGTTCTGACAACGAGACTTTCGAAATCGAGGAACCCATCGCTTTGGAGTCTCAGACAATCAAGCACATGATCGAGGACAACTGCGCCGACAATGTTATTCCTCTTCCTAACGTTACCGGCAAGATCTTGGCCAAGGTTATCGAGTACTGCAGGCGCCACGTTGAGGCCGCTGCCAAGGCTTCCTCCGCAGACGCCGCCGACAAGTCATCCGATGAGGATCTCAAGAACTTCGACACTGAGTTCGTTAAAGTTGACCAGGCCACCCTCTTTG…	TR24103.c0_g1_i1_4	MLFLFLTLPARSWPRLSSTAGATLRPLPRLPPQTPPTSHPMRISRTSTLSSLKLTRPPSLTSSWLQITSTSRAYLTSPAKV	complete	81	0	0	0	2	53.0864	19.7531	35.8025	14.8148	0.0617284	24
54	TR24137.c0_g1_i1	CCTGGTTTCACATGCATTTGCATGATTGAGAATTGAAAGACAAAGAGGACCGAAACCCCTTCAAGCTTTCCTTTCCGTTGTGCTTTCTTTATATAAATATCCTTTCTTCCACAGTCCTTCCCATCCAATCTCGTCTCTTCAAAATCTCTCTTTCTCTCTCTCTTTTCTTTTTCCCCACTCTTTTTGAAGAGAAAAAAAGACGTTAGATTCATCCCATTTCTCTAGATCGAGTCCCAAATTGGAAGATATGGCAATGAAGCTTTTCATTCTCTTAGCTCTTTTTGCAACTTCTTGCTTAGCTCAGGCACCAGCTGCAGCCCCAAAAGTCTCACCCACCGCTGCACCAACTCCGGCACCGGCTGTTCCTACTCCAACTCCGGCTCCGGCACCGGCGCCTAC…	TR24137.c0_g1_i1_5	MAMKLFILLALFATSCLAQAPAAAPKVSPTAAPTPAPAVPTPTPAPAPAPTTPTPSPAPAAATPTPASSPPAPAPGTPAPAASTPASGPAADTPPSPSGSSFDGWVHRAVIGGTALTGALIAASFM	complete	126	0	0	0	27	70.6349	27.7778	34.127	23.0159	0.444444	1
55	TR24137.c0_g1_i2	CCTGGTTTCACATGCATTTGCATGATTGAGAATTGAAAGACAAAGAGGACCGAAACCCCTTCAAGCTTTCCTTTCCGTTGTGCTTTCTTTATATAAATATCCTTTCTTCCACAGTCCTTCCCATCCAATCTTGTCTCTTCAAAATCTTTCTCTCTTTCCCTTTTCCTCACTCTTTTTGAAGAGAAAAAAAAAAGACGTTAGATTCATCCCATTTCTCTAGATCAAAATCAAACACCCAATTCGAAAATATGGCAATGAAGCTTTTCATTCTCTTAGCTCTTTTCGCAACTTCTTGTTTAGCTCAGGCACCAGCTGCAGCCCCAAAAGTCTCACCAACCGCTGCACCAACTCCAGCACCGGCTGTTCCTACTCCGACTCCGGCTCCGGCTCCGGCATCCA…	TR24137.c0_g1_i2_4	MAMKLFILLALFATSCLAQAPAAAPKVSPTAAPTPAPAVPTPTPAPAPASTTPTPSPAPAAATPTPASSPPAPAPGTPAPAASTPASGPAADTPPSPSGSSFDGWVHRAVIGGTALTGALIAASFM	complete	126	0	0	0	26	70.6349	26.9841	34.127	22.2222	0.428571	1
56	TR24538.c0_g2_i1	TTCTAGTGTATGCATTTCCCTTATGTAGCAACTTTAATATCTGTCCTTCTTATCCTCCAAAGCATATATCCTCAAGCCTCACAACTTCTTGCTCAAATAGTACACACTCTCATCACCTTACCAAGCCACAAGAACATAACCTGGTGAACCGAGCGTACTCTTTTCCATAGACAAACATGGCTCTCCCAAATGCCATGTTCATGCTCTATCTATCTACTACCCTTTTTTCTTTCTCAGCTGCACAAGCACCCATTGGCCTACCACCCTCCACCAACGAGACGCAACCGCCTGCGGCGTCTCCTCCCATGACTTCGCCTGTGGTCATGGCAACGCCGATGTCGTCACCTCCAGCACTGACCCCAGGACCATCCACAGGCTCCATCCCAACAATGATGTCAC…	TR24538.c0_g2_i1_4	MALPNAMFMLYLSTTLFSFSAAQAPIGLPPSTNETQPPAASPPMTSPVVMATPMSSPPALTPGPSTGSIPTMMSPGVAPGLPAFPPSPMGPSSALSPFSPGVAPPVTSTKDSGAFVHGTSIFILALVGGVAWLV	complete	134	0	0	0	14	54.4776	27.6119	35.0746	19.403	0.231343	1
57	TR24637.c0_g2_i1	ATTTTTTTCATTTACTTCTATACCAGAAGACATAACATCACTTAATTTATGGGAATGAGAAGTACTGACTTTCCCCCCTATAGCACCGAACCCTCTCCTATTTAAACAGTATCAAATCTTGATATTCTGCAGAGAAACAGAAGGTTTTCTGAAAGAAGAGCTTCAAGAAATCCAAAATGAAGCAAACCACATTATCTCTCCTTTTCTTCCTTCTTCTTGCACTTGGAATTCTTTCCTCCGCTGCACCTCAACTCCACACTCGAAACGGCTATTCCCACCATTCTCCACCACCTCCCAACCACACTCCATCTCCTCCACCTTCTAAAGCCTATCCTCCCCCACCACCTTATGGACATCATCAACACCATAAGTCTCCACCACCACCACCACCACCACATA…	TR24637.c0_g2_i1_4	MKQTTLSLLFFLLLALGILSSAAPQLHTRNGYSHHSPPPPNHTPSPPPSKAYPPPPPYGHHQHHKSPPPPPPPHTPTQSPPPPHTHRGSPPP	complete	92	5	0	0	3	54.3478	38.0435	48.913	31.5217	0.326087	6
58	TR24637.c0_g2_i2	ATTTTTTTCATTTACTTCTATACCAGAAGACATAACATCACTTAATTTATGGGAATGAGAAGTACTGACTTTCCCCCCTATAGCACCGAACCCTCTCCTATTTAAACAGTATCAAATCTTGATATTCTGCAGAGAAACAGAAGGTTTTCTGAAAGAAGAGCTTCAAGAAATCCAAAATGAAGCAAACCACATTATCTCTCCTTTTCTTCCTTCTTCTTGCACTTGGAATTCTTTCCTCCGCTGCACCTCAACTCCACACTCGAAACGGCTATTCCCACCATTCTCCACCACCTCCCAACCACACTCCATCTCCTCCACCTTCTAAAGCCTATCCTCCCCCACCACCTTATGGACATCATCAACATCATGTGTCTCCTCCACCACCACCTACACCAACTC…	TR24637.c0_g2_i2_3	MKQTTLSLLFFLLLALGILSSAAPQLHTRNGYSHHSPPPPNHTPSPPPSKAYPPPPPYGHHQHHVSPPPPPTPTHSPPPPRTHRRSPPPPYGHHQH	complete	96	5	0	0	3	51.0417	36.4583	45.8333	29.1667	0.322917	6
59	TR24637.c0_g2_i3	ATTTTTTTCATTTACTTCTATACCAGAAGACATAACATCACTTAATTTATGGGAATGAGAAGTACTGACTTTCCCCCCTATAGCACCGAACCCTCTCCTATTTAAACAGTATCAAATCTTGATATTCTGCAGAGAAACAGAAGGTTTTCTGAAAGAAGAGCTTCAAGAAATCCAAAATGAAGCAAACCACATTACCTCTTCTTTTCTTCCTTCTTCTTGCACTTGGAATTCTTTCCTCTGCTGCACCTCAACTCCATACCCGAAACGGATATTCCCACCATTCTCCACCACCTCCCAACCACACTCCATCTCCTCCACCTTCTAAAGGCTATTCCCCCCCACCCCCACCTTATGGACATCATCAACATCATAAGTCTCCTCCACCACCACCACCACATG…	TR24637.c0_g2_i3_4	MKQTTLPLLFFLLLALGILSSAAPQLHTRNGYSHHSPPPPNHTPSPPPSKGYSPPPPPYGHHQHHKSPPPPPPHAPTQSPPPPHTHRGSPPP	complete	92	6	0	0	3	53.2609	38.0435	48.913	31.5217	0.391304	6
60	TR24662.c0_g1_i1	ATCGAAGTTCTCCACCATGAAACCACTGACATTCTTTATCGTCTTTCTTTTGCTTCACCTCAATTGCCTATACAACGTTTATGTTGCCGGAGCAGCCAGCCACTTTCATGTAGTAGTGAAAAAGGCCGGCAAGCCTCGGGGCCCGAGTCCTCCTATGCCCAATCCCTCTATTCATTTCAGCCCTCCCCCGCCACAGCCTGATTTCAGTCCTCCACCACCAACTCGTCGGAAAAGGTCAGTGCCATGCTCTCCTCCGCCGCCACGGCCACATTTCAGTCCTCCACCAGCAACTCGTCCGACGAAGCCGGTGCGTTCACCTCCTCCGCCGTGGCGGCCACGGTATTAGTTTGAACTTGCCGTATGTTGTGAAGGTTTGGTGTGTTAATGGTGTGAAAACTT…	TR24662.c0_g1_i1_2	MKPLTFFIVFLLLHLNCLYNVYVAGAASHFHVVVKKAGKPRGPSPPMPNPSIHFSPPPPQPDFSPPPPTRRKRSVPCSPPPPRPHFSPPPATRPTKPVRSPPPPWRPRY	complete	109	5	0	0	3	45.8716	44.9541	45.8716	29.3578	0.284404	21
61	TR24662.c0_g1_i1	ATCGAAGTTCTCCACCATGAAACCACTGACATTCTTTATCGTCTTTCTTTTGCTTCACCTCAATTGCCTATACAACGTTTATGTTGCCGGAGCAGCCAGCCACTTTCATGTAGTAGTGAAAAAGGCCGGCAAGCCTCGGGGCCCGAGTCCTCCTATGCCCAATCCCTCTATTCATTTCAGCCCTCCCCCGCCACAGCCTGATTTCAGTCCTCCACCACCAACTCGTCGGAAAAGGTCAGTGCCATGCTCTCCTCCGCCGCCACGGCCACATTTCAGTCCTCCACCAGCAACTCGTCCGACGAAGCCGGTGCGTTCACCTCCTCCGCCGTGGCGGCCACGGTATTAGTTTGAACTTGCCGTATGTTGTGAAGGTTTGGTGTGTTAATGGTGTGAAAACTT…	TR24662.c0_g1_i1_3	SKFSTMKPLTFFIVFLLLHLNCLYNVYVAGAASHFHVVVKKAGKPRGPSPPMPNPSIHFSPPPPQPDFSPPPPTRRKRSVPCSPPPPRPHFSPPPATRPTKPVRSPPPPWRPRY	5prime_partial	115	5	0	0	3	46.4912	43.8596	46.4912	28.0702	0.27193	21
62	TR25024.c0_g1_i1	CACGTCTTTTTCTGCTTCACGATTCTTCTTCTACAGTTAAACTCCCATTCTCTCTTCACTTCCCCTCCCCTTTCTCCCAAGATCCCAGATCTCCCGTCACTCCTCCACTCCTCCACTCCTCTGCCCTAACTACATTTCCCGGCCATAATCACCGTAATCTTTTTTGAACTTTTTCCCCGGCGAACAATGTCCGTCATTCGCTTTTTCACTCTCGCTCTCCTTCTCACATTAACCTTCGCCACTCATCCGGACGCGTCACCCTTCCCGTCACCGGTTGCCGGCGCGGATTTCCCTCCTCCTCCCAAACCTACAACATCTCCATCCCCATCTCCATCTCTTTGGCCAGAGCCAGACTCTCCTCCAGCGCCGTCTCCAGATTTGTCGCCAGCACCTGCTCCG…	TR25024.c0_g1_i1_1	MSVIRFFTLALLLTLTFATHPDASPFPSPVAGADFPPPPKPTTSPSPSPSLWPEPDSPPAPSPDLSPAPAPVNVVQAPSPAPVNVVEAPAPAPDVSSDVSRENDPQVA	complete	108	0	0	0	17	57.4074	37.037	39.8148	25.9259	0.324074	4
63	TR25024.c0_g1_i2	CACGTCTTTTTCTGCTTCACGATTCTTCTTCTACAGTTAAACTCCCATTCTCTCTTCACTTCCCCTCCCCTTTCTCCCAAGATCCCAGATCTCCCTCCACTCCTCTGCCCTAACTACATTTCCCGGCCATAATCACCGTAATCGTTTTTGAACTTTTCCCCCGGCGAACAATGTCCGTCATTCGCTTTTTCACTCTCGCTCTCCTTCTCACATTAACCTTCGCCACTCATCCGGACGCGTCACCCTTCCCGTCACCGGTTGCCGGCGCGGATTTCCCTCCTCCTCCCAAACCTACAACATCTCCATCCCCATCTCCATCTCTTTGGCCAGAGCCAGACTCTCCTCCAGCGCCGTCTCCAGATTTGTCGCCAGCACCTGCTCCGGTAAATGTCGTTCAGG…	TR25024.c0_g1_i2_1	MSVIRFFTLALLLTLTFATHPDASPFPSPVAGADFPPPPKPTTSPSPSPSLWPEPDSPPAPSPDLSPAPAPVNVVQAPSPAPVNVVEAPAPAPDVSSDVSRENDPQVA	complete	108	0	0	0	17	57.4074	37.037	39.8148	25.9259	0.324074	4
64	TR25209.c0_g1_i1	CCTCTCTTCCACTCCACGTTGTGGCGTCATCTACTACCTCCTATATTTCTCTCTCTGAGAACATAAAAAACCCGCGTCTGCTCCTCACCCAAAATCCAAACCCCTTTCTTCAACTTCCCAAACCCAGATCTACTCCATTTCCTTCCCTTATATATATTCCCAATCCTTCGTTCTCTTTTCGCTTTCTCCATTTCTCTGTATTTCACTTTTTCTCCACATAGTCAAAAATGTCAACTCTTCACATTTTCCTCCTGACCTTCCTCCTCACATTTTCCTTCCCTATTCGTTCCCTTTCCGTTTCACCACCCGAAACTTCCCCCTCTCCTTCGCCAGAAACCGCCGGAGACACTCCTCCTCATTCTCCTTCACCTTCACCTTCACCTTCATTCCACTCTCCAC…	TR25209.c0_g1_i1_6	MSTLHIFLLTFLLTFSFPIRSLSVSPPETSPSPSPETAGDTPPHSPSPSPSPSFHSPPAPSPDSSPNTSPSPAPDSSPAPSPSNDTKSPAPAPAVPTDAKSENIADADDLKADKSGGGTGTGKKVGIAVGVIAAVVVVGGGALVYKKRQENLRRARYGYATRGDFL	complete	166	0	2	0	23	49.3976	28.9157	38.5542	16.2651	0.331325	4
65	TR25279.c0_g1_i1	CAACATCCACACCACTTTCCTCTTAAATCTCTCCCGACTCCCACAAACTTACAAAAATCTCCCAACGCAGACAACTCAAGCACCCATATCTCTTTATCACTTCCACCTCTCTTCTCTACTTGTTCAATCTTCCCCCCTGTTACTATAACTAATGGCTGTTCTGCTCACTTTGCTGCTCATCTTAGCCGTGGCTACTCACTCAAGCTCGGCTGGCTGTGCTTATCCTGCTAGTGCCAGTGCTGCTCCAATTACCACCGTGACTCCCGGAACAAAAACACCAGTGTTATCACCAGGGACTGCTACAACTCCGACCATTAATTCTCCGGCCGGCGGTTCCCCACTTGTTACGACGCCGACCAACGGGATACTCGGCGGCGGGTTTGGCGGCCTTAACAACGG…	TR25279.c0_g1_i1_2	MAVLLTLLLILAVATHSSSAGCAYPASASAAPITTVTPGTKTPVLSPGTATTPTINSPAGGSPLVTTPTNGILGGGFGGLNNGLGPAGAGFNPDASAGRILLPNSDSTFFPMMIILLYSAVGFWWA	complete	126	0	0	0	9	45.2381	17.4603	22.2222	10.3175	0.142857	24
66	TR25400.c0_g1_i1	CTCCGCTCAAAATCGCCCCATCGTTTTCTTTCTTTCCTCTCATACTAATATGCGCTGGTATTTGAATTGCGAAGGAGCCATTATTAACTACAGATGGAGTAGTAATTTCTAAAAGCTTCCGTACCTTTTGTTCCTTTAATCCTCCACAACCCAACTGTACTCCCACAATCAGTCAATCACTCCACCAAACACACTATAAAAGCAATCCCACATATCTGTTGCTTGGCTTCCGCTATCTTACGCACCATCCACATGGCTTTTTGGAGCATAATCTGGGTGCTCCTACTAACCTGCGCCACCTTCCCTCCGACCAAACCAGATCCCGACGACGAACACTGCTTAACCCATCTAGCCGAATCCCTTCAAGACCCATTTCACAAACTCCAAAATTGGACCAAA…	TR25400.c0_g1_i1_1	MAAFISFLSLTSLFAAPSPLSSPIALISKRLTSPPTQFLAPFLPISNISSISPSSISPTTASPAQFRRSSLCALILTSLISIKTSFRIKSPSSWVY	complete	96	0	0	0	9	53.125	16.6667	40.625	11.4583	0.197917	4
67	TR25467.c0_g1_i1	GAAATTCACATTATAAACTTGAAAGCTATTTCTGAGTACAAGCATTTTGAAGAAGGCAAGATCATGGATGTTCGAATTCCTCGGCGTTCCATATTCATGTTCCTTTTCTGTGTCCTTTTTCTTCCAGATACAAGCATAGGACAGAAACCTTCTGCCCCAGAAATATGGCCAAGCAAAACATTTATTAAAAACGACGAGACCTTCATACCATCTTCAACAACAACTCAAAGGGATGTAGCTCCTGGTACCGTTCCCACCTTTGATCCAACGCCAACAACTCCAGACGCGAATCCAACAAGCCCAGAACCACCAAGTCTAACGGGCCCACAACAACCACCTTTCACTAATCAACCAGCTACAAATCCTACACCAGGTGCAGACATGCCACAACAACCACCT…	TR25467.c0_g1_i1_2	MDVRIPRRSIFMFLFCVLFLPDTSIGQKPSAPEIWPSKTFIKNDETFIPSSTTTQRDVAPGTVPTFDPTPTTPDANPTSPEPPSLTGPQQPPFTNQPATNPTPGADMPQQPPFSNQPTTNPTPGANMPTTSGGSWCIANPTASETALQVALDYACGYGGADCSAIQQGG	complete	169	0	0	0	9	46.1538	23.0769	27.8107	17.1598	0.106509	24	X8	PF07983.14	X8 domain	No_clan	135	169	2	34	4.6e-07	30.4
68	TR25467.c0_g2_i1	GTACTTTTATTTATATACAATTTGCAGAAGATGGCTTCTTCTTCACAGCCCATCACTTGTCCTTCTTTTGTTTGATCTGAAATCCACATTATAAACTTGAAATCTTGTTTTGAGTGCTACAAGCATTTTGAAGAAGACAAGATCATGGATGTTGGAATTCCTAGGCGTTCCATATTCGTATTCCTCTTTTGTGTCCTGTTTCTTCCAGATACAAGCATAGGACAGAAACCTTCTATCCCGGAAATATGGCCAAGCAAAACATTTATTGAAGACGATGAAACTGTCATCCCATCTTCAACAACAACTCAAAGGGATGTAGCTCCTGGTACCGTTCCCACCTTTGATCCAACGCCAACAACTCCAGATGCAAATCCAACGAGCCCAGAACCACCAAGTCTA…	TR25467.c0_g2_i1_3	MDVGIPRRSIFVFLFCVLFLPDTSIGQKPSIPEIWPSKTFIEDDETVIPSSTTTQRDVAPGTVPTFDPTPTTPDANPTSPEPPSLTGPQQPPFSNQPTTNPTPGADMPQQPPFSNQPTTNPTPGANMPATSGGSWCIANPTASQTALQVALDYACGYGGADCSAIQQGG	complete	169	0	0	0	8	45.5621	23.6686	27.8107	17.1598	0.0946746	24	X8	PF07983.14	X8 domain	No_clan	135	169	2	34	5.3e-07	30.2
69	TR25616.c0_g1_i2	TTCATCAAGAAACCTAGATCCTTGGGAGGCATTAATTCCTTGTTTTAGAAGTTAATCAAACATCAAGTCAAATGGCTTCCAAGTTGAGCCTCTTAACATATCTAGCCGTGGCTCTGGTGGTAGCGTTACCAAACGGCCCCGGAGGAGCCATGGCTCAGTCGACTTCTTCAGGGTGCGCCAGTTCATTGATCGCATTGTCCCCTTGCTTGAAGTATGTGAGTGGGAATTCATCCTCGCCGGCGCCCTCCTGCTGCTCACAGCTTGCTAATGTGGTGAACACTCAGCCCCAGTGCCTTTGTTCATTGCTCAACAGCGGTGGCTCTTCTTCTTTAGGGGTAGCCATCAATCAGACTTTAGCTCTTGCATTGCCCGCCGCTTGCAACGTCCAAACTCCAACAG…	TR25616.c0_g1_i2_3	MASKLSLLTYLAVALVVALPNGPGGAMAQSTSSGCASSLIALSPCLKYVSGNSSSPAPSCCSQLANVVNTQPQCLCSLLNSGGSSSLGVAINQTLALALPAACNVQTPTASRCNAANGPTPSPATPAGSSPSTPAASPAASPADSSDDTPENPQTPSDANIPADGGSKTVPGTTDGSSSSATKGFRATLPLLAALLFITSYSYVLA	complete	206	0	1	0	16	51.9417	19.4175	32.0388	10.6796	0.169903	1	LTP_2	PF14368.7	Probable lipid transfer	CL0482	25	113	12	97	1.9e-15	56.8
70	TR25616.c0_g1_i2	TTCATCAAGAAACCTAGATCCTTGGGAGGCATTAATTCCTTGTTTTAGAAGTTAATCAAACATCAAGTCAAATGGCTTCCAAGTTGAGCCTCTTAACATATCTAGCCGTGGCTCTGGTGGTAGCGTTACCAAACGGCCCCGGAGGAGCCATGGCTCAGTCGACTTCTTCAGGGTGCGCCAGTTCATTGATCGCATTGTCCCCTTGCTTGAAGTATGTGAGTGGGAATTCATCCTCGCCGGCGCCCTCCTGCTGCTCACAGCTTGCTAATGTGGTGAACACTCAGCCCCAGTGCCTTTGTTCATTGCTCAACAGCGGTGGCTCTTCTTCTTTAGGGGTAGCCATCAATCAGACTTTAGCTCTTGCATTGCCCGCCGCTTGCAACGTCCAAACTCCAACAG…	TR25616.c0_g1_i2_3	MASKLSLLTYLAVALVVALPNGPGGAMAQSTSSGCASSLIALSPCLKYVSGNSSSPAPSCCSQLANVVNTQPQCLCSLLNSGGSSSLGVAINQTLALALPAACNVQTPTASRCNAANGPTPSPATPAGSSPSTPAASPAASPADSSDDTPENPQTPSDANIPADGGSKTVPGTTDGSSSSATKGFRATLPLLAALLFITSYSYVLA	complete	206	0	1	0	16	51.9417	19.4175	32.0388	10.6796	0.169903	1	Tryp_alpha_amyl	PF00234.23	Protease inhibitor/seed storage/LTP family	CL0482	37	113	10	87	1.3e-08	35.2
71	TR26022.c0_g1_i1	TAAATAAAAAAATCCATACCAATATAAATACCGTAAAATCCCCTGTGGTTCTAGGGTTATCTCCGTTGAGAAGAGCGCAAGAACAGCCGTTCCTTCCTAGCCGCCGTCAACCAACAATTCTCAGAGAAAAATGGGAGTATTTACCTTCGTCTGCAAGTCCAGTGGAGGAGAATGGAGCGCTAAGCAGCACGGCGGAGATCTCGAAGCCGAGGCTGGCTCCACTTTCGATCTTCAGCGCAAGCTCGTTCATGCTGCTACCGCCACCGACTCCTCCGGTGGTGTCCAGTCCTCTTTCTCCTATGTCACTCCTTCCTCTGTCGTTTTCCAGGTGATTATTGGCGGAGGAGGTGGTGGGGGTTTCGTTAGTGGTGGAGCCGCAGCTGCTGCTGCTCCAGCTGG…	TR26022.c0_g1_i1_1	MSSSLSTFSSFSSAAGASAAGAPPAGAAAAAAPPLTKPPPPPPPIITWKTTEEGVT	complete	56	0	0	0	2	69.6429	25	39.2857	19.6429	0.107143	24
72	TR26022.c0_g1_i2	TCTAGGGTTATCTCAGCCAACCTGAGAAGAGCGATTCAGCAAGAACAGCCGCCAACAATTCTCAGACAATCTCAGACAAAAATGGGAGTATTTACCTTTGTCTGCAAGTCGAGTGGAGGAGAATGGAGCGCTAAACAGCACGGCGGAGATCTCGAAGCCGAGGCTGGCTCCACTTTCGATCTTCAGCGCAAGCTCGTTCATGCTGCTACCGCCACCGACTCCTCCGGTGGTGTCCAGTCCTCTTTCTCCTATGTCACTCCTTCCTCTGTCGTTTTCCAGGTGATTATTGGCGGAGGAGGTGGTGGGGGTTTCGTTAGTGGTGGAGCCGCAGCTGCTGCTGCTCCAGCTGGGGGTGCACCTGCTGCCGAAGCTCCTGCAGCTGAAGAGAAGGAAGAGAAA…	TR26022.c0_g1_i2_1	MSSSLSTFSSFSSAAGASAAGAPPAGAAAAAAPPLTKPPPPPPPIITWKTTEEGVT	complete	56	0	0	0	2	69.6429	25	39.2857	19.6429	0.107143	24
73	TR26268.c0_g1_i1	ACAAAACCGCACTCCTTTACATACAATTCTTTTCCAAATGCAAACTTTCAACGTTTTCACATTCCAAAAAATCACATCCTCATGCTTCATACTGCTAAGTTTTTGCATTACATTTGCTCTAACAACAAATTCCCTAGATCAACAAAACGTTCCCTCACAAGGTCTATTATGCATTAGCGAATGCACCACTTGTCCCATCTTATGTTCCCCACCACCTTCTCCAGCGAGCTCCAAACCCGCTCCGTTGCCATCCTTGTCTCCACCTTCACCTCCATCTCCTTCTTTATCTCCGCCTTCCCCTCCATCCCTGTCGCCGCCACGGTCAGTGCACCACAACCCGCCTCCACAATGGTATTATTTCCCATCACCACCAGCTTCTTCATATGAACCTCCAATATC…	TR26268.c0_g1_i1_6	MQTFNVFTFQKITSSCFILLSFCITFALTTNSLDQQNVPSQGLLCISECTTCPILCSPPPSPASSKPAPLPSLSPPSPPSPSLSPPSPPSLSPPRSVHHNPPPQWYYFPSPPASSYEPPISASPPPKASVSSSGAPPPPPPVPRNLPTVVQTPPDGGQRNYTYPYYYFYVSSASSVTLRDSFFVSMLLSSVLLLCVNLIAFSH	complete	203	2	3	0	13	49.7537	32.5123	45.3202	20.6897	0.251232	1
74	TR27139.c0_g1_i1	CGTTTCCTCTTTACTGTTACTCTAATTCTCACTCTCTCAACTCAACACGCGCAAACTCAAATCGGAAAAACCCAAATGAACCCTGAATTCCCCACTTCTTCAATATCTCCCGCTGCCGCCACCTCCACGGCTGTCCATGAAGGTGGCTCCGCCACGCAGTTTTCTGCTTTACATCCCGACATAATTGACGCCCACATCCTCACCCGCCTCGACGGCTCAACTCTCGCCTCCACCAGCAGCTGCTCCGCCGTCCTCCACCACCTCTCCTCCCAAGACCACCTCTGGTCTCAGGCATGCCATATCACCTGGCCCTCTACCACAACGCCACGTGTGACCGAGATCATATCGTCATTCCCCGACGGAAAGGCTCGCGCCTTTTTATCCCAATCATTCCCGCTT…	TR27139.c0_g1_i1_3	MPLLSLPSFLFSLFSFPKIPYISSVLPHLYFSNFPFYPPRPPAKLPNCPPRSNASPLCPPFPYSLPSPAYPLPPTGRT	complete	78	0	1	0	2	48.7179	38.4615	51.2821	28.2051	0.0897436	24
75	TR27494.c2_g1_i1	CTCAAAGTGGCCCTAATGAAAGCTCTCATCACTAACAAACCCCAAAAAGACGGTGGTAAATAGCCAATTTCTTCCCCAGTAATGGTTGAATCCGAACCAAAAAAACAGCTAGCAGACGTGCTTCCGTGAATAATCTAACTTATCTAAGCACGTTGGAGTATTGTAATCTGTTTTACCATCTGTATTATTAAGTGCAAAATGGAAGTTGAAGATGCCTATAAATAGGAAAGGAGAGGGAGCATTTCATAACAACCTGAAAGCAAGATATTCCCTCTTAAGTTAAGATGGGATATAGGGCAAAGGTTTCTAAGATGATTCCTCATCCATTTGCCACACTTGTTTTGGCAATTCTTGCTCTTTCTTTGCCTTCACAGACCACAGCTGATTACTACCAGCACA…	TR27494.c2_g1_i1_2	MGYRAKVSKMIPHPFATLVLAILALSLPSQTTADYYQHKSPPPPSYLYSSPPPPPPVYKSPPPPVYNSPPPPVYKSPPPPVYNSPPPPVYKSPPPP	complete	96	7	5	0	0	55.2083	58.3333	63.5417	34.375	0.520833	2
76	TR27627.c0_g1_i1	CTATTTAATAAGCAAATCCTTTTTTGGGAATGTTGAAGTCCACTCCACTCTCCACTGTCCTTCTGACCCTCATCCTCTCCAACCTCCTTCCAATCCCATGGCGGCCACCACAACCACCACCTCCTTATCCCTCCTTCCACCTCCCAATTCTCTATCCTCCAACCACAATCTCTCCACCACCACCCGCTTCATCCTCCGCCCCACCCCTTCTCTCAATCTCCGCAGCACCAGTTCTTTCTCCATCAAGGCCCTATCCACCCCTACCCCTTCTCCCCCTCTCACCCAAGACGACCTCAAAAGACTCGCCGCCGACAAAGCTATCGAGTATGTCCGCAGCGGCATGGTTCTTGGTCTCGGAACCGGGTCCACTGCCGCCTTTGTAGTTGCCAAGCTCGGCCA…	TR27627.c0_g1_i1_2	MLKSTPLSTVLLTLILSNLLPIPWRPPQPPPPYPSFHLPILYPPTTISPPPPASSSAPPLLSISAAPVLSPSRPYPPLPLLPLSPKTTSKDSPPTKLSSMSAAAWFLVSEPGPLPPL	complete	117	1	0	0	7	57.265	36.7521	50.4274	28.2051	0.179487	4
77	TR27973.c1_g1_i1	CCCACCCAAAACCCCCATTTCTCCTCAAAGACACTCTCTACTAGGGTTTGAGACATGGCTTCCAAAAACACTGCATTTCTTGCTCTCTTTCTCTCTCTCAATCTTCTCTTCTTTTCTATGGTTAGTGGCTGCAGCTCGTGCCCGAAGCCGAAGCCAAAGCCTAAGCCAAAGCCATGCCCTCCACCACCATCCACACCGACTCCGACTCCATCCACACCACCAGTCACCCCTACACCCACCCCATCCACACCACCATTCACCCCTACACCCACTCCATCAACAGGAAAATGCCCCGTGGATGCCCTAAAATTGGGCGTATGCGCTAACCTTCTTGGCGGCCTGCTCGGCGCTATCATTGGAACTCCACCATCAAAGCCATGCTGTACTCTCATTCAAGGC…	TR27973.c1_g1_i1_6	MASKNTAFLALFLSLNLLFFSMVSGCSSCPKPKPKPKPKPCPPPPSTPTPTPSTPPVTPTPTPSTPPFTPTPTPSTGKCPVDALKLGVCANLLGGLLGAIIGTPPSKPCCTLIQGLADLEAAVCLCTAIKANILGINLNIPVSLSLLLSACKKDIPSGFKCA	complete	162	0	0	0	12	45.0617	29.6296	35.1852	17.9012	0.166667	4	LTP_2	PF14368.7	Probable lipid transfer	CL0482	74	161	17	97	3.9e-07	30.1
78	TR27973.c1_g1_i1	CCCACCCAAAACCCCCATTTCTCCTCAAAGACACTCTCTACTAGGGTTTGAGACATGGCTTCCAAAAACACTGCATTTCTTGCTCTCTTTCTCTCTCTCAATCTTCTCTTCTTTTCTATGGTTAGTGGCTGCAGCTCGTGCCCGAAGCCGAAGCCAAAGCCTAAGCCAAAGCCATGCCCTCCACCACCATCCACACCGACTCCGACTCCATCCACACCACCAGTCACCCCTACACCCACCCCATCCACACCACCATTCACCCCTACACCCACTCCATCAACAGGAAAATGCCCCGTGGATGCCCTAAAATTGGGCGTATGCGCTAACCTTCTTGGCGGCCTGCTCGGCGCTATCATTGGAACTCCACCATCAAAGCCATGCTGTACTCTCATTCAAGGC…	TR27973.c1_g1_i1_6	MASKNTAFLALFLSLNLLFFSMVSGCSSCPKPKPKPKPKPCPPPPSTPTPTPSTPPVTPTPTPSTPPFTPTPTPSTGKCPVDALKLGVCANLLGGLLGAIIGTPPSKPCCTLIQGLADLEAAVCLCTAIKANILGINLNIPVSLSLLLSACKKDIPSGFKCA	complete	162	0	0	0	12	45.0617	29.6296	35.1852	17.9012	0.166667	4	Hydrophob_seed	PF14547.7	Hydrophobic seed protein	CL0482	78	162	1	85	1.2e-26	92.7
79	TR27973.c1_g1_i1	CCCACCCAAAACCCCCATTTCTCCTCAAAGACACTCTCTACTAGGGTTTGAGACATGGCTTCCAAAAACACTGCATTTCTTGCTCTCTTTCTCTCTCTCAATCTTCTCTTCTTTTCTATGGTTAGTGGCTGCAGCTCGTGCCCGAAGCCGAAGCCAAAGCCTAAGCCAAAGCCATGCCCTCCACCACCATCCACACCGACTCCGACTCCATCCACACCACCAGTCACCCCTACACCCACCCCATCCACACCACCATTCACCCCTACACCCACTCCATCAACAGGAAAATGCCCCGTGGATGCCCTAAAATTGGGCGTATGCGCTAACCTTCTTGGCGGCCTGCTCGGCGCTATCATTGGAACTCCACCATCAAAGCCATGCTGTACTCTCATTCAAGGC…	TR27973.c1_g1_i1_6	MASKNTAFLALFLSLNLLFFSMVSGCSSCPKPKPKPKPKPCPPPPSTPTPTPSTPPVTPTPTPSTPPFTPTPTPSTGKCPVDALKLGVCANLLGGLLGAIIGTPPSKPCCTLIQGLADLEAAVCLCTAIKANILGINLNIPVSLSLLLSACKKDIPSGFKCA	complete	162	0	0	0	12	45.0617	29.6296	35.1852	17.9012	0.166667	4	Tryp_alpha_amyl	PF00234.23	Protease inhibitor/seed storage/LTP family	CL0482	79	161	1	87	1.3e-07	32
80	TR28407.c0_g1_i3	CCTACAAAGATCTTCTCCTTCTACTATAATATTCTACTTACCTCATTTTTTCCCTTTCCTTCACTTCCACCCTTTATTTTGCATTAGTAAACAGATAATCAATGGCTCACATGAAAATATTTTTTGCTTTCGTGCTGGCTTTAATCATTGGGTCGGCGGTAGGACAATCAACATTTGAGTCTCCGAAGTCGCCCCCTATGGGTGCACCTATTGCGTCGCCACCGATGCCAACTTCTGTTCCTGATCCGTCTCCGGTGAGATCTCCGGCATCTGCTCCCGTTGCTTCACCCAAAGCATCCCCTCCCTTCCCTCTTACAGTACCCACTCCGTCTTCCGCTCCTTCTATTGTTTCCGCCCCAAATCCTCCCTCGATAGCCGCCGCTCCTGGAGATGGCGGTC…	TR28407.c0_g1_i3_4	MAHMKIFFAFVLALIIGSAVGQSTFESPKSPPMGAPIASPPMPTSVPDPSPVRSPASAPVASPKASPPFPLTVPTPSSAPSIVSAPNPPSIAAAPGDGGPTASPNGAALNRVGVVGSVGVVIFAAALMI	complete	129	0	0	0	17	53.4884	31.7829	35.6589	19.3798	0.286822	1
81	TR28407.c0_g1_i4	AGTTTCCTGAAAACGACAAGTGAAATTTCGAGTTGCTTTCCAACCCGTGTCTTGTAGCCCTATATATAATCCAGTTTCCCCTTTCTTCACCTCCAACCTCACCATTCCTACAAAGATCTTCTCCTTCAATCAACTACCATAATATTCTACTTACCGTTTTTTTACCTTTCCTTCACTTCCACCGTTTATTTTGCATTAGTATACAGATAATCAATGGCTCACATGAGAATATGTTTTGCTTTCGTGCTGGCTTTAATCATTGGGTCGGCGGTAGGACAATCAACATTTGAGTCTCCGAAGTCGTCGCCTATGGGTGCACCTATTGCGTCGCCACCGATGCCAACTTCTGTTCCTGATCCGTCTCCGGTGAGATCTCCGGCATCTGCTCCCGTTGCTTCA…	TR28407.c0_g1_i4_3	MAHMRICFAFVLALIIGSAVGQSTFESPKSSPMGAPIASPPMPTSVPDPSPVRSPASAPVASPKASPPSPLTVATPSSAPSIVSAPNPPSIAAAPGDGGPTASPSGAALNRVGVVGSVGVVIFATALMI	complete	129	0	0	0	17	55.0388	29.4574	35.6589	17.8295	0.27907	1
82	TR28407.c0_g1_i5	TTCCTTCAAACCTCTTCGATCTCCTTCTACCTACTCAGATTATTACCGAACATTCTACTTCGCTTACCCTTTATTTTCATTAGTACATAGAAAAGTAATGGCTCAGACAAAAGTATTGTTTGCTTTCATGCTGGCTTTGATCATTGGTTCGGCGGTAGGACAACCGTTTGAGTCTCCGAAGTCATCGCCTATGGGTGCACCTGTTGCGTCCCCGCCGAAGCCAGTTTCCATTCCTGATCCGTCTCCGATGAGATCACCAGCATCTGCTCCCGTTGCTTCACCCAAAGCATCTCCTCCCTCCCCTCTTACAGTTGCCACCCCGTCTTCCGCTCCTTCTACTGTTTCCGCCGCAAATCCTCCCTCAATCGCCGCGGCTCCTGGCGATGGCGGTCCGACCGC…	TR28407.c0_g1_i5_1	MAQTKVLFAFMLALIIGSAVGQPFESPKSSPMGAPVASPPKPVSIPDPSPMRSPASAPVASPKASPPSPLTVATPSSAPSTVSAANPPSIAAAPGDGGPTASPNSASLNRVGVVGSVGVVIFAAALMI	complete	128	0	0	0	15	55.4688	31.25	37.5	17.9688	0.25	1
83	TR28407.c0_g1_i6	TTCCTTCAAACCTCTTCGATCTCCTTCTACCTACTCAGATTATTACCGAATATTCTACTTCGCTTACCCTATATTTTCATTAGAACATAGAAAAGCAATGGCTCAGACAAAAGTATTGTTTGCTTTCATGCTGGCTTTGATCATTGGTTCGGCGGTAGGACAACCGTTTGAGTCTCCGAAGTCATCGCCTATGGGTGCACCTGTTGCGTCCCCGCCGAAGCCAGTTTCCGTTCCTGATCCGTCTCAGATGAGATCGCCGGCATCTGCTCCCATTGCTTCACCCAAAGCATCTCCTCCCTCCCCTCTTACAGTTGCCACCCCGTCTTCCGCTCCTTCTACTGTTTCCGCCGCAAATCCTCCCTCAATCGCCGCGGCTCCTGGCGATGGCGGTCCGACCGC…	TR28407.c0_g1_i6_2	MAQTKVLFAFMLALIIGSAVGQPFESPKSSPMGAPVASPPKPVSVPDPSQMRSPASAPIASPKASPPSPLTVATPSSAPSTVSAANPPSIAAAPGDGGPTASPNGAALNRVGVVGSVGVVIFAAALMI	complete	128	0	0	0	15	53.9062	30.4688	35.1562	17.1875	0.25	1
84	TR28407.c0_g1_i8	CCTACAAAGATCTTCTCCTTCTACTATAATATTCTACTTACCTCATTTTTTCCCTTTCCTTCACTTCCACCCTTTATTTTGCATTAGTAAACAGATAATCAATGGCTCACATGAAAATATTTTTTGCTTTCGTGCTGGCTTTAATCATTGGGTCGGCGGTAGGACAATCAACATTTGAGTCTCCGAAGTCGCCCCCTATGGGTGCACCTATTGCGTCGCCACCGATGCCAACTTCTGTTCCTGATCCGTCTCCGGTGAGATCTCCGGCATCTGCTCCCGTTGCTTCACCCAAAGCATCCCCTCCCTTCCCTCTTACAGTACCCACTCCGTCTTCCGCTCCTTCTATTGTTTCCGCCCCAAATCCTCCCTCGATAGCCGCCGCTCCTGGAGATGGCGGTC…	TR28407.c0_g1_i8_2	MAHMKIFFAFVLALIIGSAVGQSTFESPKSPPMGAPIASPPMPTSVPDPSPVRSPASAPVASPKASPPFPLTVPTPSSAPSIVSAPNPPSIAAAPGDGGPTASPNGAALNRVGVVGSVGVVIFAAALMI	complete	129	0	0	0	17	53.4884	31.7829	35.6589	19.3798	0.286822	1
85	TR28910.c0_g1_i1	ACTGCACGACTTCACCCTCTTTTCCCTCTATTCTATCTCCCACATTTGCAACCAGCATTCAAAGTCGCGCAGTTTAAGGTTAAGCTCCCAGGGGGTGCGCAGGATAGCATACTCCCTTACCACATTGTACTCATGGATCAAACAAAAAATCTTTTCCTCTGGTGCTTCATCTGCATTGCCATCGCCGGAGTATCCGGCCAATCTCCGGCTACTACCCCTACTTCAACTCCTACCCCACCCACTCCTACCACCCCTACTGCTTCCCCTCCCGTTTCCACTCCGGCTCCGGCTCCGCCAACCCCAACCTCTTCTCCTCCTCCCGCCGTTTCTTCTCCTCCTCCCGTAGCATCATCACCTCCGCCGGTCACCACATCTCCGCCTCCAGTTGCGACGCCTCCT…	TR28910.c0_g1_i1_3	MDQTKNLFLWCFICIAIAGVSGQSPATTPTSTPTPPTPTTPTASPPVSTPAPAPPTPTSSPPPAVSSPPPVASSPPPVTTSPPPVATPPPVATPPPVAAPPVSTPPPVASPPPATPPPVATPPPVSSPPPASPPPATPPPAPASPPPSPPPPVAAPTPAPVASPPALVPSVAPSPLLTSPPSPPTSAPAPSLGAAAPTPSATDQSGVERISSLKFISSMVFAAQLFFLV	complete	229	9	0	4	26	74.2358	43.6681	49.345	34.4978	0.50655	1
86	TR28910.c0_g1_i2	ACTGCACGACTTCACCCTCTTTTCCCTCTATTCTATCTCCCACATTTGCAACCAGCATTCAAAGTCGCGCAGTTTAAGGTTAAGCTCCCAGGGGGTGCGCAGGATAGCATACTCCCTTACCACATTGTACTCATGGATCAAACAAAAAATCTTTTCCTCTGGTGCTTCATCTGCATTGCCATCGCCGGAGTATCCGGCCAATCTCCGGCTACTACCCCTACTTCAACTCCTACCCCACCCACTCCTACCACCCCTACTGCTTCCCCTCCCGTTTCCACTCCGGCTCCGGCTCCGCCAACCCCAACCTCTTCTCCTCCTCCCGCCGTTTCTTCTCCTCCTCCCGTAGCATCATCACCTCCGCCGGTCACCACATCTCCGCCTCCAGTTGCGACGCCTCCT…	TR28910.c0_g1_i2_3	MDQTKNLFLWCFICIAIAGVSGQSPATTPTSTPTPPTPTTPTASPPVSTPAPAPPTPTSSPPPAVSSPPPVASSPPPVTTSPPPVATPPPVATPPPVAAPPVSTPPPVASPPPATPPPVATPPPVSSPPPASPPPATPPPAPASPPPSPPPPVAAPTPAPVASPPALVPSAAPSPLLTSPPSPPTSAPAPSLGAAAPTPSATDQSGVERISSLKFISSMVFAAQLFFLV	complete	229	9	0	4	26	74.6725	43.2314	49.345	34.4978	0.50655	1
87	TR28910.c0_g1_i3	GCTCCTCCCTCTTTTCCCTCTTCTCTATCTCTCACATTTGCAACCACCATTCAAAAGCCGGGCAGTTTAAGGTTAAGCTCCGAGGGAGTGCGCAGAATAGCATACTCCCTTACTACATTGTACTCATGGATCATCAAACAAAGAAACTCTTCCTCTGGTACTTCATCTGCATTGCCGTCGCCGGAGTTTCCGCCCAATCTCCGGCCACTTCCCCTACTTCAACTCCTACCCCACCCACTCCTACCACCCCTACTGCTTCCCCTCCCGTTTCCACTCCGGCGCCGCCAACCCCAACCTCTTCTCCTCCTCCCACCGTTTCTTCTCCTCCTCCGGTAGCATCGTCACCTCCGCCGGTCACCGCATCTCCGCCACCAGTTGCGACACCTCCCCCAGTGGCTA…	TR28910.c0_g1_i3_3	MDHQTKKLFLWYFICIAVAGVSAQSPATSPTSTPTPPTPTTPTASPPVSTPAPPTPTSSPPPTVSSPPPVASSPPPVTASPPPVATPPPVATPPPVAAPPVSTPPPVASPPPATPPPVATPPPVSSPPPASPPPATPPPAPASPPPSPPPPVAAPTPAPVASPPALVPSAAPSPLLTSPPSPPTSAPAPSLGAAAPTPSATDQSGVERISSLKFISSMVFAAQLFFLV	complete	228	9	0	4	25	74.5614	44.2982	50.4386	34.2105	0.5	1
88	TR28910.c0_g1_i4	GCTCCTCCCTCTTTTCCCTCTTCTCTATCTCTCACATTTGCAACCACCATTCAAAAGCCGGGCAGTTTAAGGTTAAGCTCCGAGGGAGTGCGCAGAATAGCATACTCCCTTACTACATTGTACTCATGGATCATCAAACAAAGAAACTCTTCCTCTGGTACTTCATCTGCATTGCCGTCGCCGGAGTTTCCGCCCAATCTCCGGCCACTTCCCCTACTTCAACTCCTACCCCACCCACTCCTACCACCCCTACTGCTTCCCCTCCCGTTTCCACTCCGGCGCCGCCAACCCCAACCTCTTCTCCTCCTCCCACCGTTTCTTCTCCTCCTCCGGTAGCATCGTCACCTCCGCCGGTCACCGCATCTCCGCCACCAGTTGCGACACCTCCCCCAGTGGCTA…	TR28910.c0_g1_i4_3	MDHQTKKLFLWYFICIAVAGVSAQSPATSPTSTPTPPTPTTPTASPPVSTPAPPTPTSSPPPTVSSPPPVASSPPPVTASPPPVATPPPVATPPPVAAPPVSTPPPVASPPPATPPPVATPPPVSSPPPASPPPATPPPAPASPPPSPPPPVAAPTPAPVASPPALVPSVAPSPLLTSPPSPPTSAPAPSLGAAAPTPSATDQSGVERISSLKFISSMVFAAQLFFLV	complete	228	9	0	4	25	74.1228	44.7368	50.4386	34.2105	0.5	1
89	TR28932.c1_g1_i1	ATCACACAGATTTGTATCTATTCTTCTAGTGGGCCCCACTCCGTTTATCGAACCTTCATTGCCCCCCTACTCCATCCTCGGCTACATAAACATAGCCATCACACTCCTGCTGCTTGCATTATCTCTTTCCCACATTACCTTTTTCTCATTTCAAGAAGCAGAAGGAAAAAAGAAGCAACTTTCTCCGATCAGCCATGAGTCCCATGTCCATTTTCGGCATTGCATTCTTATGCATTGTCGTCGCCGGCGTCGGAGGTCAATCTCCAGCCTCCGCCCCTGCGCATTCTCCTGCAGCCGCCGTTGTGGTGACCACTCCTCCTCCGGCAGCTTCTCCTTCTAAACCCACTTCCCCATCTCCAGTTTCCTCTCCGGCTACAGCTCCGGTGGTAGCCGTCGCAA…	TR28932.c1_g1_i1_3	MSPMSIFGIAFLCIVVAGVGGQSPASAPAHSPAAAVVVTTPPPAASPSKPTSPSPVSSPATAPVVAVATPPASAPAPVSTPPAAAPVSSPPVSAPVLSPPSPAPEVATPPSATSPPKASPAPAPVKKSPAPAPSKSKKGKKSNAPSEAPGPAVLGPPAPPAGAPSTDEGAPSPSLNDESGGDKLKALGSLMLGCAIFSWMLL	complete	202	0	0	0	36	62.3762	37.1287	44.5545	23.2673	0.405941	1
90	TR28932.c1_g1_i3	ATCACACAGATTTGTATCTATTCTTCTAGTGGGCCCCACTCCGTTTATCGAACCTTCATTGCCCCCCTACTCCATCCTCGGCTACATAAACATAGCCATCACACTCCTGCTGCTTGCATTATCTCTTTCCCACATTACCTTTTTCTCATTTCAAGAAGCAGAAGGAAAAAAGAAGCAACTTTCTCCGATCAGCCATGAGTCCCATGTCCATTTTCGGCATTGCATTCTTATGCATTGTCGTCGCCGGCGTCGGTGGTCAATCTCCCGCCTCCGCCCCTGCACATTCTCCTGCAGCCGCCGTTGTGGTGACCACTCCTCCTCCGGCAGCTTCTCCTTCTAAACCCACTTCCCCATCTCCAGTTTCCTCTCCGGCTACAGCTCCGGTGGTAGCCGTCGCAA…	TR28932.c1_g1_i3_3	MSPMSIFGIAFLCIVVAGVGGQSPASAPAHSPAAAVVVTTPPPAASPSKPTSPSPVSSPATAPVVAVATPPAYSPALVSTPPAAAPVSSPPVSAPVLSPPSPAPEVATPPAVTSPPAASPAPAPVKKSPAPAPSKSKKGKKSNAPSEAPGPAVLGPPAPPAGAPSTDEGAPSPSLNDESGGDKLKALGSLMLGCAIFSWMLL	complete	202	0	0	0	35	61.3861	37.1287	43.5644	22.7723	0.39604	1
91	TR28932.c1_g1_i4	ATCACACAGATTTGTATCTATTCTTCTAGTGGGCCCCACTCCGTTTATCGAACCTTCATTGCCCCCCTACTCCATCCTCGGCTACATAAACATAGCCATCACACTCCTGCTGCTTGCATTATCTCTTTCCCACATTACCTTTTTCTCATTTCAAGAAGCAGAAGGAAAAAAGAAGCAACTTTCTCCGATCAGCCATGAGTCCCATGTCCATTTTCGGCATTGCATTCTTATGCATTGTCGTCGCCGGCGTCGGAGGTCAATCTCCAGCCTCCGCCCCTGCGCATTCTCCTGCAGCCGCCGTTGTGGTGACCACTCCTCCTCCGGCAGCTTCTCCTTCTAAACCCACTTCCCCATCTCCAGTTTCCTCTCCGGCTACAGCTCCGGTGGTAGCCGTCGCAA…	TR28932.c1_g1_i4_3	MSPMSIFGIAFLCIVVAGVGGQSPASAPAHSPAAAVVVTTPPPAASPSKPTSPSPVSSPATAPVVAVATPPASAPAPVSTPPAAAPVSSPPVSAPVLSPPSPAPEVATPPSATSPPKASPAPAPVKKSPAPAPSKSKKGKKSNAPSEAPGPAVLGPPAPPAGAPSTDEGAPSPSLNDESGGDKLKALGSLMLGCAIFSWMLL	complete	202	0	0	0	36	62.3762	37.1287	44.5545	23.2673	0.405941	1
92	TR28969.c0_g1_i1	CACAATGATTCATCAAACTTCCCTCTCTTTACAAATCTTTCCCTATATAAATTCCCACAATCATCAAGTTTGATCAACCAAGATCTACAGCTTCCATTCATTTCAAGCCCATAAGTTTCCAAGATTACCAAAACCAACATAATGGAGGCATTCAAGGCGCTTAGTCACCTAATTCCAGCTCTAGCAATTGCTTGTGTGCTTCTTCTAGTTTTGCCTGTATATGGGCAGTTAAACACACCATGCACGGCTTCGTCGCTCGCTACCTTTACCCCTTGCATGAATTTCATTACCAATAGCAGCCTCAATGGGACTACACCTACAGCAGATTGCTGCAATTCCCTCAAGACAGTGGTGAGCAATGGCACAGATTGTTTCTGTCTTATTGCCACAGGAAGCGTT…	TR28969.c0_g1_i1_5	MEAFKALSHLIPALAIACVLLLVLPVYGQLNTPCTASSLATFTPCMNFITNSSLNGTTPTADCCNSLKTVVSNGTDCFCLIATGSVPFRIPINRTLALSLPRACRMPGVPLQCKASGAPLPAPGPFASAPATSPESAPSPTASTLPLPVSPALAPEADTTPALNPPSPSVNPVTPAATTGNRQSLNPSAASTQSSSPWIVLFMLGAVAIKYY	complete	212	0	1	0	18	49.0566	23.1132	28.7736	14.1509	0.179245	1	LTP_2	PF14368.7	Probable lipid transfer	CL0482	20	113	4	97	1.6e-14	53.8
93	TR28969.c0_g1_i2	CACAATGATTCATCAAACTTCCCTCTCTTTACAAATCTTTCCCTATATAAATTCCCACAATCATCAAGTTTGATCAACCAAGATCTACAGCTTCCATTCATTTCAAGCCCATAAGTTTCCAAGATTACCAAAACCAACATAATGGAGGCATTCAAGGCTATTAGTCACCTAATTCCAGCTCTAGCAATTGCTTGTGTGCTTTTAGTTTTGCCTGTACATGCCCAGTTAAACACACCATGCACGGCTTCGTCGCTCGCTACCTTTACCCCTTGCATGAATTTCATTACCAATAGCAGCCTCAATGGGACTACACCTACAGCAGATTGCTGCAATTCCCTCAAGACAGTGGTGAGCAATGGCACAGATTGTTTCTGTCTTATTGCCACAGGAAGCGTTCCC…	TR28969.c0_g1_i2_4	MEAFKAISHLIPALAIACVLLVLPVHAQLNTPCTASSLATFTPCMNFITNSSLNGTTPTADCCNSLKTVVSNGTDCFCLIATGSVPFRIPINRTLALSLPRACRMPGVPLQCKASGAPLPAPGPFASAPATSPESAAPSPTASTLPLPVSPALAPEADTTPALNPPSPTVNPVTPTATTGNRQSLNPSAASTQSSSPWIVLFMLGAVAIKYY	complete	212	0	1	0	18	50	22.6415	27.8302	14.1509	0.179245	1	LTP_2	PF14368.7	Probable lipid transfer	CL0482	19	112	4	97	1.4e-14	54
94	TR29018.c0_g1_i1	ACGAATTCTCTTAAACATCTTGCTTTCTAAAATGGAAGCCACTTCCAGTGTTAGTTATCGTTTACTTTCGTTTCTTTCCATAGCTTTGGCAATATTCTCTAGCATCCATTCTTGCCAAGCGGCATCGCGCAATCTCTTGCAAGCCACACCACTTCCAACAATACCTACGATACCCTCATTGCCACAGCCAACAATGCCAACAATTCCAAAGATACCTACAGTGGTGGTGCCTCCACTGCCAGCCATGCCATTGCCAACCATGCCCGCGAATCCAACTCTTCCAAGCACTCAGCTTCCAGCTCTACCAACCATGCCTACTGTTCCCAAGGCGACTCTCCCGCCTCTACCTGCCGCTACATTGCCAACTTTCCCATCCATTCCGAAGTTTCCAGCTGCTAT…	TR29018.c0_g1_i1_3	MEATSSVSYRLLSFLSIALAIFSSIHSCQAASRNLLQATPLPTIPTIPSLPQPTMPTIPKIPTVVVPPLPAMPLPTMPANPTLPSTQLPALPTMPTVPKATLPPLPAATLPTFPSIPKFPAAIPFLAPPPSK	complete	132	0	1	0	4	56.8182	31.8182	37.8788	24.2424	0.106061	24
95	TR29064.c0_g1_i1	CCCCCACCCCCCACACACACACAACACAACGCAACCCCTTTCCTTCCAAACGCACTTTTTATATATACCCACACACAACCAACTCTCAGGCTTTCCTTCTCTCCTTTAACCACCAACTGCTAAATCATATCCCCACCCTTTTATCTCAACACCCATTTTAAACCCAGAAAAAATCCCAACTTTAGTCGGTGGAAAAATCGTTCAGCTAATTTTCAATGAAATTTTGAAGTAAAGGAGTGGGAAATTTCAAATTAGGGATGGGGAAGTACATGAGGAAGTCAAAGGGAACGGGAGGAGTGTCATTGATGGAGGTGAGTCACACACAACCTTCTCTTGGTGTCCGTACAAGGGCTAAAACTTTAGCCCTTCAGCGTTTGCAAAATTCTTCATCGCCCGCAG…	TR29064.c0_g1_i1_1	MVSGSLIKLHGVLSLVVLSLPSDSSTFSPNEVSSILKSPPSPLPLLLLSSSSPFSPSTLTFSSSSFFSSSPFKFTLEPELFCSKLTSF	complete	88	0	0	0	6	47.7273	21.5909	46.5909	11.3636	0.147727	24
96	TR29504.c0_g1_i1	CCGCACGTGTGAAGTAAAATCTTAGACCTCCCCCCTTAAGTTAACCCGCCGCTTCAAAGTCCAAACCTCTAGTCGCATCGGCTTCTCTTTTCCCCTGCAACCATCCTCCGCCGTCCACGGCGGTGCTGTCTCTTTTTCTCACAATATCCCCACTAAAACCACTCCAAATGGCTTCCACAATGTCCTCCGAAGCCTCGGAAAGCCCAGTTCTCAGCGTAATCAGCAAACGCATCCGAGCTCTTCGCAAAAAGCACAACCGCATTATCCAAATGGAAGAGTCTGTTTCTCAAGGAAAAACCCTAAATAAAGAACAAGAAGAAACTCTCCGCTCTAAACCCTATGTTCTCGCCGCTATCGATGAGCTCGAAAAGCTTAAGCAACCTATTTCTGTTGCTGTCT…	TR29504.c0_g1_i1_3	MTPVIVVPGVITSTLFIVLVAPIGVGPSTADSTAPTTIGVSPTATTTSTTSSVVLI	complete	56	0	0	0	6	53.5714	28.5714	23.2143	10.7143	0.214286	4
97	TR29681.c3_g4_i1	CCAAAATACCCCTTCACTCTCTCTTCTTCCTCATCCGATTTCTCCCCCTCCCTTTCCTTTTCTCGCTCTCTCTCGCTCTCTTCATATTCTCTTTCCCTCTGTCCTCTTCCCACCGCAACCATGACCACCGCTATCCTCCATCTCCCTTTTTTTTTTTTCTTCTTCGCCACCGCAGCACCAGAACCACCATTACAATCACCACTAACGCCACCGACTACAACAATTACCAAAACCACAAAATCAAATCCAAGTCAAAACCCTAACAATTCCAACTAGGAATCTCAAGCTTTCCGGATCCAATTACCAAATCCACAAATTCAAATCCGGTCAGAAAAGAGAAAGACATCATGCGTCTAAATTCCATTTCAGATCCGAAACAAAGAAGCCGTCTGGCTTCAT…	TR29681.c3_g4_i1_2	MTTAILHLPFFFFFFATAAPEPPLQSPLTPPTTTITKTTKSNPSQNPNNSN	complete	51	0	0	0	3	52.9412	21.5686	29.4118	17.6471	0.137255	24
98	TR30296.c0_g1_i1	TCCTCTTCTAAGAAAACATATCACTATACCCCTACACTTTCCAACATTTTCACACACTAAATTCTCTCACATCCTCTTGCCTCAAACCAAAAAAAATGGTTCCTGGCCCCCCATTTCTCCACCCCCATCACCACATTCTCCTCTTCCTACTCCTCTCCTCCACCACCATCACCACCTGCCTCCACCCTCCCACCACCACCACAATATCCCCAACCAAAGCCCCAACTGCACCCATCCCTACCACCTCCCCTTCCCCTGAAGCCACCCCATCCACCCCCACCCTACCCCCACTACCCCTGTTTCCACTTCACCACTAGATCCAGAGCAAGTCAGAGCCCTCCAATCCCTCCACATACCCACCTCCAAAGACCCCTGCTCCCCACTCCACAACTCCACCAC…	TR30296.c0_g1_i1_4	MVPGPPFLHPHHHILLFLLLSSTTITTCLHPPTTTTISPTKAPTAPIPTTSPSPEATPSTPTLPPLPLFPLHH	complete	73	0	0	0	9	57.5342	27.3973	34.2466	24.6575	0.260274	4
99	TR30428.c0_g1_i1	ACTCAATCAATGACATGACATTGCAATCATACCAAACTCAATTCACACAATTTTTCTTCCTCTTTCCCCCATCAAATTCCACCCCACATCATAAACACCATGCTTGATCATCATCATCTTGAAAAAGGCACCAACAACTTCCAGCTTTTTGATCCCTTAAGAACCATACCCCATGAAAACTGGTCATGGGGAGACTATGACAAGAATCATCTCCAAAATGATCAAAACGACGTCGAAGTTCAATTAAAGCTTCTCGGCTCATCAGATGATGAATCAGGAATCCATTCCCCACCTTTGTGGAAGAATACTCCTCCTCCGGCGAGTCCTCTCCTACTCGCCGGAGGTAACTACGCCGGCGCACCTCTGTCGCCGGCGTCTAGAAGACAAGCCATCATGAAA…	TR30428.c0_g1_i1_2	MIGNRSCSCLTCFSFPLCYCCCYYLCYHCTHSPLPPPTISSSTILSPPFSALSHLPPASAISLKKKKNSKPLSFSIYS	complete	78	0	1	0	2	42.3077	25.641	46.1538	12.8205	0.0897436	24
100	TR30428.c0_g1_i2	ACTCAATCAATGACATGACATTGCAATCATACCAAACTCAATTCACACAATTTTTCTTCCTCTTTCCCCCATCAAATTCCATCCCCCATCATAAACACCATGCTTGATCATCATCATCTTGAAAAAGGCACCAACAACTTCCAGCTTTTTGATCCCTTAAGAACCATACCCCATGAAAATTGGGCATGGGGAGCCATAGAAAAGAATCATATTGACAACGATCAAAACGACGTCGAAGTTCAACTAAAGCTTCTGGGCTCATCAGATGATGAATCAGGAATCCATTCCCCACCTCTGTGGAAGAATAGTACTCCTCCTCCGGCGAGTCCTCTCGCCGGAGGCAACTACGCCGGCGCACCTCTGTCGCCGGCGTCTAGAAGACAAGCCATCATGAAAGGT…	TR30428.c0_g1_i2_3	MIGNRSCSCLTCFSFPLCYCCCYYLCYHCSHSPLPPPTISSSTILSPPFSALSHLPPASAISLKKKKNSKPLSFSIYS	complete	78	0	1	0	2	42.3077	25.641	47.4359	12.8205	0.0897436	24
101	TR30552.c1_g2_i1	CATTTCTTCATATGAATTTTCAGTTTTCCGGCATCTTCAAAAGATATTTTCCCTCGATCTCCATTCTTTCCAGAAAGCATTCCATCAACGAAAGGACTCTAAAACCTAGAAATTCTTCTCCTCCTATGGCGTCCACTCATCAAATTGCCGCCTCCAACGGACACGATCGTCCGGTGGTGCTTCTGCATCGGTTGCCCAGGTTCAATATAACAGCAGCATCATTTGCACCCATGGTGAAAACGCCGGTTCGTTGGATTGACCCTGTGGTTGACCCGGCCGAGCTGGTTTCAGCTCTTCGCGGCTCGGTTCGGGTCTTGCTCTGCGTTATAAACACACCGGTGAATTCTCAGGTTTTGGACCAGTATCCGGCTTTGGAATGCGTTGTGTGTATGGCTACCG…	TR30552.c1_g2_i1_3	MLPTIIASCLSIPSGVIALLCGESTTLSNLNSSFGTLGSSSNTSRPAPPISPLTKNLTNSFSSTSPPRPMFTTTPLLPRALNTSLFITW	complete	89	0	0	0	4	50.5618	14.6067	32.5843	12.3596	0.11236	24
102	TR30669.c0_g1_i1	ATTTGATGGGAAAAAAATATTGATATATAAAAACTTATACACAGAGATCTTAAGGACATTGAAGTATACAAATATTTTTATACAGTTGTGAAGTTGTTTAATCGTCACACTTTGAAGCCTTTAGTATAAAGCCAGTGAAGTATATATGTATGCTGCCCTTGAGTGAATTGTTTCCACTGTTGGTACCATAGATATGAGTAGAGGATAAAAGGCTTGGATCAGGCAGCAACAAATTGAGCATTAATGGATCTTCTTCACACTATAACTGCTCTGTTCTTCTTGGTCTTAAGTTGTGATGCAAGAAAATATTCATTAGTCCCCAAGTCCAGAACCACCTCATATGCAACAAACACAAACATGATCCACAAGACTCCCGGAAAGATCAGAATCCTCGGCGAC…	TR30669.c0_g1_i1_6	MDLLHTITALFFLVLSCDARKYSLVPKSRTTSYATNTNMIHKTPGKIRILGDAATELLDFTSTTDITYDHEISSPYLPPYDSLAPIPLPQTPSAPLCVSSPIIPQTPPSSVILPPPSGGSDGGGGYTTPSPPILSYPYPPPTQIYPPPTFTNSPTIVYPSPTNLPPSLTPPSPEFVPTPAAPIYIRPSPPQSPPITNVPFTPLPPEFTPGPPVFLPPVVYPPPAVPPPPYIAPPMALWCVAKPSVPEPIIQEAMNYACGSGADCDQILPNGSCFSPDSLIAHASFAFNSYWQRTKVGGGTCEFGGTAMLVTVDPSFDGCHFIFY	complete	324	0	2	0	27	45.679	32.4074	37.037	20.679	0.212963	4	X8	PF07983.14	X8 domain	No_clan	237	308	1	76	1.3e-21	77.1
103	TR30860.c0_g1_i1	CATTCTTGTTTGCAGCAGCCTCTTGTCTGTACTACATCTACATTTACATCTTTGTCTGTACCACCCACACCTTCAATCTTCTGTCTCCACTATCTTCATTTTCATTCCCAATATATAAACCTCATCCACCTCCATGATTCCTTCGCTTTTCCCAATATGCCTTCTTTTTTGCAACTTCTTTCTCTCCTCCTTATATTCTACATCCTCTCAGCCTCCGCCCACGGCGGAGCCGACGACGACGATGTTGTCGACCCCAGCGAGAAACCCAATCTCAGATCTCGGTCCTTGATTCTTGTGAAGATATGGTGCTTGCTGATAGTGTTTGTGAGCACTTTTGTTGGTGGGATATCCCCTTACTTCTTGAAATGGAATGAGGGGTTCTTGGTGATTGGAACCCAG…	TR30860.c0_g1_i1_2	MIPSLFPICLLFCNFFLSSLYSTSSQPPPTAEPTTTMLSTPARNPISDLGP	complete	51	0	0	0	2	49.0196	19.6078	35.2941	17.6471	0.0784314	24
104	TR30923.c2_g1_i1	CTCATTGAATGAAAAGATAATGATGGCCTCTTCAATCATCTATGGATACTGGTGGTGGTGTGTGTTACTCTAAATTCAATGGGACCTAGCCCTCATGTGAGCCCCTTTAATTTGTGACGGTGTTTGCAACCAAAAATATCTCTATATATTCTCTAAAAGACTCCTCAAATTTTATTCAACTTACTACTTGAGGTCTAAGAGTTCCTAGTGTAATCTTAGGGGCTCAATGAGGGGTTTTACCCTTTTTCTTTGTAGTCTCTTCCTTTCTGTGCTGTGCTTTTCGAGTTTTTGTCATGGAAATGAAGGCGAAATCGAGGTACTTGGTGTAGGAGAATGTGTGGATTGCAAAGACTATAAGTTCAAGACATCTCAGGCATTTTCAGGACTTCGTGTAACAAT…	TR30923.c2_g1_i1_4	MRGFTLFLCSLFLSVLCFSSFCHGNEGEIEVLGVGECVDCKDYKFKTSQAFSGLRVTIDCKLKTGEFKRRGSGELDAQGKFKVSLPKEVIKDGKLNEDCYAQLHSASSTPCPAHEGIEASKIIANYGTSGKLTLSASKSIKFSSALCTSAFLWPYFKYPPLPKSPWKKPFPKFFGHPIPYYPFPKHKHFPPIPIYKKPLPPIPVYKPIPPVPIYKPLPPSIPIYKPPVFKKPLPPPIPVYKPPVYKKPLPPPVPIYIPPVYKKPLPPPVPIYKPPVYTKPLPPPLPIYKHPIFKKPFPPIFKKPFLPPPFPYYKPPLYKKPWPPIPHVTLPKLPPIPKLPPKEYYFNHPKVGLFPPLPPYN	complete	361	0	8	2	5	34.349	47.9224	48.7535	22.9917	0.116343	24	Pollen_Ole_e_1	PF01190.18	Pollen protein Ole e 1 like	CL0287	32	114	2	90	7.6e-11	42.3
105	TR30923.c2_g1_i2	CTCATTGAATGAAAAGATAATGATGGCCTCTTCAATCATCTATGGATACTGGTGGTGGTGTGTGTTACTCTAAATTCAATGGGACCTAGCCCTCATGTGAGCCCCTTTAATTTGTGACGGTGTTTGCAACCAAAAATATCTCTATATATTCTCTAAAAGACTCCTCAAATTTTATTCAACTTACTACTTGAGGTCTAAGAGTTCCTAGTGTAATCTTAGGGGCTCAATGAGGGGTTTTACCCTTTTTCTTTGTAGTCTCTTCCTTTCTGTGCTGTGCTTTTCGAGTTTTTGTCATGGAAATGAAGGCGAAATCGAGGTACTTGGTGTAGGAGAATGTGTGGATTGCAAAGACTATAAGTTCAAGACATCTCAGGCATTTTCAGGACTTCGTGTAACAAT…	TR30923.c2_g1_i2_3	MRGFTLFLCSLFLSVLCFSSFCHGNEGEIEVLGVGECVDCKDYKFKTSQAFSGLRVTIDCKLKTGEFKRRGSGELDAQGKFKVSLPKEVIKDGKLNEDCYAQLHSASSTPCPAHEGIEASKIIANYGTSGKLTLSASKSIKFSSALCTSAFLWPYFKYPPLPKSPWKKPFPKFFGHPIPYYPFPKHKHFPPIPIYKKPLPPIPVYKPIPPVPIYKPLPPSIPIYKPPVFKKPLPPPIPVYKPPVYTKPLPPPLPIYKPPVYTKPLPPPLPIYKHPIFKKPFPPIFKKPFLPPPFPYYKPPLYKKPWPPIPHVTLPKLPPIPKLPPKEYYFNHPKVGLFPPLPPYN	complete	345	0	6	3	3	34.2029	45.7971	47.5362	22.029	0.107246	24	Pollen_Ole_e_1	PF01190.18	Pollen protein Ole e 1 like	CL0287	32	114	2	90	7e-11	42.4
106	TR31254.c0_g2_i1	AAGCCCCTTTGTGGGCGCTTTTTTTTTTTTTTTTTTTTTTTTTTTTTAATATAAAAAAAAAAAAAAAAAAAAATTCAATACGCCAAATCACCAAAACAATCACTTCTTCCCCAAATCCATCTACGCCAACCACAGGTCCCCCTCAACCCCCGTCCACCACCAGCTCCACTTTACCACAGCCACCTCCACCTCCACCTCTACTCCCTCAACCACCAGCCACCTCTTCCATTAGAGCCACCTCTACCAACTTCCCTCCTCCCGGTCGCAACTGTTCATCCACTTTCTACCGCCGCTCAGATCTGCTCTAATCTAATCAGATCTACTCTAATCTAAACCTCGACACCCCCACTGCGGTGGTGGCCATCAAAAGCAACATCCACTTCCAGATCTTCCTCCTTA…	TR31254.c0_g2_i1_2	APLWALFFFFFFFFFNIKKKKKKNSIRQITKTITSSPNPSTPTTGPPQPPSTTSSTLPQPPPPPPLLPQPPATSSIRATSTNFPPPGRNCSSTFYRRSDLL	5prime_partial	102	0	0	0	4	50.495	28.7129	41.5842	20.7921	0.0891089	24
107	TR31385.c1_g1_i1	TGCGTACAAAGAAATTAATCAAGCTTACATCTTTCTTCACAGGCAATCCCAAATATGGCTGCATTTTCGAGTATGAATCACTTTCTGCTTAACATCTTTCTTGTAGCGCTTTCATTCTGTAGCGTATCCGCGGCTCGTAACATTTTGCAAATCCCTCAAATGCCTGCAATACCTACCATACCGTCACTTCCTCAGCCAGCATTGCCTAAAATACCAACCACATTGCCCCCGCTGCCGACCATTCCATCTCTTCCAAAGCCCACATTGCCAAGCATTCAGCTTCCACCATTGCCCACCATGCCCACGGTTCCTCAGGCCACTCTTCCTCCCCTGCCAACTGCCAAACCTTTCCCAACTATTCCGACCATTCCTACCGCGATTCCAGCCATTCCTACTGCC…	TR31385.c1_g1_i1_1	MAAFSSMNHFLLNIFLVALSFCSVSAARNILQIPQMPAIPTIPSLPQPALPKIPTTLPPLPTIPSLPKPTLPSIQLPPLPTMPTVPQATLPPLPTAKPFPTIPTIPTAIPAIPTAIP	complete	117	0	0	0	1	53.8462	30.7692	35.0427	25.641	0.017094	24
108	TR31385.c1_g3_i1	GCTTGCTTAACAATTAAAAGAGATACATCAACCATTTATATATCTTCCTTCAAACACAATCCCAAATATGGCTTCATCATCAAATATGAATCACTTTGTGCTTACAATCTTTCTTCTAGTACTGCCATTCTCTAGTATCCTTCATAGCGCCGAGGCGGCTCGCAACCTTTTGCAAATCCCTCAAATTCCAGGAATGCCCACCATACCGTCACTTCCTCAGCCAACACTACCTAAAATAACAGCCACATTGCCACCGTTGCCGACGTTGCCGACGATTACATCTCTTCCAAAGCCAACATTGCCTGCCACACAGCTTCCACCATTGCCCACCATGCCCACGGTTCCTCAGGCGAAACTCCCTCCACTTCCCGCTGCCAATGCTTTTCCGACTATTCCAAC…	TR31385.c1_g3_i1_2	MASSSNMNHFVLTIFLLVLPFSSILHSAEAARNLLQIPQIPGMPTIPSLPQPTLPKITATLPPLPTLPTITSLPKPTLPATQLPPLPTMPTVPQAKLPPLPAANAFPTIPTIPTAIPAIPNLAPPPSK	complete	128	0	0	0	2	53.125	29.6875	34.375	24.2188	0.046875	24
109	TR31385.c1_g3_i2	TAACGATTAAAAGAGATACATCAACCCAAATATGGCTTCATCATCAAATGTGAAAAGCTTTGTTTTTACAATCTTTCTTCTGGCACTATCACTTTCTAGCATCTTTCATAGCGGCGACGCGGCTCGCAACCTTTTGCAAATCCCTCAAATTCCAGGAATGCCCACCATACCGTCACTTCCTCAGCCAACACTACCTAAAATAACAGCCACATTGCCACCGTTGCCGACGTTGCCGACGATTACATCTCTTCCAAAGCCAACATTGCCTGCCACACAGCTTCCACCATTGCCCACCATGCCCACGGTTCCTCAGGCGAAACTCCCTCCACTTCCCGCTGCCAATGCTTTTCCGACTATTCCAACCATTCCTACTGCGATTCCGGCCATCCCTAACCTGGC…	TR31385.c1_g3_i2_2	MASSSNVKSFVFTIFLLALSLSSIFHSGDAARNLLQIPQIPGMPTIPSLPQPTLPKITATLPPLPTLPTITSLPKPTLPATQLPPLPTMPTVPQAKLPPLPAANAFPTIPTIPTAIPAIPNLAPPPSK	complete	128	0	0	0	2	53.9062	29.6875	35.9375	23.4375	0.046875	24
110	TR31553.c0_g1_i1	GTTGATGTTTAGTTTATACTTTGCAATAATTTCCTTTTAATCTTGTCACTCTCTCTCCTTACTCCTTGCTGCTTGTAGCTACTTGCTACTCACCTCCTCCCTCCAAATCTCAGACTCCTTTTGTCTCCTCCATCCGTAATTATTGCAAATCAGCTGGAAACAAGCAGAAAAAAGCAAGAATGGGCTCTGTCTCTCTTAAAATTGGTGAGGGAACAGCAAGATTCAGGAGGGCTTCTATCTGTTCTTCTGCAGTGAATGTGCTCATGCTCTTCTCTGTTATTACCACTAATCTCTTTGCCTTTTACGCTTTTACATATTCACCCAAGGAGCATGCCACCACAAATCTACTTCATTATACCCACAAGAACATGTCTTTGATATCACAACAAGTCTCTTTGA…	TR31553.c0_g1_i1_1	MNSLNGASTFKVAVTTTTFLSAILAAKVPEPPPISKPTLIPPFPIANTSSMRKSFLPLDLTYF	complete	63	0	0	0	1	47.619	26.9841	33.3333	14.2857	0.031746	24
111	TR32193.c2_g2_i3	CCTCCTCCTCCTCCTCTTCCTCAACAACCCTTTCTCTCTCCCTTTCCCTTTCTCTTTCTCTTTCTTCGTTTCCTTCCAAACCGAAAAGAGAAAACCCCCCTCCCTTCCCCTTCGACTTGATTCGGGAAAATTCCAACGCCGGCCACCACCATCTGTGCCGCCGTACATCCACCGGCCTTCCTCTTCAATCGGCCACTCTTTTCTCCTCCTTCTCAACACCATCCGATTCCTCTTCTCTCTCCCTTCCAACAAAATTAACCCCCACCTCCATCTCCACCCAAGCTCCCTTAACTGCTAGCAACACCGGCGTCCACGGAGCAGCAGCAGAGGATTGAGTCTTAGTGATTCCAGAGGCATCAGCGAGCAGGAGCTCCAACCGCACCCTCATCTTCTTCTAGG…	TR32193.c2_g2_i3_11	SSSSSSSTTLSLSLSLSLSLSSFPSKPKRENPPPFPFDLIRENSNAGHHHLCRRTSTGLPLQSATLFSSFSTPSDSSSLSLPTKLTPTSISTQAPLTASNTGVHGAAAED	5prime_partial	111	0	0	0	3	53.6364	13.6364	39.0909	10	0.0545455	24
112	TR32755.c0_g1_i1	TTACTAGTCTCTTCTGTGTTATAATTTGATTTGAGAATCTCATGGTCCAGTTCTTACTAAAATTCTCATCTTCAGAACTTGTTCCTAAAAGCAAAAGGCAAATAATTAAGCTCTTGTTATAATGGCAGCAAGATCATCTCAGCATCTCTTCTTGTTCCTTCTGTCTCTCTTTGCCTATTCTTCTGGAAACTTAGTACTTGCTACTACCAGGGGAAGCCTACTTAGCAGTTTCTTCGCAGTTCAACATGATTTGGTGAATCAGCCATACAGCGGGAATCCAACTACACCGGTAACAAATCCTGTAACCACACCGGTAACTAATCCTGTAACGACCCCGGCCGCCACTGCTGGAGGATATCCAGCACCAGTTATTGTCACAGTTCCTGCTACTTCAACTCC…	TR32755.c0_g1_i1_5	MAARSSQHLFLFLLSLFAYSSGNLVLATTRGSLLSSFFAVQHDLVNQPYSGNPTTPVTNPVTTPVTNPVTTPAATAGGYPAPVIVTVPATSTPVPTPGTMPSPTPNTIPGASPVTPTTPVTNPVTTPANPGAQPVTNPVTTPAQGLPVTPPAANPTPISTPTPGTSNGPGISGQSWCVAKSGLTETALQSALDYACGMGGADCSAIQQSGSCYNPNTIQNHASVAFNSYYQKNPGPTSCDFGGNAVLTNQNPSSGSCVYPSSTSPSSASASSGTSSATPNTSSTNGSTPPSGSGTPPNLVNSSTYPASGGIGSTSTGIIGANPPADSTSIPSSSRFQASLGCITLLASFVTSATLILGT	complete	359	0	2	0	25	52.9248	23.1198	32.0334	13.649	0.16156	1	X8	PF07983.14	X8 domain	No_clan	176	245	2	75	7e-21	74.7
113	TR32755.c0_g1_i2	TTACTAGTCTCTTCTGTGTTATAATTTGATTTGAGAATCTCATGGTCCAGTTCTTACTAAAATTCTCATCTTCAGAACTTGTTCCTAAAAGCAAAAGGCAAATAATTAAGCTCTTGTTATAATGGCAATTACAACATCATCTCAGCACCTCTTCTTCTTCCTCTTGTCTCTTTTTGCCGTCTCTTCTGGAGACTTGGTACTTGCTTTTACCAGGGGAGGCCTACTTAGCAGTTTCCTAGCAGTTCAACATGATTTGGTTAATCAGCCATACACCGGCAATCCAACAACACCGGTAACGAATCCTGTAACCACACCGGTAACTAATCCTGTAACGACCCCAGCGACCACTGCTGGAGGATATCCAGCACCAGTTATTGTCACAGTTCCTGCTACTTCAAC…	TR32755.c0_g1_i2_5	MAITTSSQHLFFFLLSLFAVSSGDLVLAFTRGGLLSSFLAVQHDLVNQPYTGNPTTPVTNPVTTPVTNPVTTPATTAGGYPAPVIVTVPATSTPVPTPGTMPSPTPNTIPGASPVTPTTPVTNPVTTPTNPGAQPVTNPVTTPAQGLPVTPPAANPTPTSSPTPGTSNGPGISGQSWCVAKSGLTETALQSALDYACGMGGADCSAIQQSGSCYNPNTIQNHASVAFNSYYQKNPGPTSCDFGGNAVLTNQNPSSGSCVYPSSTSPSSASASSGTSSATPNTSSTNGSTPPSGSGTPPNLVNSSTYPASGGIGSTSTGIIGANPPADSTSIPSSSRFQASLGCITLLASFVTSATLILGT	complete	360	0	1	0	25	52.7778	23.0556	31.3889	13.6111	0.152778	1	X8	PF07983.14	X8 domain	No_clan	177	246	2	75	7e-21	74.7
114	TR32755.c0_g1_i3	TTACTAGTCTCTTCTGTGTTATAATTTGATTTGAGAATCTCATGGTCCAGTTCTTACTAAAATTCTCATCTTCAGAACTTGTTCCTAAAAGCAAAAGGCAAATAATTAAGCTCTTGTTATAATGGCAGCAAGATCATCTCAGCATCTCTTCTTGTTCCTTCTGTCTCTCTTTGCCTATTCTTCTGGAAACTTAGTACTTGCTACTACCAGGGGAAGCCTACTTAGCAGTTTCTTCGCAGTTCAACATGATTTGGTGAATCAGCCATACAGCGGGAATCCAACTACACCGGTAACAAATCCTGTAACCACACCGGTAACTAATCCTGTAACGACCCCGGCCGCCACTGCTGGAGGATATCCAGCACCAGTTATTGTCACAGTTCCTGCTACTTCAACTCC…	TR32755.c0_g1_i3_6	MAARSSQHLFLFLLSLFAYSSGNLVLATTRGSLLSSFFAVQHDLVNQPYSGNPTTPVTNPVTTPVTNPVTTPAATAGGYPAPVIVTVPATSTPVPTPGTMPSPTPNTIPGASPVTPTTPVTNPVTTPANPGAQPVTNPVTTPAQGLPVTPPAANPTPISTPTPGTSNGPGISGQSWCVAKSGLTETALQSALDYACGMGGADCSAIQQSGSCYNPNTIQNHASVAFNSYYQKNPGPTSCDFGGNAVLTNQNPSSGSCVYPSSTSPSSASASSGTSSATPNTSSTNGSTPPSGYKTTLGTVIILVASFYAELTQFYVSARVRLRIL	complete	325	0	2	0	24	50.4615	25.2308	30.7692	13.2308	0.169231	1	X8	PF07983.14	X8 domain	No_clan	176	245	2	75	5.9e-21	75
115	TR32755.c0_g1_i4	TTACTAGTCTCTTCTGTGTTATAATTTGATTTGAGAATCTCATGGTCCAGTTCTTACTAAAATTCTCATCTTCAGAACTTGTTCCTAAAAGCAAAAGGCAAATAATTAAGCTCTTGTTATAATGGCAATTACAACATCATCTCAGCACCTCTTCTTCTTCCTCTTGTCTCTTTTTGCCGTCTCTTCTGGAGACTTGGTACTTGCTTTTACCAGGGGAGGCCTACTTAGCAGTTTCCTAGCAGTTCAACATGATTTGGTTAATCAGCCATACACCGGCAATCCAACAACACCGGTAACGAATCCTGTAACCACACCGGTAACTAATCCTGTAACGACCCCAGCGACCACTGCTGGAGGATATCCAGCACCAGTTATTGTCACAGTTCCTGCTACTTCAAC…	TR32755.c0_g1_i4_6	MAITTSSQHLFFFLLSLFAVSSGDLVLAFTRGGLLSSFLAVQHDLVNQPYTGNPTTPVTNPVTTPVTNPVTTPATTAGGYPAPVIVTVPATSTPVPTPGTMPSPTPNTIPGASPVTPTTPVTNPVTTPTNPGAQPVTNPVTTPAQGLPVTPPAANPTPTSSPTPGTSNGPGISGQSWCVAKSGLTETALQSALDYACGMGGADCSAIQQSGSCYNPNTIQNHASVAFNSYYQKNPGPTSCDFGGNAVLTNQNPSSGSCVYPSSTSPSSASASSGTSSATPNTSSTNGSTPPSGYKTTLGTVIILVASFYAELTQFYVSARVRLRIL	complete	326	0	1	0	24	50.3067	25.1534	30.0613	13.1902	0.159509	1	X8	PF07983.14	X8 domain	No_clan	177	246	2	75	6e-21	74.9
116	TR33426.c0_g1_i5	CGTCGTTGAGAAACACCCATTCTTCTTCTTCTTCTTCTAATGGCCTCCTCCTAGCTACACTTCAATTCATTCCAAACACCGGCGACTTTCAATTCCAATGGAGTTTTCCCCATCTTCCCGGCGCCCAAAGAAGCAATCCGACATCTACTCTACTGTAGTTATTCACAACGACACCAATTCCCCCAGAGATTCCTCCAGAAGCAGCCGTGAACGAGAGCCAAATCCCTCGCCGCCGGATATTTATTCCACCATGGTGTATAAAGACGACGTTGGCGAAGATGATGACAATGACGACGAAGATGATGATTCTCTTCCTCCTTTACTCAAACGCCTCCCCAAGGATTTCGGTGGTGACCCTACTGATGAAGATTACGGCAATGATTCGGCTTCGATTAGTGG…	TR33426.c0_g1_i5_6	MIPSLMVGSSLVMLSGIELVDTFPLPCALNRPSPPIPPATISSPTPPLLTDFLCFPKPPISPTACILATALLIVPFPPLLFLLLVLLTTVPDPNSSSSSSSLSSPLFLTTNVEKSPPPPSSSSSSSSFSNLLRNEAALSPSSLPLRPQGGLVGRKGLELREPLTITVPLIEAESLP	complete	176	1	0	0	9	46.5909	24.4318	36.9318	17.6136	0.142045	24
117	TR33510.c0_g1_i1	CAACCCAATTTGTCTTTGAATCTTAATTATTTCTATAATGGCTTCCTTCTGGAATTTTTATCACTGCTTTCTGCTCCCATTTATTTTGGTAGCTTTGGCATTTTCCAACATGAATTCTTGCGAAGCTGCAGCACGTAGCCTTTTGCAGACCACCCCGGTTCCAACAGTGCCTACGGTACCCTCGTTGCCACAGCCAACATTGCCTACGGTCCCCAAGATACCTTCCGCGACATTGCCACCACTTCCTGCCACCCCATTGCCAACCACTCCCAAGATACCTTCCGCGACATTGCCACCACTTCCTGCCACCCCCTTGCCAACCATTCCCAAGATACCTTCCGCCACATTACCACCACTCCCTGCCACCCCATTGCCTACAGCACCAAAGGTACCTTCCGC…	TR33510.c0_g1_i1_4	MASFWNFYHCFLLPFILVALAFSNMNSCEAAARSLLQTTPVPTVPTVPSLPQPTLPTVPKIPSATLPPLPATPLPTTPKIPSATLPPLPATPLPTIPKIPSATLPPLPATPLPTAPKVPSATLPPLPATPLPTIPKMPSATLPPLPATPLPTVPSTVIPPLPTMPTVPKATLPPLPAMTFPTIPSMPKIPFPTAIPFLAPPPSK	complete	204	0	0	0	16	60.7843	38.7255	40.6863	29.902	0.166667	4
118	TR33510.c0_g1_i2	CAACCCAATTTGTCTTTGAATCTTAATTATTTCTATAATGGCTTCCTTCTGGAATTTTTATCACTGCTTTCTGCTCCCATTTATTTTGGTAGCTTTGGCATTTTCCAACATGAATTCTTGCGAAGCTGCAGCACGTAGCCTTTTGCAGACCACCCCGGTTCCAACAGTGCCTACGGTACCCTCGTTGCCACAGCCAACATTGCCTACGGTCCCCAAGATACCTTCCGCGACATTGCCACCACTTCCTGCCACCCCCTTGCCTACCGTTCCCAAGATACCTTCCGCCACATTACCACCACTCCCTGCCACCCCATTGCCTACAGCACCAAAGGTACCTTCCGCCACATTGCCACCACTTCCAGCGACCCCATTGCCTACAATTCCTAAGATGCCTTCCGC…	TR33510.c0_g1_i2_1	MASFWNFYHCFLLPFILVALAFSNMNSCEAAARSLLQTTPVPTVPTVPSLPQPTLPTVPKIPSATLPPLPATPLPTVPKIPSATLPPLPATPLPTAPKVPSATLPPLPATPLPTIPKMPSATLPPLPATPLPTVPSTVIPPLPTMPTVPKATLPPLPAMTFPTIPSMPKIPFPTAIPFLAPPPSK	complete	185	0	0	0	15	59.4595	38.9189	40	29.1892	0.172973	4
119	TR33510.c0_g1_i3	ACATTTTCTCAACCAACTACACATTTGCCACGTATAAATAACTGATTGTAGCATCTCTTCCTCATCACCTCAATCACAACCCAACTTGACTTTGAACCTTTACTTTTCTAAAATGGCTTTCTTGAATTTTGATCACTGCTTTCTGCTCCCATTTGTTGTGATAGCTTTGGCATTTTCTAGCATGAATTCTTGCGAAGCTGCAGCACGTAGCCTTTTGCAGACCACCCCGGTTCCAACAGTGCCTACGGTACCCTCGTTGCCACAGCCAACATTGCCTACTGTTCCCAAGATGCCTTCCGCGACATTGCCACCACTTCCTGCCACCCCATTGCCAACCACTCCCAAGATACCTTCCGCAACATTGCCACCACTTCCTGCCACCCCATTGCCAACCACTCC…	TR33510.c0_g1_i3_3	MAFLNFDHCFLLPFVVIALAFSSMNSCEAAARSLLQTTPVPTVPTVPSLPQPTLPTVPKMPSATLPPLPATPLPTTPKIPSATLPPLPATPLPTTPQIPSATLPPLPATPLPTTPKIPSATLPPLPATPLPTIPKIPSATLPPLPATPLPTAPKVPSATLPPLPATPLPTIPKMPSATLPPLPATPLPTVPSTVIPPLPTMPTVPKATLPPLPAMTFPTIPSMPKIPFPTAIPFLAPPPSK	complete	241	0	0	0	20	63.0705	39.0041	41.0788	31.1203	0.174274	4
120	TR33510.c0_g1_i4	CAACCCAATTTGTCTTTGAATCTTAATTATTTCTATAATGGCTTCCTTCTGGAATTTTTATCACTGCTTTCTGCTCCCATTTATTTTGGTAGCTTTGGCATTTTCCAACATGAATTCTTGCGAAGCTGCAGCACGTAGCCTTTTGCAGACCACCCCGGTTCCAACAGTGCCTACGGTACCCTCGTTGCCACAGCCAACATTGCCTACGGTCCCCAAGATACCTTCCGCGACATTGCCACCACTTCCTGCCACCCCCTTGCCTACCGTTCCCAAGATACCTTCCGCCACATTACCACCACTCCCTGCCACCCCATTGCCTACAGCACCAAAGGTACCTTCCGCCACATTGCCACCACTTCCAGCGACCCCATTGCCTACAATTCCTAAGATGCCTTCCGC…	TR33510.c0_g1_i4_2	MASFWNFYHCFLLPFILVALAFSNMNSCEAAARSLLQTTPVPTVPTVPSLPQPTLPTVPKIPSATLPPLPATPLPTVPKIPSATLPPLPATPLPTAPKVPSATLPPLPATPLPTIPKMPSATLPPLPATPLPTVPSTVIPPLPTMPTVPKATLPPLPAMTFPTIPSMPKIPFPTAIPFLAPPPSK	complete	185	0	0	0	15	59.4595	38.9189	40	29.1892	0.172973	4
121	TR33510.c0_g1_i5	ACATTTTCTCAACCAACTACACATTTGCCACGTATAAATAACTGATTGTAGCATCTCTTCCTCATCACCTCAATCACAACCCAACTTGACTTTGAACCTTTACTTTTCTAAAATGGCTTTCTTGAATTTTGATCACTGCTTTCTGCTCCCATTTGTTGTGGTAGCTTTGGCATTTAACAGCATGAATTCTTGCGAAGCTGCAGCGCGCAGCCTTTTGCAGACCTCCCCAGTTCCAACAGTGCCTACGGTACCTTCGTTGCCACAACCTACATTGCCTACTCTTCCCAAGATACCTTCTGCGACATTGCCACCACTTCCTGCCACCCCATTGCCAACCACTCCCAAGATACCTTCCGCGACATTGCCACCACTTCCTGCCAACCCGTTGCCTGTCACTCC…	TR33510.c0_g1_i5_2	MAFLNFDHCFLLPFVVVALAFNSMNSCEAAARSLLQTSPVPTVPTVPSLPQPTLPTLPKIPSATLPPLPATPLPTTPKIPSATLPPLPANPLPVTPKIPSATLPPLPATPLPTTPKIPSATLPPLPATPLPTTPKIPSATLPPLPATPLPTVPSTVIPPLPTMPTVPKATLPPLPAMTFPTIPSIPKVPFPTAIPFLAPPPSK	complete	203	0	0	0	16	60.5911	39.4089	40.3941	30.0493	0.167488	4
122	TR33510.c0_g1_i7	CAACCCAATTTGTCTTTGAATCTTAATTATTTCTATAATGGCTTCCTTCTGGAATTTTTATCACTGCTTTCTGCTCCCATTTATTTTGGTAGCTTTGGCATTTTCCAACATGAATTCTTGCGAAGCTGCAGCACGTAGCCTTTTGCAGACCACCCCGGTTCCAACAGTGCCTACGGTACCCTCGTTGCCACAGCCAACATTGCCTACGGTCCCCAAGATACCTTCCGCGACATTGCCACCACTTCCTGCCACCCCCTTGCCTACCGTTCCCAAGATACCTTCCGCCACATTACCACCACTCCCTGCCACCCCATTGCCTACAGCACCAAAGGTACCTTCCGCCACATTGCCACCACTTCCAGCGACCCCATTGCCTACAATTCCTAAGATGCCTTCCGC…	TR33510.c0_g1_i7_3	MASFWNFYHCFLLPFILVALAFSNMNSCEAAARSLLQTTPVPTVPTVPSLPQPTLPTVPKIPSATLPPLPATPLPTVPKIPSATLPPLPATPLPTAPKVPSATLPPLPATPLPTIPKMPSATLPPLPATPLPTVPSTVIPPLPTMPTVPKATLPPLPAMTFPTIPSMPKIPFPTAIPFLAPPPSK	complete	185	0	0	0	15	59.4595	38.9189	40	29.1892	0.172973	4
123	TR33510.c0_g1_i8	ACATTTTCTCAACCAACTACACATTTGCCACGTATAAATAACTGATTGTAGCATCTCTTCCTCATCACCTCAATCACAACCCAACTTGACTTTGAACCTTTACTTTTCTAAAATGGCTTTCTTGAATTTTGATCACTGCTTTCTGCTCCCATTTGTTGTGATAGCTTTGGCATTTTCTAGCATGAATTCTTGCGAAGCTGCAGCACGTAGCCTTTTGCAGACCACCCCGGTTCCAACAGTGCCTACGGTACCCTCGTTGCCACAGCCAACATTGCCTACTGTTCCCAAGATGCCTTCCGCGACATTGCCACCACTTCCTGCCACCCCATTGCCAACCACTCCCAAGATACCTTCCGCAACATTGCCACCACTTCCTGCCACCCCATTGCCAACCACTCC…	TR33510.c0_g1_i8_4	MAFLNFDHCFLLPFVVIALAFSSMNSCEAAARSLLQTTPVPTVPTVPSLPQPTLPTVPKMPSATLPPLPATPLPTTPKIPSATLPPLPATPLPTTPQIPSATLPPLPATPLPTTPKIPSATLPPLPATPLPTIPKIPSATLPPLPATPLPTAPKVPSATLPPLPATPLPTIPKMPSATLPPLPATPLPTVPSTVIPPLPTMPTVPKATLPPLPAMTFPTIPSMPKIPFPTAIPFLAPPPSK	complete	241	0	0	0	20	63.0705	39.0041	41.0788	31.1203	0.174274	4
124	TR33963.c1_g1_i1	CTCGAAAATCATTAAAGAAAAGAAATCCTAGTAAAAGAGTAAGTGAAGGTGAAGCAAAGAAAAACTGAGGTTGTACAGGAAACAAACATGAGATTACAACACAACCAGGGCCATACAAAGAGTGAAAGGCTATCCACCCTCAACAATCTCATCCACTCTCTTTCTTCTCCTCAATAAGGACATCATCTCCTTCCCACACCTTATACTTGCACCTCTTTTAACCACCATTTCACCATACTCTTCACTCTCTGCTGCTTCTACCACTCCTTCCTCTCCCTTCAGCCCTACTCATTGGCTTCATCACTCTAAATACACATGGCTTCGGCTGCTCTCTCAGTCGCCAATTCATCTCTCCAGGTGAGCAATAAGGGATTCGCCGAATTCGGGGGGCTCCGCAGC…	TR33963.c1_g1_i1_6	MSPFPGAVISTFLAPAVMCLPAPSLSTNTPVPSITRSMPNSFQGRLRGLRSETTLMNLPSTVMPPSAGLTSASKIPRVESYLRR	complete	84	0	0	0	5	46.4286	22.619	32.1429	14.2857	0.119048	24
125	TR34627.c0_g1_i1	GTGTCAAACTTGAAGAGACCGTAAGAGAGGAAGCAGCAACAAAATTTCGAAATCACACGTAGTTTCCTATTGCAGCAGTGAAGGAATGAGGAATGTCCACTAAAATTAAGTCTTTCTGAAATTGCATAACTGAAATCAAATTGGGTTGGGTGAAATTAGTTGCCGCCTGGCTCCATTGCCATTAAGGCCAAGAAAGAGTGAATGAAGGAAGGATATAAATTTTCCCACCTAAAATTATGAGCTCATTTAACCATACGCCCAACGGTTTTCCTCGCCGTTGCCGTTTCTTAATCAATGGTCTCCTTTTACTTAGACCTTCTCTTCATTGTAGAACAATCTCCTACTCTTATTATCAAAGCCCTAGCTTTTCCTCCTTCTCTTCCCCTTCCGTCCCAAACA…	TR34627.c0_g1_i1_2	MQSSPTLVLSSAFSSSVRILACTPGNGLPTVPPFLSPLRGFEIAMTNSVIP	complete	51	0	0	0	4	45.098	21.5686	31.3725	13.7255	0.176471	4
126	TR34724.c0_g1_i1	CACTATTCTGTTTCTTTAGGGAGACTGTAACCTATAAAAGTCTCTTTGCAAAAGCTTTTGAATCTCCTCTTTGGTTTGCTATCAAGAAACCAGATTTCTTCTTCCTATTGCCTATTTTTGGAGGAATCAACAAATGGGACATCAAGAAAAGCTGAAAAAACTCCAATTTTTGAGTCTAATTATGATAGCATTGGCATCAAAGGTTACATCAACAAACAATGTGTGGGTTGGATCCAAGTACCAAATTGAATGCACCATGTGTGCAGCTTGTGACAATCCATGTGACACCCCTTCACCCCCACCCCCTACCCCCATCCCATCCCCTCCACCACCTTCACCACCACCACCAGCAACCTCCACCTCCGATTGCCCTCCTCCACCTTCACCTCCTCCCTCCTC…	TR34724.c0_g1_i1_8	MGHQEKLKKLQFLSLIMIALASKVTSTNNVWVGSKYQIECTMCAACDNPCDTPSPPPPTPIPSPPPPSPPPPATSTSDCPPPPSPPPSSSGSYYYSPPPPAQPTSGGGISNYYPPPYIPNPTGPTPPPPNPIVPYFPFYYYSPPPPSAKSAADHLKTPFSYLISILFIILFLS	complete	173	6	5	0	5	51.4451	39.8844	50.8671	26.5896	0.317919	20
127	TR34724.c0_g1_i2	CCCACCCGCCCACACCCCCACAGTTCACTTCTGCTAAGCTCTCTTCCACTCCTACAATTTCTCTCTGTTTCTTCAATCATTCTTGAAACTCCCACTATTCTGTTTCTGTAGGGAGACTGTAACCTATAAAAGTCTCTTTGCAGAAGCTTTCTACATCTCCTCTTTGGTTTGCTATCAAAAATACAAATTTCTGATTCCTATTGCCTATTTTTGGAGGAATCAACAAATGGGACATCAAGAAAAGCTGAAAAGACTCCAATTTTTTAGTCTAATTATTTTGATAGCATTGGCATCAAAAGTTATATCAACAAACAATGTGTGGGTTGGATCCAAGTACCAAATTGAATGCACCATGTGTGCAGCTTGTGACAACCCATGTGACACCCCCTCACCCCCACC…	TR34724.c0_g1_i2_9	MGHQEKLKRLQFFSLIILIALASKVISTNNVWVGSKYQIECTMCAACDNPCDTPSPPPPTPIPSPPPPSPPPPTPTSTSDCPPPPSPPPSSSGSYYYSPPPPAQPTSGGGISNYYPPPYIPNPTGPTPPPPNPIVPYFPFYYYSPPPPSAKSAADHLKTPFSYLISILFIILFLS	complete	175	6	5	0	6	50.8571	39.4286	50.2857	26.8571	0.325714	20
128	TR34724.c0_g1_i3	CACACACACACACACACACACACCTCACTCACAGGTCACTTCTGCTAAACTCTCTTCAACTCCTACAATTTCTCTCTGCTTCTTCAATCAGTCTTGAAACTCCCACTATTCTGTTTCTTTAGGGAGACTGTAACCTATAAAAGTCCCTTTGCAAAAGTTTTCTTAATCTCCTCTTTGGTTTGGTATCAAGAAACCAAATTTCTTCTTTTGATTGCCTATTTTTGGAGGAATTCAACAAATGGGACATCAAGAAAAGCTGAAGAAACTCCATTTTTTGAGTCTAATTATTTTGATAGCATCGGAATCAAAAGTTACATCAACAAACAATGTGTGGGTTGGATCCAAGTACCAAATTGAATGCACCATGTGTGCAGCTTGTGACAACCCATGTGACACCCC…	TR34724.c0_g1_i3_11	MGHQEKLKKLHFLSLIILIASESKVTSTNNVWVGSKYQIECTMCAACDNPCDTPSPPPPTPIPSPPPPSPPPPTPTSTSDCPPPPSPPPSSSGSYYYSPPPPAQPTSGGGISNYYPPPYIPNPTGPTPPPPNPIVPYFPFYYYSPPPPSAKSAADHLKTPFSYLISILFIILFLS	complete	175	6	5	0	6	51.4286	40	51.4286	26.8571	0.325714	20
129	TR34724.c0_g1_i4	CCCACCCGCCCACACCCCCACAGTTCACTTCTGCTAAGCTCTCTTCCACTCCTACAATTTCTCTTTGCTTCTTCAATCATTCTTGAAACTCTCACTATTCTGTTTCTTTAGGGAGACTGTAACCTATAAAAGTCTCTTTGCAAAAGCTTTTGAATCTCCTCTTTGGTTTGCTATCAAGAAACCAGATTTCTTCTTCCTATTGCCTATTTTTGGAGGAATCAACAAATGGGACATCAAGAAAAGCTGAAAAAACTCCAATTTTTGAGTCTAATTATGATAGCATTGGCATCAAAGGTTACATCAACAAACAATGTGTGGGTTGGATCCAAGTACCAAATTGAATGCACCATGTGTGCAGCTTGTGACAATCCATGTGACACCCCTTCACCCCCACCCCCT…	TR34724.c0_g1_i4_5	MGHQEKLKKLQFLSLIMIALASKVTSTNNVWVGSKYQIECTMCAACDNPCDTPSPPPPTPIPSPPPPSPPPPTPTSTSDCPPSPSPPPSSSGSYYYSPPPPAQPTSGGGISNYYPPPYIPNPTGPTPPPPNPIVPYFPFYYYSPPPPSTKSAAGHLKTPFSYLISILFIIFSLS	complete	174	6	5	0	7	52.2989	39.6552	51.7241	26.4368	0.33908	20
130	TR34801.c0_g1_i1	CCCCAACTCCCAAACCCACCTCCCCTTGGAACTCTCTTTTTCTCTCCATTGTTGACACATCCATTGTGGAGAAATTCCAGCCCACAATCTACAAAACTAAAGAAAAAGAGAGAAAGAGAAGAGAGAGAATTTCCCTACTACTACATTTTTTTTAAGTTGAATCATCATTCTTGAGCTCAAAAAGAAAGTCCCACAAAGAATTAAACTCAGAATCTCTTGAATATTACCTCTCTATTCTATTTTCCCATATCCAATCAAACAACACAAAACCAAACCTCTTTTCTCAAGCCTTTTTTATCTTCTTTCATAATCCTTCATGTGATCATGGATGGAGGCGATGATCATCACCATCTTCATCATCTCCACCACCAACACCACGGCGGCAGCCACCGAACCAAT…	TR34801.c0_g1_i1_4	MEAMIITIFIISTTNTTAAATEPITSPSNYSRKKTTNPPRPPSPLVQPPAPTLHLTITSPL	complete	61	0	0	0	4	55.7377	24.5902	32.7869	18.0328	0.131148	24
131	TR34801.c0_g1_i2	CCTCTTTTCTCAAGCCTTTTTTTTATCTTCTTTCATAATCCTTCATGTGATCATGGATGGAGGCGATGATCATCACCATCTTCATCATCTCCACCACCAACACCACGGCGGCAGCCACCGTACCAACTTCCCCTTCCAATTACTCGAGAAAAAAGACGACGAATCCGCCTCGACCGCCATCGCCTCTTGTTCAACCTCCGGCCCCACCCCTTCATCTAACAATAACTTCACCTCTCTAGCCATCTCCTCCACTTCTACCCTACAAATCTCTCCGGAGCCGTCCAAGAAGCCGCCGCCAAAACGTACATCAACCAAAGATCGCCACACGAAAGTGGACGGCCGCGGCCGACGTATCCGAATGCCAGCG	TR34801.c0_g1_i2_4	MEAMIITIFIISTTNTTAAATVPTSPSNYSRKKTTNPPRPPSPLVQPPAPPLHLTITSPL	complete	60	0	0	0	5	56.6667	28.3333	35	20	0.183333	4
132	TR35210.c0_g1_i1	CTGAAAAAGGAAATGAATAAGAAAAAAAAAATGGAGGCCCCATTAGTCCCATTCAAATATCACCAACGTCACCTTCCCAGTTTCTTCTCTTCAACAATTTCCGGCTAATCCCTGCCGGGTTTCAATTTTCAATCAACCCCACTCTATGAAACCCTTTCTTTTACTCCTCCCTCTTTATTCTCTCTCTCTCTCTCTCTCACCGAGAGACACACAGAGACGAACGCACCTTATTCCCCTCCCCCCTCCCACCCCAAAGTCTACCAAGCAGCCCAAGTCGCCTTACTTCCATCCCATTCCCATACCCTAATCACACTCTAACCTCTTTCTAAAACCCTCTCCATTTTTCTACTCCTATTCCCCCACAATGCCAGCTTCAACTTCAGCAGAGGGCAGGACGCG…	TR35210.c0_g1_i1_4	MKPFLLLLPLYSLSLSLSPRDTQRRTHLIPLPPPTPKSTKQPKSPYFHPIPIP	complete	53	0	0	0	3	43.3962	35.8491	47.1698	24.5283	0.113208	24
133	TR35886.c0_g1_i1	CCTTAATCCTTCATCTTTATTTAGTCACAAATTGCAAAAGAAAACAGCTTCTCAATACCCCATCATCACTGCAAATATTAATTGTCAGAGAAACCTAATATAAACTTTAAGAAGAAAGCTCAGAATTGCATACATTTTGGAAGCAGAAAAAAATATGGGTTCCAAGAGTCTTCAGGGTTCCATTTTCAAGTTTAACTTACTTCTCTTCGTCATTTCAGTTACAAGCATTGCAGAAAAACCCCATTCCGAAGAAATCTGGCTAAGCAAGAAGTTCCTTTACAAAGAGCAAGAATTCCCCGTGTCATCTTCAAGATTCACCCCTCAGTTGGACGACATCCCAGTCGTCAATCCGACAACACCGACTACGAACCCCACGAACCCTCCATGGCCAAACACAGC…	TR35886.c0_g1_i1_4	MGSKSLQGSIFKFNLLLFVISVTSIAEKPHSEEIWLSKKFLYKEQEFPVSSSRFTPQLDDIPVVNPTTPTTNPTNPPWPNTASDQPPYTAPTTNPTSPSSPITTNQPPNNPFTNPPNNPFTNPMSPPSPTTTTTQPPNNPFTNPMSPPSPTIIGNLPPNNPTPGTSTTPPTASGGSWCVANPTASETALQTALDYACGYGGADCSAIQQGGPCYQPDTVKDHASYAFNAYYQKNPNPTSCSFGGVAQLSSTDPSSGNCHYASTGTMSTTPPATPSTMPTTPPSTTTPMNPLPPTTPTGGYGSEPAGYGFGPTGAPNSAEAGTYKLALLLITVSITLWNNV	complete	340	0	2	0	19	50	26.4706	34.4118	17.3529	0.141176	24	X8	PF07983.14	X8 domain	No_clan	177	246	2	75	4.5e-23	81.8
134	TR35886.c0_g1_i2	CCAATATAAACTATAAAAAGAAAACTAAGAATTGCAGAAATATGGGTTCCAAGAGTAATCTTCCGGGTTCCATTTTCAACTTGCTTCTCTTCGTCATTTCAGTTGCAAGCATTGCAGACAAACCTCATTCCGAAGAAATCTGGCTAAGCAAGAAGTTTCTTTACAAAGAGCAAGAATTCCCTGTCTACTCTTCCAGATTTACCCCTCAGTTGGATGACATACCAGTCATCAATCCAACAACACCAACCACAAACCCACCATGGCCAAACACAGCCTCTGATCAACCACCATATACTGCTCCGACCACAAACCCCACGAGCCCATCATCACCAATCACCACCAACCAACCACCAAATAATCCCTTCACGAATCCACCAAATAATCCGTTCACGAATCCCA…	TR35886.c0_g1_i2_5	MGSKSNLPGSIFNLLLFVISVASIADKPHSEEIWLSKKFLYKEQEFPVYSSRFTPQLDDIPVINPTTPTTNPPWPNTASDQPPYTAPTTNPTSPSSPITTNQPPNNPFTNPPNNPFTNPMSPPSPTTTTTQPPNNPFTNPMSPPSPTIIGNLPPNNPTPGTSTTPPTASGGSWCVANPTASETALQTALDYACGYGGADCSAIQQGGPCYQPDTVKDHASYAFNAYYQKNPNPTSCSFGGVAQLSSTDPSSGNCHYASTGTMSTTPPATPSTMPTTPPSTTTPMNPLPPTTPTGGYGSEPAGYGFGPTGAPNSAEAGTYKLALLLITVSITLWNNV	complete	336	0	2	0	19	50	26.4881	34.5238	17.5595	0.142857	24	X8	PF07983.14	X8 domain	No_clan	173	242	2	75	4.4e-23	81.8
135	TR36163.c0_g1_i1	CGGAATTATCGATATATCTAACGTTTAGCTCTCACCGTAACAAAATACCGATAAACCTCGTCGAACACTATGAAAATCCGCAATCAGATAAGAAAAACTAGATTAATAAGTGATGAATAACATTAACAACATTGAATTATCCACCAATTTTTGTCTGCAACCATAGTATGTAACCGCACTCAAAACTAGAGATTCATTTCAACTTCAATCACAGTTTGCAATCGAATTTCTTCTTTACTCTCCGGATTTTCCAAAGTTGTCCGCTTTCTCAATCTTCACGCTGATTTTACTTCAGTTACAGTTCGAAACCGAGAGGAGCTTCGAATTTCACGTTTCATCATTTGAATTTACTGATTGGATAGAGAGGTAGAGTGGAAAATATGCAAGCTTCTATTTATG…	TR36163.c0_g1_i1_4	MPTSTRPKIIVCTLLAVALRNAPIASGIASNTKVLVQPNLSARAPPVNEPTVAPARRELTTQPCSTVFSAIPRSTARYSRAPFTTPR	complete	87	0	0	0	5	49.4253	25.2874	26.4368	13.7931	0.126437	24
136	TR36194.c2_g1_i1	CTTTCATAAACCCACCGAAAATTAATTGAAATTTCCTGTCACTTTCCTCCCCTCCCCCTATATTACACACACTCCTTCCCCAATTCATCACATCCAATTCAATTTGTTCAAAGCTTTTCTGCTTCTAAAGATAATTATTCACTCAAAAAGTTTCCTTGAATTTCATATTTTGCTCTTTTATTCGAATTGCTAGAGAGAAATTCAATGGCTTGCTCCAGAGTATTGTTGGCTATGATGCTTGCTCTGATCATCGGATCCGCGGTGGGACAATCACCGGCGGCGTCTCCGAAGTCATCGCCTGTGGCAGCACCAGTTGCGTCGCCTCCTAAGTCGGTCTCTGTTCCTACCGCATCGCCGACCAAGTCGCCCGCGTCTGCTCCTGTTGCTTCACCTACAGCT…	TR36194.c2_g1_i1_2	MACSRVLLAMMLALIIGSAVGQSPAASPKSSPVAAPVASPPKSVSVPTASPTKSPASAPVASPTASPPAPATGTTPASSPSGVPTAISPSIAAGPGGASAPGASPNGAGLNRVGVAGSIAGAIFSAALLI	complete	130	0	0	0	19	61.5385	26.1538	36.1538	16.1538	0.307692	1
137	TR36194.c2_g1_i3	CAATTGTTCAAAGCCTTTCTCCTTCTAAAGAGAATTATTCACTCAAAAAATTTCCTTGAATTTCATCTTTTGCTCTTTTATTCGAATTGCTAGAGAGAATTTCAATGGCTTGCTCCAGAGTATTGTTGGCTATGATGCTTGCTCTGATCATCGGATCAGCGGTCGGACAATCACCCGCGGCGTCTCCGAAGTCATCGCCTGTGGCAGCACCAGTTGCGTCGCCTCCTAAGTCGGTTGCGGTTCCTACTGCGTCGCCTACCAAATCTCCGTCGTCTGCTCCGGTTGCTTCACCTACAGCGTCTCCTCCGGCGCCTGCTACTGGAACCACGCCGGCTTCCTCTCCTTCCGGTGTTCCTACCGCAAGTTCTCCCTCAATCGCTGCTGGTCCAGGCGGTGCTT…	TR36194.c2_g1_i3_2	MACSRVLLAMMLALIIGSAVGQSPAASPKSSPVAAPVASPPKSVAVPTASPTKSPSSAPVASPTASPPAPATGTTPASSPSGVPTASSPSIAAGPGGASAPGASPNGAALNRVGVAGSIAGAIFAAALLI	complete	130	0	0	0	19	63.0769	26.1538	36.1538	16.1538	0.307692	1
138	TR36194.c2_g3_i3	CATCTACCCTTGATTAGCAATTTAGAGAGAGAATCAATGGCTCACACAAGATTACTGTTGTCTTTGTTCCTGGCTTTGGTAGTAGGATCTGCAGTAGCACAATCACCGACGGCGTCGCCCAAGTCATCTCCGATAGCCGCACCTGCATCGCCTCCTAAAACAGTCCCCGTTCCTACTGCATCGCCGACCGCATCTCCAGTTCGGCTCCCGGTGTTTCACCGTTGGCATCTACTCCGGCACTTAATTAGTCCTTGAGGGTGGTTTGTGAATTGGGTTCAACTGTGGAGAACAAGCAGGTGAT	TR36194.c2_g3_i3_1	MAHTRLLLSLFLALVVGSAVAQSPTASPKSSPIAAPASPPKTVPVPTASPTASPVRLPVFHRWHLLRHLISP	complete	72	0	0	0	10	51.3889	29.1667	33.3333	16.6667	0.291667	4
139	TR36194.c2_g3_i4	ATTTTCTTTTAAACCGCCGCCCTTTGATAATCTTGCATCCTTTTCTCTCTCATCTACCCTTGATTAGCAATTTAGAGAGAGAATCAATGGCTCACACAAGATTACTGTTGTGTTTGTTCCTGGCTTTGGTGGTAGGATCTGCGGTAGCACAATCACCGGCGGCGTCTCCAAAGTCATCTCCGACAGCCGCACCTGTGTCGTCGCCCCCTAAAACAGTCCCCGGTCCTACTGCATCGCCGACCGCATCTCCAGTTTCTGCTCCCGGTGCTTCACCGTTGGCATCTCCTCCGGCTCCTCCTACAGCACCCACACCGTCTTCCGCAAATCCTCCCTCTATCGGTGCTAATCCTGCCGGTGCTCCTACAACCGGCTCTCTTGCTAACGGTGCTGCTTTGAACA…	TR36194.c2_g3_i4_2	FLLNRRPLIILHPFLSHLPLISNLERESMAHTRLLLCLFLALVVGSAVAQSPAASPKSSPTAAPVSSPPKTVPGPTASPTASPVSAPGASPLASPPAPPTAPTPSSANPPSIGANPAGAPTTGSLANGAALNRVSAAGSIGVAVFAAALLI	5prime_partial	152	0	0	0	16	54.9669	23.8411	31.7881	16.5563	0.231788	1
140	TR36194.c2_g3_i4	ATTTTCTTTTAAACCGCCGCCCTTTGATAATCTTGCATCCTTTTCTCTCTCATCTACCCTTGATTAGCAATTTAGAGAGAGAATCAATGGCTCACACAAGATTACTGTTGTGTTTGTTCCTGGCTTTGGTGGTAGGATCTGCGGTAGCACAATCACCGGCGGCGTCTCCAAAGTCATCTCCGACAGCCGCACCTGTGTCGTCGCCCCCTAAAACAGTCCCCGGTCCTACTGCATCGCCGACCGCATCTCCAGTTTCTGCTCCCGGTGCTTCACCGTTGGCATCTCCTCCGGCTCCTCCTACAGCACCCACACCGTCTTCCGCAAATCCTCCCTCTATCGGTGCTAATCCTGCCGGTGCTCCTACAACCGGCTCTCTTGCTAACGGTGCTGCTTTGAACA…	TR36194.c2_g3_i4_1	MAHTRLLLCLFLALVVGSAVAQSPAASPKSSPTAAPVSSPPKTVPGPTASPTASPVSAPGASPLASPPAPPTAPTPSSANPPSIGANPAGAPTTGSLANGAALNRVSAAGSIGVAVFAAALLI	complete	123	0	0	0	16	62.6016	26.8293	34.1463	17.8862	0.284553	1
141	TR36194.c2_g3_i5	ATTTTCTTTTAAACCGCCGCCCTTTGATAATCTTGCATCCTTTTCTCTCTCATCTACCCTTGATTAGCAATTTAGAGAGAGAATCAATGGCTCACACAAGATTACTGTTGTGTTTGTTCCTGGCTTTGGTGGTAGGATCTGCGGTAGCACAATCACCGGCGGCGTCTCCAAAGTCATCTCCGACAGCCGCACCTGTGTCGTCGCCCCCTAAAACAGTCCCCGGTCCTACTGCATCGCCGACCGCATCTCCAGTTTCTGCTCCCGGTGCTTCACCGTTGGCATCTCCTCCGGCTCCTCCTACAGCACCCACACCGTCTTCCGCAAATCCTCCCTCTATCGGTGCTAATCCTGCCGGTGCTCCTACAACCGGCTCTCTTGCTAACGGTGCTGCTTTGAACA…	TR36194.c2_g3_i5_2	FLLNRRPLIILHPFLSHLPLISNLERESMAHTRLLLCLFLALVVGSAVAQSPAASPKSSPTAAPVSSPPKTVPGPTASPTASPVSAPGASPLASPPAPPTAPTPSSANPPSIGANPAGAPTTGSLANGAALNRVTAAGSFGVAVLAAALLI	5prime_partial	152	0	0	0	16	54.9669	23.8411	31.1258	16.5563	0.231788	1
142	TR36194.c2_g3_i5	ATTTTCTTTTAAACCGCCGCCCTTTGATAATCTTGCATCCTTTTCTCTCTCATCTACCCTTGATTAGCAATTTAGAGAGAGAATCAATGGCTCACACAAGATTACTGTTGTGTTTGTTCCTGGCTTTGGTGGTAGGATCTGCGGTAGCACAATCACCGGCGGCGTCTCCAAAGTCATCTCCGACAGCCGCACCTGTGTCGTCGCCCCCTAAAACAGTCCCCGGTCCTACTGCATCGCCGACCGCATCTCCAGTTTCTGCTCCCGGTGCTTCACCGTTGGCATCTCCTCCGGCTCCTCCTACAGCACCCACACCGTCTTCCGCAAATCCTCCCTCTATCGGTGCTAATCCTGCCGGTGCTCCTACAACCGGCTCTCTTGCTAACGGTGCTGCTTTGAACA…	TR36194.c2_g3_i5_1	MAHTRLLLCLFLALVVGSAVAQSPAASPKSSPTAAPVSSPPKTVPGPTASPTASPVSAPGASPLASPPAPPTAPTPSSANPPSIGANPAGAPTTGSLANGAALNRVTAAGSFGVAVLAAALLI	complete	123	0	0	0	16	62.6016	26.8293	33.3333	17.8862	0.284553	1
143	TR36194.c2_g3_i6	CATCTACCCTTGATTAGCAATTTAGAGAGAGAATCAATGGCTCACACAAGATTACTGTTGTCTTTGTTCCTGGCTTTGGTGGTAGGATCTGCAGTAGCACAATCACCGGCGGCGTCGTCCAAGTCATCTCCGATAGCCGCACCTGCATCGCCTCCTAAAACAGTCCCCGTTCCTACTGCATTGCCGACCGCATCTCCAGTTCGGCTCCCGGTGTTTCACCGTTGGCATCTACTCCGGCACTTAATTAGTCCTTGAGGTATGCTCAATACTACAGGGAAAAGGAGAAGCTGCACCATAGATTTTGAAACCATTCATCATTATAGATACT	TR36194.c2_g3_i6_1	MAHTRLLLSLFLALVVGSAVAQSPAASSKSSPIAAPASPPKTVPVPTALPTASPVRLPVFHRWHLLRHLISP	complete	72	0	0	0	8	50	27.7778	31.9444	15.2778	0.236111	4
144	TR36194.c2_g3_i8	ATTTTCTTTTAAACCGCCGCCCTTTGATAATCTTGCATCCTTTTCTCTCTCATCTACCCTTGATTAGCAATTTTAGAGAGAAAATCAATGGCTCAGACAAGATTACTGTTGGCTTTGTCCCTGGCTTTGGTGGCAGGATCTGTGGTAGCACAATCACCGGCGGCGTCTCCGAAGTCATCTCCGACAGCCGCACCTGTGTCGTCGCCTCCTAAAACAGGCCCCGTCCCTACTGTATCGCCGACCGCATCTCCAGTTTCTGCTCCCGGTGCTTCACCGTTGGCATCTCCTCCGGCTCCTCCTACAGCACCCACACCGTCTTCCGCAAATCCTCCCTCTATCGGTGCTAATCCTGCCGGTGCTCCTACAACCGGCTCTCTTGCTAACGGTGCTGCTTTGAAC…	TR36194.c2_g3_i8_1	MAQTRLLLALSLALVAGSVVAQSPAASPKSSPTAAPVSSPPKTGPVPTVSPTASPVSAPGASPLASPPAPPTAPTPSSANPPSIGANPAGAPTTGSLANGAALNRVSAAGSIGVAVFAAALLI	complete	123	0	0	0	16	63.4146	27.6423	34.9593	17.8862	0.284553	1
145	TR37151.c0_g1_i1	AATGCTTCGAATAAAATTGATCCAAATGGCACCAGCCCATTTGGTAGGGATTTCAGGAGTAGGACAGTAGGACTCATGAATTTTGCGGCTGCTACAGGTCTCTCGTGATTCAACTGCTCCTTATTTTGGCCATTTTCCCAACCAACAATGCTAGCAAACTCTCTCAATAAGTTCTCACCCATGTTGAATAAAAACAGGGTAACAAATTGTATAACTAATAAAAGATTCATTTAAAGGTAGTTTCTTTACAATTTCTGAGAGTTCCAAACAGCTAAAAGTCACTGCTACTAGCTTTTAGTTTACAGCTTTGTGCGTGAATGGCATAAAAGCCATAATGCATGTGTGTATATAAACAAGGATAAGCTATAGGGACAGCAGAATATCTGCGGATAGAAATTT…	TR37151.c0_g1_i1_10	MKGLRFRYFIVLLACLVSTLSEARNAKRPFPSAVVVGTVYCDTCFHQEFSQSSHFISGASVAIQCRDASSRRPAGFFRQVVKTNEHGEFRAHLPLSLSKHVKKIKGCSVKLISSSEPFCAVGSSATSSSLHLKSKKEGTHIFSAGFFTFRPLKQPEVCDQKPSLHSPKKLTAEKSIISDYPKFLPPIQEPPKSDLPPTGGSNLPPLPGLPKLPPLPQLPPLPQLPPLPSLPRDVPYLPPVPKTLSSPLSMKNVSPNQFPFLPPFLPPNPLLPPPSLLPPNPLLPPPSLLPPNPLLPPPSILPPNPFQPPPSIIPPVLPSPPPSLFPPLFPSPPPSLFPPVLPTPSPPSSLFPPIFPFPSSPPPPSSVFPPIFPFPGSPPPATSAPFLPPFPFQPTPGFP…	complete	420	4	2	1	8	46.4286	36.9048	45	25.2381	0.109524	24	Pollen_Ole_e_1	PF01190.18	Pollen protein Ole e 1 like	CL0287	35	126	1	94	2e-19	69.8
146	TR37793.c0_g2_i1	CAAATAATAATGGAGGGCCTCCTGTTTTCTCAGTAGACCACACAAAACTGTGGGCCTAGCCGAATAATTGTGAGGGATGCCCGGGTGCTACGTGATTTGGGGCGGCGGATCCAGAGACACATGAAGAAAACGTTTACTCACTTGACTGTGTTATCTGCCTCACTTCCTCCCCTTTCTTCCCTGACGTCAGTCCCGGAGTCTCCTCACCCCATTCGCGATCGAACTCCTTCAATCCCTAACCCCCAATTTCCAATAATTCTTCACCTTCATTCCTGAATTTTCAGTTACTTTCTCCAATTTTCCCACCTTCAATCGATTCCAATTGTCTAGGGTTCCATTTCCATTTCCATTCCCCTGATCAATTTTCAACTTCAATCATTTTCAATTCCATGAAATGAT…	TR37793.c0_g2_i1_1	MKKTFTHLTVLSASLPPLSSLTSVPESPHPIRDRTPSIPNPQFPIILHLHS	complete	51	0	0	0	3	45.098	25.4902	37.2549	17.6471	0.117647	24
147	TR37975.c2_g2_i1	CCAAGACTTTGCTTCTTCCACATTAAATTGCATGGCTACCATTCAACGACCCTTCCATTTCGAGTCTTTCATCTCTCTAAAAAGGTAAAGTTGAGAACTTTTTTGTTCCTGCAAAACTGAAAAGGAACAGGGGACGACCAGAGAACACAGGGAGCAAAATGGCTGTGAGTATCAGATCTGCAGCAGCAGTTTTGCTGGTTGTGGTGTTTGGGGCTGTATATGGGGTGGAGAAATCTGCCGGAACAGCTTATGTTGTCGGAGATAGCATGGGGTGGTCCATTCCCTCCGGCGGTGCTTCCAGTTATGTTTCGTGGGCCTCTGGGAAGACCTTCTTCCCCGGTGATGTTTTAGTATTCAACTTCCCAACAGGAATCCATGACGTGGCCAAAGTCGACAAAA…	TR37975.c2_g2_i1_8	MAVSIRSAAAVLLVVVFGAVYGVEKSAGTAYVVGDSMGWSIPSGGASSYVSWASGKTFFPGDVLVFNFPTGIHDVAKVDKTSFDKCASTNPISLATVGPANVTLTTTGDQYFICTFGQHCSLGQKLTLKVSAASTPPLMPAPTPKSTSPPMPVPAPKKTPPMPVPAAAPKSTPSSPPVMPPATPPTTIPAIAPTPSMPTMGPGAAPATSPSSGGAPGEAPGGSPGAMSPGAPGTAPGTESPASSPPPPAGSDATVTAASALLGFIVSLVVPLIC	complete	274	1	0	0	26	52.1898	31.0219	34.3066	16.7883	0.226277	1	Cu_bind_like	PF02298.18	Plastocyanin-like domain	CL0026	39	124	1	84	5.3e-23	80.9
148	TR37975.c2_g2_i5	TGGAAATATATACACGGAATTCACACACTAACAGTGTGGAAATATATACACGGACTCTTGTCCTTCTAAAGGACCCTACCCACAATATATATACCAAGACTTTGCCCTTCCATTTTTAGTCTTCCATCTCTCTAAAAAGGTAAAGTAGAGAACATTTTTGTTCCTGCAAAACTGAAAAGGAACAGGGGACGACCAGAGAACACAGGGAGCAAAATGGCTGTCAGTATCAGATCTGCAGCAGCAGTTTTGCTGGTTGTGGTGTTTGGGGCTGTATATGGGGTGGAGAAATCTGCCGGAACAGCTTATGTTGTCGGAGATAGCATGGGGTGGTCCATTCCCTCCGGCGGTGCTGCTAGCTATGTTTCGTGGGCCTCTGGGAAGACCTTCTTCCCCGGTGAT…	TR37975.c2_g2_i5_7	MAVSIRSAAAVLLVVVFGAVYGVEKSAGTAYVVGDSMGWSIPSGGAASYVSWASGKTFFPGDVLVFNFPTGIHDVAKVDKTSFDKCASTNPISLATVGPANVTLTTTGDQYFICTFGQHCSLGQKLTLKVSAASTPPLMPAPTPKSTSPPMPVPAPKKTPPMPVPAAAPKSTPSSPPVMPPATPPTTIPAIAPTPSMPTMGPGAAPATSPSSGGAPGEAPGGSPGAMSPGAPGTAPGTESPASSPPPPAGSDATVTAASALLGFIVSLAVALIC	complete	274	1	0	0	25	52.5547	30.292	33.5766	16.4234	0.218978	1	Cu_bind_like	PF02298.18	Plastocyanin-like domain	CL0026	39	124	1	84	5.3e-23	80.9
149	TR38081.c1_g1_i1	TATAGTAGTACGGTTAAAGCGAAAAATCCCAAAAACCTCAGTACACCAAAGCACATGTAACAGAACCCTCCGTTCCACCATGGCCGAAGACGGGAAAATCTTCTTTCCATTTCTTCAGTAAACGCTCGGCAGCTTCTCTATTTGTGAATTTGCACCTGCAGCTTCCCTTTTCGGTCTCTCTCAGAGGTTTTACAATACGCTGAACTTGGGCTTCTTGTACTGATACAAAAGCTGAAACTCGAAATTTTGTTTCTGTTATGGCTGCTCGCGCACCACCTTGTTTTACAGCTCATGATATTCATAAGGCTTCTGGGGTTTTGACTGTTCTTGGAGGAAGTATCAGCCCCTTGAAATTACTTTATGAGAAGAAGGTTTCTTGGGGGATTAGCGAAAAGAGCG…	TR38081.c1_g1_i1_7	MAFNAASLALVFPVAVPMPISEDPALAIIARTSAKSTFTSPGIVIISEIPRTPCRRISSAKLKASVTGVDGETAVSNLSFGITISVSTLSLKAAMPSCACTALLRPSKEKGVVTIPTVKMPMDLAIPAITGAAPVPVPPPIPAVTKTISAP	complete	151	0	0	0	7	47.6821	27.1523	29.1391	12.5828	0.10596	24
150	TR38081.c1_g1_i2	TATAGTAGTACGGTTAAAGCGAAAAATCCCAAAAACCTCAGTACACCAAAGCACATGTAACAGAACCCTCCGTTCCACCATGGCCGAAGACGGGAAAATCTTCTTTCCATTTCTTCAGTAAACGCTCGGCAGCTTCTCTATTTGTGAATTTGCACCTGCAGCTTCCCTTTTCGGTCTCTCTCAGAGGTTTTACAATACGCTGAACTTGGGCTTCTTGTACTGATACAAAAGCTGAAACTCGAAATTTTGTTTCTGTTATGGCTGCTCGCGCACCACCTTGTTTTACAGCTCATGATATTCATAAGGCTTCTGGGGTTTTGACTGTTCTTGGAGGAAGTATCAGCCCCTTGAAATTACTTTATGAGAAGAAGGTTTCTTGGGGGATTAGCGAAAAGAGCG…	TR38081.c1_g1_i2_8	MAFNAASLALVFPVAVPMPISEDPALAIIARTSAKSTFTSPGIVIISEIPRTPCRRISSAKLKASVTGVDGETAVSNLSFGITISVSTLSLKAAMPSCACTALLRPSKEKGVVTIPTVKMPMDLAIPAITGAAPVPVPPPIPAVTKTISAP	complete	151	0	0	0	7	47.6821	27.1523	29.1391	12.5828	0.10596	24
151	TR38202.c2_g2_i1	CCCGAACTCACCACCCCACCGGAACCTAACACCCCCCTCCACCCATCTTCTTCACCATCCCGCCGCCGCCCATCCGCCCCTCCCCCCCTCAATCCATCCTCTTCAACAGCCCCATCCACCCACCAAGCCCGCACCCAACCCATCTTCTTCAACCTCACCGGTGAAGCAAAACCAAACAACCTAACACCTACCACCATTGCCGCCACCTCCGATTGTCACCGCCGCCACCACCGAAACCATCCCCCCCACCTCCCCTCAAACGCCAACCCTTCATCCACTCCCATCCATCAGAACCTCCAACATCAACCTCATGAAGATTGATTTGTTTGGATTCAACCCTATGAGATTCAGAGATTTTGTCAGCATCACAGATGGAGTGTGGTTGCAAATGGCCTGATC…	TR38202.c2_g2_i1_6	MTPKMTACTFFHLIRFLQTAPPPLPPFQTSRNYHKGNLLSLPTQPPPPTAPNFSTLALL	complete	59	0	0	0	3	45.7627	25.4237	30.5085	20.339	0.135593	24
152	TR38202.c2_g2_i10	CCTGTCCATCACTGTCTCCTGCTAACACAGACCGACCCCTCCCTGCCCCCCTCCACCCCCAACTCCACCTCCTCCGACTACCCTCTCCTCTGTCCTCTCCATTCTTCAAACAGTTTAACTCACTCTCTTCCTTTTACCTCATTCTGAAATCTCCCGCCATGATTCCTTTACTGTTTTCTGTTCACATGATTTACATTTTGGCTCTCTTGGCTATACTTTACTCCTTCTCCGCCGCCTCCGACCACCGGAGCTACCACAACCGCCGTATACTCCACCACCCATTTTTCCCAGTTGACCCACCTTCCTCCTCCCCACAACCCCAGCCCCAGCCCCAACCCCAACCCAAGTATCCCTTTTCCACTCTTTCTCCCCCGACTGATTCTCATGCTCAGAACCCAT…	TR38202.c2_g2_i10_4	MTPKMTACTFFHLIRFLQTAPPPLPPFQTSRNYHKGNLLSLPTQPPPPTAPNFSTLALL	complete	59	0	0	0	3	45.7627	25.4237	30.5085	20.339	0.135593	24
153	TR38202.c2_g2_i11	TGTCCATCACTGTCTCCTGCTAACACAGACCGACCCCTCCCTGCCCCCCTCCACCCCCAACTCCACCTCCTCCGACTACCCTCTCCTCTGTCCTCTCCATTCTTCAAACAGTTTAACTCACTCTCTTCCTTTTACCTCATTCTGAAATCTCCCGCCATGATTCCTTTACTGTTTTCTGTTCACATGATTTACATTTTGGCTCTCTTGGCTATACTTTACTCCTTCTCCGCCGCCTCCGACCACCGGAGCTACCACAACCGCCGTATACTCCACCACCCATTTTTCCCAGTTGACCCACCTTCCTCCTCCCCACAACCCCAGCCCCAGCCCCAACCCCAACCCAAGTATCCCTTTTCCACTCTTTCTCCCCCGACTGATTCTCATGCTCAGAACCCATTT…	TR38202.c2_g2_i11_4	MTPKMTACTFFHLIRFLQTAPPPLPPFQTSRNYHKGNLLSLPTQPPPPTAPNFSTLALL	complete	59	0	0	0	3	45.7627	25.4237	30.5085	20.339	0.135593	24
154	TR38202.c2_g2_i12	CCCGAACTCACCACCCCACCGGAACCTAACACCCCCCTCCACCCATCTTCTTCACCATCCCGCCGCCGCCCATCCGCCCCTCCCCCCCTCAATCCATCCTCTTCAACAGCCCCATCCACCCACCAAGCCCGCACCCAACCCATCTTCTTCAACCTCACCGGTGAAGCAAAACCAAACAACCTAACACCTACCACCATTGCCGCCACCTCCGATTGTCACCGCCGCCACCACCGAAACCATCCCCCCCACCTCCCCTCAAACGCCAACCCTTCATCCACTCCCATCCATCAGAACCTCCAACATCAACCTCATGAAGATTGATTTGTTTGGATTCAACCCTATGAGATTCAGAGATTTTGTCAGCATCACAGATGGAGTGTGGTTGCAAATGGCCTGATC…	TR38202.c2_g2_i12_5	MTPKMTACTFFHLIRFLQTAPPPLPPFQTSRNYHKGNLLSLPTQPPPPTAPNFSTLALL	complete	59	0	0	0	3	45.7627	25.4237	30.5085	20.339	0.135593	24
155	TR38202.c2_g2_i13	CCTGTCCATCACTGTCTCCTGCTAACACAGACCGACCCCTCCCTGCCCCCCTCCACCCCCAACTCCACCTCCTCCGACTACCCTCTCCTCTGTCCTCTCCATTCTTCAAACAGTTTAACTCACTCTCTTCCTTTTACCTCATTCTGAAATCTCCCGCCATGATTCCTTTACTGTTTTCTGTTCACATGATTTACATTTTGGCTCTCTTGGCTATACTTTACTCCTTCTCCGCCGCCTCCGACCACCGGAGCTACCACAACCGCCGTATACTCCACCACCCATTTTTCCCAGTTGACCCACCTTCCTCCTCCCCACAACCCCAGCCCCAGCCCCAACCCCAACCCAAGTATCCCTTTTCCACTCTTTCTCCCCCGACTGATTCTCATGCTCAGAACCCAT…	TR38202.c2_g2_i13_4	MTPKMTACTFFHLIRFLQTAPPPLPPFQTSRNYHKGNLLSLPTQPPPPTAPNFSTLALL	complete	59	0	0	0	3	45.7627	25.4237	30.5085	20.339	0.135593	24
156	TR38202.c2_g2_i2	CCTGTCCATCACTGTCTCCTGCTAACACAGACCGACCCCTCCCTGCCCCCCTCCACCCCCAACTCCACCTCCTCCGACTACCCTCTCCTCTGTCCTCTCCATTCTTCAAACAGTTTAACTCACTCTCTTCCTTTTACCTCATTCTGAAATCTCCCGCCATGATTCCTTTACTGTTTTCTGTTCACATGATTTACATTTTGGCTCTCTTGGCTATACTTTACTCCTTCTCCGCCGCCTCCGACCACCGGAGCTACCACAACCGCCGTATACTCCACCACCCATTTTTCCCAGTTGACCCACCTTCCTCCTCCCCACAACCCCAGCCCCAGCCCCAACCCCAACCCAAGTATCCCTTTTCCACTCTTTCTCCCCCGACTGATTCTCATGCTCAGAACCCAT…	TR38202.c2_g2_i2_5	MTPKMTACTFFHLIRFLQTAPPPLPPFQTSRNYHKGNLLSLPTQPPPPTAPNFSTLALL	complete	59	0	0	0	3	45.7627	25.4237	30.5085	20.339	0.135593	24
157	TR38202.c2_g2_i3	TCAGTCACCTCTGAGCTGCCTGTCCATCACTGTCTCCTGCTAAGTGCTAACACAGACCGACCCCTCCCTGCCCCCCTCCACCCCCAACTCCACCTCCTCCGACTACCCTCTCCTCTGTCCTCTCCATTCTTCAAACAGTTTAATCACTCTCTTCCTTTTACCTCATTCTGAAATCTCCCGCCATGATTCCTTTACTGTTTTCTGTTCACATGATTTACATTTTGGCTCTCTTGGCTATACTTTACTCCTTCTCCGCCGCCTCCGACCACCGGAGCTACCACAACCGCCGTATACTCCACCACCCATTTTTCCCAGTTGACCCACCTTCCTCCTCCCCACAACCCCAGCCCCAGCCCCAACCCCAACCCAAGTATCCCTTTTCCACTCTTTCTCCCCCGA…	TR38202.c2_g2_i3_5	MTPKMTACTFFHLIRFLQTAPPPLPPFQTSRNYHKGNLLSLPTQPPPPTAPNFSTLALL	complete	59	0	0	0	3	45.7627	25.4237	30.5085	20.339	0.135593	24
158	TR38202.c2_g2_i4	TCAGTCACCTCTGAGCTGCCTGTCCATCACTGTCTCCTGCTAAGTGCTAACACAGACCGACCCCTCCCTGCCCCCCTCCACCCCCAACTCCACCTCCTCCGACTACCCTCTCCTCTGTCCTCTCCATTCTTCAAACAGTTTAATCACTCTCTTCCTTTTACCTCATTCTGAAATCTCCCGCCATGATTCCTTTACTGTTTTCTGTTCACATGATTTACATTTTGGCTCTCTTGGCTATACTTTACTCCTTCTCCGCCGCCTCCGACCACCGGAGCTACCACAACCGCCGTATACTCCACCACCCATTTTTCCCAGTTGACCCACCTTCCTCCTCCCCACAACCCCAGCCCCAGCCCCAACCCCAACCCAAGTATCCCTTTTCCACTCTTTCTCCCCCGA…	TR38202.c2_g2_i4_5	MTPKMTACTFFHLIRFLQTAPPPLPPFQTSRNYHKGNLLSLPTQPPPPTAPNFSTLALL	complete	59	0	0	0	3	45.7627	25.4237	30.5085	20.339	0.135593	24
159	TR38202.c2_g2_i5	TGTCCATCACTGTCTCCTGCTAACACAGACCGACCCCTCCCTGCCCCCCTCCACCCCCAACTCCACCTCCTCCGACTACCCTCTCCTCTGTCCTCTCCATTCTTCAAACAGTTTAACTCACTCTCTTCCTTTTACCTCATTCTGAAATCTCCCGCCATGATTCCTTTACTGTTTTCTGTTCACATGATTTACATTTTGGCTCTCTTGGCTATACTTTACTCCTTCTCCGCCGCCTCCGACCACCGGAGCTACCACAACCGCCGTATACTCCACCACCCATTTTTCCCAGTTGACCCACCTTCCTCCTCCCCACAACCCCAGCCCCAGCCCCAACCCCAACCCAAGTATCCCTTTTCCACTCTTTCTCCCCCGACTGATTCTCATGCTCAGAACCCATTT…	TR38202.c2_g2_i5_5	MTPKMTACTFFHLIRFLQTAPPPLPPFQTSRNYHKGNLLSLPTQPPPPTAPNFSTLALL	complete	59	0	0	0	3	45.7627	25.4237	30.5085	20.339	0.135593	24
160	TR38202.c2_g2_i6	TCAGTCACCTCTGAGCTGCCTGTCCATCACTGTCTCCTGCTAAGTGCTAACACAGACCGACCCCTCCCTGCCCCCCTCCACCCCCAACTCCACCTCCTCCGACTACCCTCTCCTCTGTCCTCTCCATTCTTCAAACAGTTTAATCACTCTCTTCCTTTTACCTCATTCTGAAATCTCCCGCCATGATTCCTTTACTGTTTTCTGTTCACATGATTTACATTTTGGCTCTCTTGGCTATACTTTACTCCTTCTCCGCCGCCTCCGACCACCGGAGCTACCACAACCGCCGTATACTCCACCACCCATTTTTCCCAGTTGACCCACCTTCCTCCTCCCCACAACCCCAGCCCCAGCCCCAACCCCAACCCAAGTATCCCTTTTCCACTCTTTCTCCCCCGA…	TR38202.c2_g2_i6_5	MTPKMTACTFFHLIRFLQTAPPPLPPFQTSRNYHKGNLLSLPTQPPPPTAPNFSTLALL	complete	59	0	0	0	3	45.7627	25.4237	30.5085	20.339	0.135593	24
161	TR38202.c2_g2_i7	TCAGTCACCTCTGAGCTGCCTGTCCATCACTGTCTCCTGCTAACACAGACCGACCCCTCCCTGCCCCCCTCCACCCCCAACTCCACCTCCTCCGACTACCCTCTCCTCTGTCCTCTCCATTCTTCAAACAGTTTAACTCAATCTCTTCCTTTTACCTCATTCTGAAATCTCCCGCCATGATTCCTTTACTGTTTTCTGTTCACATGATTTACATTTTGGCTCTCTTGGCTATACTTTACTCCTTCTCCGCCGCCTCCGACCACCGGAGCTACCACAACCGCCGTATACTCCACCACCCATTTTTCCCAGTTGACCCACCTTCCTCCTCCCCACAACCCCAGCCCCAGCCCCAACCCCAACCCAAGTATCCCTTTTCCACTCTTTCTCCCCCGACTGATT…	TR38202.c2_g2_i7_5	MTPKMTACTFFHLIRFLQTAPPPLPPFQTSRNYHKGNLLSLPTQPPPPTAPNFSTLALL	complete	59	0	0	0	3	45.7627	25.4237	30.5085	20.339	0.135593	24
162	TR38202.c2_g2_i8	TCAGTCACCTCTGAGCTGCCTGTCCATCACTGTCTCCTGCTAAGTGCTAACACAGACCGACCCCTCCCTGCCCCCCTCCACCCCCAACTCCACCTCCTCCGACTACCCTCTCCTCTGTCCTCTCCATTCTTCAAACAGTTTAATCACTCTCTTCCTTTTACCTCATTCTGAAATCTCCCGCCATGATTCCTTTACTGTTTTCTGTTCACATGATTTACATTTTGGCTCTCTTGGCTATACTTTACTCCTTCTCCGCCGCCTCCGACCACCGGAGCTACCACAACCGCCGTATACTCCACCACCCATTTTTCCCAGTTGACCCACCTTCCTCCTCCCCACAACCCCAGCCCCAGCCCCAACCCCAACCCAAGTATCCCTTTTCCACTCTTTCTCCCCCGA…	TR38202.c2_g2_i8_4	MTPKMTACTFFHLIRFLQTAPPPLPPFQTSRNYHKGNLLSLPTQPPPPTAPNFSTLALL	complete	59	0	0	0	3	45.7627	25.4237	30.5085	20.339	0.135593	24
163	TR38202.c2_g2_i9	CCCGAACTCACCACCCCACCGGAACCTAACACCCCCCTCCACCCATCTTCTTCACCATCCCGCCGCCGCCCATCCGCCCCTCCCCCCCTCAATCCATCCTCTTCAACAGCCCCATCCACCCACCAAGCCCGCACCCAACCCATCTTCTTCAACCTCACCGGTGAAGCAAAACCAAACAACCTAACACCTACCACCATTGCCGCCACCTCCGATTGTCACCGCCGCCACCACCGAAACCATCCCCCCCACCTCCCCTCAAACGCCAACCCTTCATCCACTCCCATCCATCAGAACCTCCAACATCAACCTCATGAAGATTGATTTGTTTGGATTCAACCCTATGAGATTCAGAGATTTTGTCAGCATCACAGATGGAGTGTGGTTGCAAATGGCCTGATC…	TR38202.c2_g2_i9_6	MTPKMTACTFFHLIRFLQTAPPPLPPFQTSRNYHKGNLLSLPTQPPPPTAPNFSTLALL	complete	59	0	0	0	3	45.7627	25.4237	30.5085	20.339	0.135593	24
164	TR38232.c1_g2_i1	CTCTCTCCAAGAGAGAAGCTACTAGGCTTTTTCCCTTTCTTTTTTCAGTAGCTCTTTTGGTTGTTTTGTTTTAAAAACCCCAACAGAAAGTGTTTCTGAGTAGCCAAATTGGGTGGAATACGGTGAGTTTCAGATCACAATGAGGCTTCGCCGCGGCGGCGATCCCTTAAGGGGTCGTCTGTTGCTACTGACATTAGCCGTTATGGGCATTTCTATAGTATCAGCTGACCCTTACGTTTATTCTTCTCCACCACCACCAGTTTATGAATACAAGTCTCCACCACCTCCAGCTTCTTCTCCTCCCCCACCCTATGAATACAAGTCACCGCCTCCTCCGTCTCCCTCCCCTCCACCACCGTATGAATACAAATCTCCACCACCACCATCTCATTCACCTCC…	TR38232.c1_g2_i1_16	MRLRRGGDPLRGRLLLLTLAVMGISIVSADPYVYSSPPPPVYEYKSPPPPASSPPPPYEYKSPPPPSPSPPPPYEYKSPPPPSHSPPPPYVYKSPPPPSPSPPPPYEYKSPPPPSPSPPPPPYEYKSPPPPSPSPPPPYEYKSPPPPSPSPPPPYVYKSPPPPSPSPPPPYEYKSPPPPSSSPPPPYEYKSPPPPSYSPPPPYKYISPPPPSPSPPPPYVYKSPPPPYVYKSPPPPLPSTPPPYEYKSPPPPSPTPPPPYEYKSPPPPSHSPPPPYIYESPPPPSPSPPPPYEYKSPPPPSHPPPPPYIYKSPPPPSSSPPPPYVYNSPPPPPLHSSPPSYVYKSPPPPSPSPPPPYIYKSPPPPSPSPLRPYHYKSPPPPSPSPPPTYYYKSPPPPSP…	complete	584	58	34	0	24	67.4658	69.3493	83.7329	47.774	0.768836	2
165	TR38232.c1_g2_i3	CTCTCTCCAAGAGAGAAGCTACTAGGCTTTTTCCCTTTCTTTTTTCAGTAGCTCTTTTGGTTGTTTTGTTTTAAAAAACCCAACAGAAAGTGTTACCGAGCAGCCAAATTGGGTGGAATACGGTGAGTTTCAGATCACAATGAGGCTTCGCCGCGGCGGCGATCCCTTAAGGGGTCGTCTGTTGCTACTGACATTGGCCGTTATGGGCATTTCTATGGTATCAGCTGACCCTTACATTTATTCTTCTCCACCACCACCAGTTTATGAATACAAGTCTCCACCACCTCCAGCTTCTTCTCCTCCCCCACCCTATGAATACAAGTCACCGCCTCCTCCGTCTCCCTCCCCTCCACCACCGTATGAATACAAATCTCCACCACCACCATCTCATTCACCTCC…	TR38232.c1_g2_i3_15	MRLRRGGDPLRGRLLLLTLAVMGISMVSADPYIYSSPPPPVYEYKSPPPPASSPPPPYEYKSPPPPSPSPPPPYEYKSPPPPSHSPPPPYVYKSPPPPSPSPPPPYEYKSPPPPSPSPPPPPYEYKSPPPPSPSPPPPYEYKSPPPPSPSPPPPYVYKSPPPPSPSPPPPYEYKSPPPPSSSPPPPYEYKSPPPPSSSPPPPYKYISPPPPSPSPPPPYVYKSPPPPSPSPPPPYVYKSPPPPLPSTPPPYEYKSPPPPSPTPPPPYEYKSPPPPSHSPPPPYIYESPPPPSPSPPPPYEYKSPPPPSHPPPPPYIYKSPPPPSSSPPPPYVYNSPPPPPLHSSPPSYVYKSPPPPSPSPPPPYIYKSPPPPSPSPLRPYHYKSPPPPSPSPPPTYYYK…	complete	606	62	35	0	24	67.8218	69.3069	83.9934	48.1848	0.772277	2
166	TR38279.c0_g1_i1	CCTAAATTCTTCTTACCCTGAAGCCTGTGTGGAGAAACGTGTAGGGTTTTCTACACCAAAACCAATTAGCTGAAATTTCTTTAGATCACAACCTAGCACTCCAATTTTTTATCAATTAGATTATCCTAGGGTTTTTTCTTTTGGTAGCGGACTGCAGTTCTTCGAATGATTTGTAATTGAGTGATAATAAATTTTCTTTTTCTTGCGTTGAAGAGATGGCTGAGAAGGCAAAAGAGGAGGAGGTTGATTACGAGAGCGATCCAGAGGAAACGAAGTTGTCATTGAAGATGCGTAGGAGGGAGGCGAGCGATGATGAAGAGGAGGGTGAAGGACGAGAGGAGAAGATGAAGCCTAACCGCAGAATGGTTGAATCCGATGTTGATTCTGACAGTCAAGGCG…	TR38279.c0_g1_i1_1	MNHILIWIISGIISPWTVSLCISPFRPPSSATTSISTSKTPPTLVIAPFLES	complete	52	0	0	0	4	48.0769	19.2308	34.6154	13.4615	0.173077	4
167	TR38487.c0_g1_i1	CACCGACTTCTGCTGGCGGTCTCGAATTGTCTTTCTCCAGTTAAAGTTTCCGTTAGAAAACCATCTGCATCCGACGAAGAAGAAACCCTAAAACCCTTGATTTTCCGGAATCAGAAGAAAAAAGGAAGAAGATTGGGAGGAGGAAGACGCAGCTTCTAGAGTAAAAGACGCAAACATGGGAAAGAAGCAGCATAGTAAGGATCGTATGTACATAACGAAGACTGAATGGGCCACCGAATGGGGCGGTGCTAAATCCAAGGAAATTCGCACCTCTTTCAAACGCCTTCCTTTCTACTGCTGCGCTTTGACGTTCACACCTTTCGAAGATCCAGTTTGCACTGCTGATGGCATTGTTTTTGATGTTATGAATATCTTTCCTTACATAAAGAAGTTTGGGAA…	TR38487.c0_g1_i1_2	MRDLAASIAARAAAISFCALLPPPPSNAISLPFSVPSSFSIRLMSPLTFIL	complete	51	0	0	0	2	50.9804	15.6863	31.3725	13.7255	0.0784314	24
168	TR38487.c0_g1_i2	CACCGACTTCTGCTGGCGGTCTCGAATTGTCTTTCTCCAGTTAAAGTTTCCGTTAGAAAACCATCTGCATCCGACGAAGAAGAAACCCTAAAACCCTTGATTTTCCGGAATCAGAAGAAAAAAGGAAGAAGATTGGGAGGAGGAAGACGCAGCTTCTAGAGTAAAAGACGCAAACATGGGAAAGAAGCAGCATAGTAAGGATCGTATGTACATAACGAAGACTGAATGGGCCACCGAATGGGGCGGTGCTAAATCCAAGGAAATTCGCACCTCTTTCAAACGCCTTCCTTTCTACTGCTGCGCTTTGACGTTCACACCTTTCGAAGATCCAGTTTGCACTGCTGATGGCATTGTTTTTGATGTTATGAATATCTTTCCTTACATAAAGAAGTTTGGGAA…	TR38487.c0_g1_i2_2	MRDLAASIAARAAAISFCALLPPPPSNAISLPFSVPSSFSIRLMSPLTFIL	complete	51	0	0	0	2	50.9804	15.6863	31.3725	13.7255	0.0784314	24
169	TR38548.c0_g2_i2	CAAAAAGAAAAGAACGAGTATTATAAAAGCCTTAAAGCCCTCAACCCCAAAAGCTTTCACATTTTCTCCTCTCAAGTCTCAAGCTTCAACTTCAATGGATCTGCTTTCCTCTCTTCTTCTACTCTGCTAATTTCACTCTGTATTTTTTTTTCTTTTTTTTGCAAAAGACGAAAATCTGGAAATTAATCGGTAACCGCTTAAGCTTGGTGTCAGCAATGGTGGGGCCCACCTGTTCGGTGTGTCAGAATCTGTACAATGAAGACGAGCGGTTGCCTCTGTCTCTGCAATGTGGCCATGGCTTCTGCAAAGCTTGTCTCTCCAGATTGTTCTCCGCCTCGCCGGACAATTCCCTTTCCTGCCCTCGATGCCGCCACGTCTCTTTCGTCGGCAATTCCGTCA…	TR38548.c0_g2_i2_1	MKTSGCLCLCNVAMASAKLVSPDCSPPRRTIPFPALDAATSLSSAIPSRL	complete	50	0	0	0	2	48	20	32	12	0.1	24
170	TR39249.c2_g2_i2	TCACTAGTTCTGATGTCGATTCTCATCATTCTTGTTGGAAGAAATTCATCAGCGGCAGCTCAGAATATTGGAATGTCAACTATTTCTGCTGCACCTGCGTTGCTGCCAGAATCTCCGTTGGCCTCCCCGCCAGCAGCACTATCCCCTGACATTAATCCTCTGTTTCCTACAACGGGTGGTCCGGCGTTTTCTCCGGCTGACTCCTCATTGCCCACCATTCCTTCCAGCCTCAGCCCACCCAATCCTGATGCATTGGCGGCTCCAGGCCCTTTTATGGCTTCTTCACCACTTGGTCTACCAGCTTTCTCAGGCACGGCGCGCCATGTACCTAAGCTTTTCTTTCCGGTTATATTAGCTTGGTGGGTGTTGCAGCTGTGAAGAAGGTGCAATGAGCAGCCT…	TR39249.c2_g2_i2_3	SLVLMSILIILVGRNSSAAAQNIGMSTISAAPALLPESPLASPPAALSPDINPLFPTTGGPAFSPADSSLPTIPSSLSPPNPDALAAPGPFMASSPLGLPAFSGTARHVPKLFFPVILAWWVLQL	5prime_partial	126	0	0	0	11	49.6	21.6	32	16.8	0.192	1
171	TR39249.c2_g2_i4	GGAGCCAGCAAAAAAGGCCAAGGCTCCCCCAACTCAGAAATGGACAGTTTTCAGAACCACCTCCACATTCATCTGCTCCTCTCATGTGTTTCTATGAGAGAATCATTGATCAATCTTTGTCCCTTTCCCCTTAGCTACAGATGCAACCCTGTCCCAATCCCACCACACCCAATCATCCTCTGCCACCTGTTCTCCTCTGTCCCTACTACCGCCACTGTTTTCACCCTTCATCATTGTTTCAGAATGTTGATTTAATGAATTCCCATTTGTGTCATTTTTTCTGCCCAAAAGAGAGACACAGAGTTCATTTTCAGTTCACAGAGAGATAATTCTAATTCTAATGGCTGCTGCAGCCATGAGGTCACTAGTTCTGATGTCGATTCTTATTCTTCTTGTTGG…	TR39249.c2_g2_i4_7	MAAAAMRSLVLMSILILLVGRNSSAAAQNIGMSTISAAPALLPESPLASPPAALSPDINPLFPTTGGPAFSPADSSLPTIPSSPSPPNPDALAAPGPFMPCSPLGLPAFSGTARHVPAFSGLN	complete	123	0	0	0	12	53.6585	20.3252	32.5203	17.8862	0.211382	4
172	TR39249.c2_g2_i5	TCACTAGTTCTGATGTCGATTCTCATCATTCTTGTTGGAAGAAATTCATCAGCGGCAGCTCAGAATATTGGAATGTCAACTATTTCTGCTGCACCTGCGTTGCTGCCAGAATCTCCGTTGGCCTCCCCGCCAGCAGCACTATCCCCTGACATTAATCCTCTGTTTCCTACAACGGGTGGTCCGGCGTTTTCTCCGGCTGACTCCTCATTGCCCACCATTCCTTCCAGCCTCAGCCCACCCAATCCTGATGCATTGGCGGCTCCAGGCCCTGTTATGGCTTCTTCACCACTTGGGCTACCAGCTTTCTCAGGCACGGCGCGCCATGTACCTAAGCTTTTCTTTCCGGTTATATTAGCTTGGTGGGTGTTGCAGCTGTGAAGAAGGTGCCATGAGCAGCCT…	TR39249.c2_g2_i5_3	SLVLMSILIILVGRNSSAAAQNIGMSTISAAPALLPESPLASPPAALSPDINPLFPTTGGPAFSPADSSLPTIPSSLSPPNPDALAAPGPVMASSPLGLPAFSGTARHVPKLFFPVILAWWVLQL	5prime_partial	126	0	0	0	11	49.6	22.4	32	16.8	0.192	1
173	TR39249.c2_g2_i6	TCACTAGTTCTGATGTCGATTCTCATCATTCTTGTTGGAAGAAATTCATCAGCGGCAGCTCAGAATATTGGAATGTCAACTATTTCTGCTGCACCTGCGTTGCTGCCAGAATCTCCGTTGGCCTCCCCGCCAGCAGCACTATCCCCTGACATTAATCCTCTGTTTCCTACAACGGGTGGTCCGGCGTTTTCTCCGGCTGACTCCTCATTGCCCACCATTCCTTCCAGCCTCAGCCCACCCAATCCTGATGCATTGGCGGCTCCAGGCCCTTTTATGGCTTCTTCACCACTTGGTCTACCAGCTTTCTCAGGCACGGCGCGCCATGTACCTAAGCTTTTCTTTCCGGTTATATTAGCTTGGTGGGTGTTGCAGCTGTGAAGAAGGTGCAATGAGCAGCCT…	TR39249.c2_g2_i6_3	SLVLMSILIILVGRNSSAAAQNIGMSTISAAPALLPESPLASPPAALSPDINPLFPTTGGPAFSPADSSLPTIPSSLSPPNPDALAAPGPFMASSPLGLPAFSGTARHVPKLFFPVILAWWVLQL	5prime_partial	126	0	0	0	11	49.6	21.6	32	16.8	0.192	1
174	TR39249.c2_g2_i7	TCACTAGTTCTGATGTCGATTCTCATCATTCTTGTTGGAAGAAATTCATCAGCGGCAGCTCAGAATATTGGAATGTCAACTATTTCTGCTGCACCTGCGTTGCTGCCAGAATCTCCGTTGGCCTCCCCGCCAGCAGCACTATCCCCTGACATTAATCCTCTGTTTCCTACAACGGGTGGTCCGGCGTTTTCTCCGGCTGACTCCTCATTGCCCACCATTCCTTCCAGCCTCAGCCCACCCAATCCTGATGCATTGGCGGCTCCAGGCCCTGTTATGGCTTCTTCACCACTTGGGCTACCAGCTTTCTCAGGCACGGCGCGCCATGTACCTAAGCTTTTCTTTCCGGTTATATTAGCTTGGTGGGTGTTGCAGCTGTGAAGAAGGTGCCATGAGCAGCCT…	TR39249.c2_g2_i7_3	SLVLMSILIILVGRNSSAAAQNIGMSTISAAPALLPESPLASPPAALSPDINPLFPTTGGPAFSPADSSLPTIPSSLSPPNPDALAAPGPVMASSPLGLPAFSGTARHVPKLFFPVILAWWVLQL	5prime_partial	126	0	0	0	11	49.6	22.4	32	16.8	0.192	1
175	TR39249.c2_g2_i9	GGAGCCAGCAAAAAAGGCCAAGGCTCCCCCAACTCAGAAATGGACAGTTTTCAGAACCACCTCCACATTCATCTGCTCCTCTCATGTGTTTCTATGAGAGAATCATTGATCAATCTTTGTCCCTTTCCCCTTAGCTACAGATGCAACCCTGTCCCAATCCCACCACACCCAATCATCCTCTGCCACCTGTTCTCCTCTGTCCCTACTACCGCCACTGTTTTCACCCTTCATCATTGTTTCAGAATGTTGATTTAATGAATTCCCATTTGTGTCATTTTTTCTGCCCAAAAGAGAGACACAGAGTTCATTTTCAGTTCACAGAGAGATAATTCTAATTCTAATGGCTGCTGCAGCCATGAGGTCACTAGTTCTGATGTCGATTCTTATTCTTCTTGTTGG…	TR39249.c2_g2_i9_9	MAAAAMRSLVLMSILILLVGRNSSAAAQNIGMSTISAAPALLPESPLASPPAALSPDINPLFPTTGGPAFSPADSSLPTIPSSPSPPNPDALAAPGPFMPCSPLGLPAFSGTARHVPAFSGLN	complete	123	0	0	0	12	53.6585	20.3252	32.5203	17.8862	0.211382	4
176	TR39547.c1_g1_i1	GATATTGATGTTGGTGAAGAGGTAGTTTTGATGACTACTAAAGGGGAGGCGATCGCATTGGGGATTGCAGAGATGTCTACTGCTGTCATGACAACCTGTGATCACGGGACTGTTGCTAAGATTAAGAGGGTTGTGATGGACAGGGATACTTATCCGAGGAAATGGGGATTGGGGCCTAGGGCTTCCATGAAGAAGAAATTGATTTCTGAGGGGAAGTTGAATAAGCATGGGAAACCTAATGAGAGTACGCCTGCGGAGTGGGCGAGAAATGTGGTTTTGCCTGCTGGAGGAGATTCTGTTGTTGCTAGTCTTGCGGCTACCGAGCAGGGTACAGGACCTGTTGGAGGAGATTCTGTTGTTGCTAGTCTTGCAGTTGGTGCTGAGAATGCTTCAGGTGAA…	TR39547.c1_g1_i1_5	MASSLSFFFFFFSFFLDSPSTASTSSATLTFLPASGNGLTSTSPRFRLCPSARFPSSSSLFFFFFFFFSTSPEAFSAPTARLATTESPPTGPVPCSVAARLATTESPPAGKTTFLAHSAGVLSLGFPCLFNFPSEINFFFMEALGPNPHFLG	complete	152	0	0	0	9	48.6842	13.8158	28.9474	11.1842	0.131579	24
177	TR39547.c1_g1_i2	CCGGATTATCGAAACCACTCGCCCCCGCGCTGTACATAAAACTACCACCACCTTCGGCTGCCCTCTGCCTCCTTCCCTCTTCCCCCATAAACCCTACTCCTTTCTTCACACACTTCACGCACTAAAATCCCCTCCATTTTCCACCTCCTCCCTTGTCTTCTCCTCTTCCACCACCATGACAGACCTCGAGCTCTCCCGCTCCGAGAAAAAGAAGAAGAAATCCAAATCCGAAACCACCGATACCGAAAACCCTTCTTCTGATTTCTCCATCAAACCCCAAAGCTACACCCCACCAATCGACACTTCCCAATGGCCAATCCTCTTGAAAAACTACGACCGATTGAATGTTCGAACTGGACACTTCACTCCTCTTCCCTCCGGTTACTCCCCCTTGAAACG…	TR39547.c1_g1_i2_9	MASSLSFFFFFFSFFLDSPSTVSTSLATLTFLPASGNGLTSTSSRFRLCPSSTFPSSSSLFFFFFFFFSTPPDTSSASPVTCLVTARLATTESPPAGPVTCSAAARLATTESPPAGKTTFLAHSAGVLSLGFPCLSNFPSEINFFFMEALGPNPHFLG	complete	158	0	0	0	7	49.3671	13.9241	29.1139	10.1266	0.107595	24
178	TR39547.c1_g1_i3	GATATTGATGTTGGTGAAGAGGTAGTTTTGATGACTACTAAAGGGGAGGCGATCGCATTGGGGATTGCAGAGATGTCTACTGCTGTCATGACAACCTGTGATCACGGGACTGTTGCTAAGATTAAGAGGGTTGTGATGGACAGGGATACTTATCCGAGGAAATGGGGATTGGGGCCTAGGGCTTCCATGAAGAAGAAATTGATTTCTGAGGGGAAGTTGAATAAGCATGGGAAACCTAATGAGAGTACGCCTGCGGAGTGGGCGAGAAATGTGGTTTTGCCTGCTGGAGGAGATTCTGTTGTTGCTAGTCTTGCGGCTACCGAGCAGGGTACAGGACCTGTTGGAGGAGATTCTGTTGTTGCTAGTCTTGCAGTTGGTGCTGAGAATGCTTCAGGTGAA…	TR39547.c1_g1_i3_7	MASSLSFFFFFFSFFLDSPSTASTSSATLTFLPASGNGLTSTSPRFRLCPSARFPSSSSLFFFFFFFFSTSPEAFSAPTARLATTESPPTGPVPCSVAARLATTESPPAGKTTFLAHSAGVLSLGFPCLFNFPSEINFFFMEALGPNPHFLG	complete	152	0	0	0	9	48.6842	13.8158	28.9474	11.1842	0.131579	24
179	TR39547.c1_g1_i4	GAGGCGGGGACTTATGTTAGGACGATGTGTGTTCATTTGGGGCTTTTGTTGGGTGTGGGAGGTCATATGCAGGAGTTGAGGAGGGTGCGATCTGGGATTATGGGGGAGAAGGATAATATGGTGACTATGCATGATATTATGGATGCACAATGGGTGTATAAGAATGAGAGGGATGAGAGCTATCTGAGGAGGGCTATAATGCCGTTGGAGGTTTTGTTGACTAGTTATAAGAGGCTTGTTGTGAAGGATTCTGCTGTTAATGCTATTTGTTATGGTGCAAAGCTGATGATTCCGGGTTTGTTGAGGTTTGAGAATGATATTGATGTTGGTGAAGAGGTAGTTTTGATGACTACTAAAGGGGAGGCGATCGCGTTGGGGATTGCAGAGATGACTACTGCT…	TR39547.c1_g1_i4_4	MASSLSFFFFFFSFFLDSPSTVSTSLATLTFLPASGNGLTSTSSRFRLCPSSTFPSSSSLFFFFFFFFSTPPDTSSASPVTCLVTARLATTESPPAGPVTCSAAARLATTESPPAGKTTFLAHSAGVLSLGFPCLSNFPSEINFFFMEALGPNPHFLG	complete	158	0	0	0	7	49.3671	13.9241	29.1139	10.1266	0.107595	24
180	TR39547.c1_g1_i5	CCGGATTATCGAAACCACTCGCCCCCGCGCTGTACATAAAACTACCACCACCTTCGGCTGCCCTCTGCCTCCTTCCCTCTTCCCCCATAAACCCTACTCCTTTCTTCACACACTTCACGCACTAAAATCCCCTCCATTTTCCACCTCCTCCCTTGTCTTCTCCTCTTCCACCACCATGACAGACCTCGAGCTCTCCCGCTCCGAGAAAAAGAAGAAGAAATCCAAATCCGAAACCACCGATACCGAAAACCCTTCTTCTGATTTCTCCATCAAACCCCAAAGCTACACCCCACCAATCGACACTTCCCAATGGCCAATCCTCTTGAAAAACTACGACCGATTGAATGTTCGAACTGGACACTTCACTCCTCTTCCCTCCGGTTACTCCCCCTTGAAACG…	TR39547.c1_g1_i5_9	MASSLSFFFFFFSFFLDSPSTASTSSATLTFLPASGNGLTSTSPRFRLCPSARFPSSSSLFFFFFFFFSTSPEAFSAPTARLATTESPPTGPVPCSVAARLATTESPPAGKTTFLAHSAGVLSLGFPCLFNFPSEINFFFMEALGPNPHFLG	complete	152	0	0	0	9	48.6842	13.8158	28.9474	11.1842	0.131579	24
181	TR39586.c1_g1_i1	GACAGAGAAAAAAAGTTAAAAAAAAAGAAAAAAAGAGAAAGACAAAGGAGAGAGAAATAGGAAAGTGTGGCGCGGCGATTTGAGGCAGAAAACATCAGGAAGAAGCGGTTAGTGCCGTTAACTGAGCCTCAAACTCAGTGACTTAAGCCAGCAGTAGCTGTTGAAAAGTGAGCTTAAAATGAGTGGAGAGAGAAGTTCTGTTGCCGGTGGAGGCGGTTGTGGTAGTGGTGGAGGCGGAGGTGGAGGAGCAGTGGTGGGGGACCAGGACATTGCGGAGGCGTTACAGTCACTCCTCCGTGAAGGCTACCCCAACAACCCAGCACTCAACTCACTGAGCGGCGTCGTTCAGCAGCTGGAGTCTAAATTAGGGATAGACCTTCCACACAAAATCGACTTCAT…	TR39586.c1_g1_i1_5	MYAQSCLTISVLGIVACPTIGCSSGETPHNLFKPPGPPLLFLPLGALSLAASASPAGAGAAEVATTLG	complete	68	0	0	0	3	45.5882	19.1176	25	11.7647	0.102941	24
182	TR39586.c1_g1_i2	GACAGAGAAAAAAAGTTAAAAAAAAAGAAAAAAAGAGAAAGACAAAGGAGAGAGAAATAGGAAAGTGTGGCGCGGCGATTTGAGGCAGAAAACATCAGGAAGAAGCGGTTAGTGCCGTTAACTGAGCCTCAAACTCAGTGACTTAAGCCAGCAGTAGCTGTTGAAAAGTGAGCTTAAAATGAGTGGAGAGAGAAGTTCTGTTGCCGGTGGCGGCGGTTGTGGCAGTGGTGGAGGCGGAGGTGGAGGAGCAGTGGTGGGGGACCAGGACATTGCGGAGGCGTTACAGTCACTCCTCCGTGAAGGCTACCCCAACAACCCAGCACTCAACTCACTGAGCGGCGTCGTTCAGCAGCTGGAGTCTAAATTAGGGATAGACCTTCCACACAAAATCGACTTCAT…	TR39586.c1_g1_i2_4	MYAQSCLTISVLGIVACPTIGCSSGETPHNLFKPPGPPLLFLPLGALSLAASASPAGAGAAEVATTLG	complete	68	0	0	0	3	45.5882	19.1176	25	11.7647	0.102941	24
183	TR39671.c2_g1_i1	AAACTTGTTGAATCATACCTTCAAATTTCAGGACCACTATCAATTCAGTGTCCGTAACCCCTTTGCTCCTGAGGCTCCTGATGACGATAATGTTCTCCATTCTGGATGTACTCATTGTTGGCAACAGTAGCCTTAGCCTTGGTAGCAAGTTCTGCCTCTTCACGTTCTCGGTTCCACTCCTCAATTCTAGCACGCCTCTCTTCGCTGCCATCCCTACTTGGACTCCTAGCCCTCCTGCTACCAGGGCTTCTACTTCTACTACTCCCCCTCTTA	TR39671.c2_g1_i1_3	MTIMFSILDVLIVGNSSLSLGSKFCLFTFSVPLLNSSTPLFAAIPTWTPSPPATRASTSTTPPL	complete	64	0	0	0	5	50	18.75	31.25	12.5	0.1875	4
184	TR39671.c4_g1_i1	GCTACTTGTAGGCAGTATGAGGAAAATGTTTGTGGTCGGGGTGGCTACTGCAATTTCATGCATCTGAAAAAAATAAGCAGAGACCTCCGACGGCAGTTATATGGAAAGAGTAAGCGAAGGCACAGCCGCAGTCGAAGCAGAAGTGCCAGTCCTCATCGCCACTCCAATTATGGGGACCGGCCATATGGTGGCCGTGGACATGGTAGAAGATCTGATAACCGTTCTCATGATAGGGACCGGAGGCCTAGAAGCAGGAGTCCTAGACGAAGGGGTGGTCGAAGCAGGAGTCCTGGGGGAAGGAGAGATAGGAGTCCTGGTAGAGAAGGTAGTGTTGAGAGGAGAGCGAAAATTGAACAATGGAACAGAGAAAGAGAACAAGCAGACTTTTCCAAGCGTGAC…	TR39671.c4_g1_i1_4	MTTASVIAMFCISCILLSPVPLLNQCSSFSTAFSDGAPVSPTHWTAIVTLGKVCLFSFSVPLFNFRSPLNTTFSTRTPISPSPRTPASTTPSSRTPASRPPVPIMRTVIRSSTMSTATIWPVPIIGVAMRTGTSASTAAVPSLTLSI	complete	147	0	0	0	15	52.381	20.4082	29.932	12.2449	0.204082	4
185	TR39671.c5_g1_i1	TGACAATTTGGCTGACCACATGGTAGGAAATGTCTATGTTCAGTTCAGAGAGGAGGAGCATGCTTCAAAAGCACTCAAAAGCTTGACTGGCCGATATTATGCTGGACGACCAATCATTGTCGATTTCTCACCTGTGACTGATTTCCGAGAAGCAACCTGTAGACAGTATGAAGAGAATACATGCAACCGTGGGGGTTACTGCAATTTTATGCATCTAAAAAGGATAGGCAGGGAGTTGAGACGGCAGTTGTTTGGGAGATACCGCAGAAGGCATAGTCGAAGCAGGAGCCCTTATAGGCATCACAGTCATGATGAGCGGGGTTCACTTCGCCATAGAAGGCATGACGATAAGGATTATTATTATGAGAGTCGAAGCAGGAGGCACAGGAGCAACAGCCC…	TR39671.c5_g1_i1_4	MTIMFSILDVLIVGNISLSLASKFCLFPFSVPLLNSSTPLFTAIPTWTPSPPATRASTSTTPPLTARAVAPVPPASTLIIIILIVMPSMAK	complete	91	0	0	0	7	49.4505	23.0769	29.6703	14.2857	0.186813	1
186	TR39671.c5_g1_i2	AGCGTGGGGGCGACTGCAATTTTATGCATTTAAAAAGGATTGGCAGGGAGTTGAGACGGCAGTTGTTTGGGAGATACCGCAGAAGGCATAGTCGAAGCAGGAGCCCTTATATGCATCACAGTCATGATGAGCGGGGTTCACATCGCCATAGAAGGAATGACGATAAGGATTATTATTATGAGAGTCGAAGCAGGAGGCACAGGAGCAACAGCCCTGGCCGTAAGAGGGGGAGTAGTAGAAGTAGAAGCCCTGGTAGCAGGAGGGCTAGGAGTCCAAGTAGGGATGGCAGTGAAGAGAGGCGTGCTAGAATTGAGCAGTGGAACCGAGAAAGGGAAGAGGCAGAACTTGCTAGCAAGGCTAAGGCTAATGTTGCTAACAATAAGTACACCCAGAATGGAG…	TR39671.c5_g1_i2_3	MTTLFSILGVLIVSNISLSLASKFCLFPFSVPLLNSSTPLFTAIPTWTPSPPATRASTSTTPPLTARAVAPVPPASTLIIIILIVIPSMAM	complete	91	0	0	0	7	51.6484	21.978	29.6703	14.2857	0.186813	1
187	TR40062.c2_g1_i1	TTAAAGACTTTTAATTTTATGATGAAAGAGAAAGTTTGGGGAGAAAAATATAAGGAGAGAGAATCCGGTGGGCTTTGAGCTGTGATTTAGCTGGCCATTTTTGGTGTCTTATTTCCTCATTCCTTTCCTCTCTATTCCTCACATCCACACACACACTTCCCCCCAAAATCCCTAGAAATCCACCCCCAATTCTTTCTTCTCTCTCCTCCTTCCACCACCACCTCCACCACCGCACCACCGCCGTAATTCAAGAAACCCCATTATCCTTTTTCTATCTACACCTGGATTTCTTCCTAAAAAACTCAAGTTTGAGACCAAGAAACACACTAGTAGCATTTCAGCAACAGATGTCTCATGTGAGATGAAGAAAAAGGACACTTTTCTTCACCTCAATCCTCT…	TR40062.c2_g1_i1_14	MKKKDTFLHLNPLFFYFLLALIPFLGVVESTQFSLNSNGPLTDVEAHYIKQRQLLYYRDEFGDRGEFVTVDPSLVFENPRLRNAYIALQAWKQAILSDPFNFTGNWVGSSVCNYTGVFCAPAPDNHKILTVAGIDLNHGDIAGYLPEELGLLTDLGIFHINSNRFCGTVPKKFKNLKLLFELDLSNNRFAGKFPYVVLSLPKLVFLDIRFNEFEGTVPPQLFDKPLDAIFINDNRFSFELPDNFGNSPVSVIVLANNKFHGCVPASIGNMTNLNELIFMNNQLRSCVPPEIGLLKNLTVLDLSFNQLLGPIPEEIGGLISLEQLNVAHNLLSGSIPASVCSLPRLENFTFSYNFFSGEPPQCLALPAFSDRRNCLAGRPAQRGAGQCKAFSSKKIHCSA…	complete	724	36	7	0	18	47.2376	43.3702	49.0331	31.3536	0.342541	21	LRRNT_2	PF08263.13	Leucine rich repeat N-terminal domain	No_clan	87	119	7	40	9.3e-05	22.7
188	TR40062.c2_g1_i3	TTAAAGACTTTTAATTTTATGATGAAAGAGAAAGTTTGGGGAGAAAAATATAAGGAGAGAGAATCCGGTGGGCTTTGAGCTGTGATTTAGCTGGCCATTTTTGGTGTCTTATTTCCTCATTCCTTTCCTCTCTATTCCTCACATCCACACACACACTTCCCCCCAAAATCCCTAGAAATCCACCCCCAATTCTTTCTTCTCTCTCCTCCTTCCACCACCACCTCCACCACCGCACCACCGCCGTAATTCAAGAAACCCCATTATCCTTTTTCTATCTACACCTGGATTTCTTCCTAAGAAAACTCAAGTTTGAGACCAAGAAACACACTAGTAGCATTTCAGCAACAGATGTCTCATGTGAGATGAAGAAAAAGGACACTTTTCTTCACCTCAATCCTC…	TR40062.c2_g1_i3_13	MKKKDTFLHLNPLFFYFLLALIPFLGVVESTQFSLNSNGPLTDVEAHYIKQRQLLYYRDEFGDRGEFVTVDPSLVFENPRLKNAYIALQAWKQAILSDPFNFTGNWVGSSVCNYTGVFCAPAPDNHKILTVAGIDLNHGDIAGYLPEELGLLTDLGIFHINSNRFCGTVPKKFKNLKLLFELDLSNNRFAGKFPYVVLSLPKLVFLDIRFNEFEGTVPPQLFDKPLDAIFINDNRFSFELPDNFGNSPVSVIVLANNKFHGCVPASIGNMTNLNELIFMNNQLRSCVPPEIGLLKNLTVLDLSFNQLLGPIPEEIGGLISLEQLNVAHNLLSGSIPASVCSLPRLENFTFSYNFFSGEPPQCLALPAFSDRRNCLAGRPAQRGAGQCKAFSSKKIHCSA…	complete	737	36	8	0	19	47.4898	44.2334	49.7965	31.7503	0.34464	11	LRRNT_2	PF08263.13	Leucine rich repeat N-terminal domain	No_clan	86	119	6	40	6.6e-05	23.2
189	TR40116.c0_g1_i1	GAAAAAAGGAAATACCACTGAATTCTTGCTTCCTGATAAAGGGTTTCCTTCATTTCCTTCCAATTTTCTTTCAGAAACCCCTCCATTTCTTGGTGAAAATCTCGACAACTCTCCATTTTCCCCGATTTTCTTGCTTGCATGCCGAAATCGTCTGCTGGGTTTTCTCAATCTGAAGTTTTTTAGTGGAAGAAAGTGAGGAAAGAGCAATAATGGCGTCGGCGATGGTTATTGTCGGCGAGGAAGAAGAGAAGCCGAAGCAGCAAATGACCGTTTCAGATCAGAAGAAGCCATTGAAACGGAAGCGAGCCACGAACCCATTACTAAATCTCACTGCAGAAGAAAAATCGGCCAAGATTGAAGAACTGGGTCAGGAGCTCAAGGGTTTAATCGGTTATTGTA…	TR40116.c0_g1_i1_5	MLAFAKPVVFSTQLLLSLCDVGLFLLPLDAFLSVSLSQFLLSLSSSPPFLPRHATSLTLFPSASLPSASPVPSFSSLSPLVIYFSPTALLIIFPGLAAS	complete	99	0	1	0	5	45.4545	20.202	34.3434	12.1212	0.141414	24
190	TR40257.c2_g1_i4	TTTGATTCTCACTGAAAATGGCAGAGCTACCAGTAAAGGCTTTCGGATGGGCAGCTATGAACTCATCGGGTCAGTTCTCCGAATGGAATTTCACCAGAAGCAAAAAGGTCATACCATGACCCCGAGGGCCCCCACTGCCTAGCCCCATGAGCTTCATAGAGGATGCAAATCAGGGCCACTGGAGAGAAAGATGTGAGAGTGAAGATACTTTATACAGGAATTTGTCGCTCTGATTACGAGCATTCTCACAATGTGCGTGGCGGAAGTGAATTTCCTTTGCTCCCTGGGCATGAGATTACTGGTATTGTCACTGAGGTGGGTAGCGAAGTGACGAAGTTTAAAGTAGGCGATCATGCGGCGGTTGGAACCATGGTTGCTAGCTGTGGAGTTTGTCCTGAT…	TR40257.c2_g1_i4_3	MKTSAFRSLIALSSLPGVVLITVTLDPNALAYFTAKCPKPPSPKTPIFMSGLSSP	complete	55	0	0	0	3	47.2727	29.0909	38.1818	14.5455	0.109091	24
191	TR40257.c2_g1_i6	GTTCGATTAAACCTCTCCTAATTTTAAAAAATACAATTTAATTTAATGATTGATTAACATAATAAGGCTTGGGAAACCAAAGTGAAAGACGACAAGAGCATTAGTTCTATATAATACATCGTTGAGCAGTCTCACACCATTGAGTAAGAAGATAGACACATCTAGTCTTCTGTGTGCGTTTTTCCAATATTTTGATTCTCACTGAAAATGGCAGAGCTACCAGTAAAGGCTTTCGGATGGGCAGCTATGAACTCATCGGGTCAGTTCTCCGAATGGAATTTCACCAGAAGGGCCACTGGAGAGAAAGATGTGAGAGTGAAGATACTTTATACAGGAATTTGTCGCTCTGATTACGAGCATTCTCACAATGTGCGTGGCGGAAGTGAATTTCCTTTGCTC…	TR40257.c2_g1_i6_2	MKTSAFRSLIALSSLPGVVLITVTLDPNALAYFTAKCPKPPSPKTPIFMSGLSSP	complete	55	0	0	0	3	47.2727	29.0909	38.1818	14.5455	0.109091	24
192	TR40257.c2_g1_i9	CCAAAATGTAAGTCTACTTCGACTTTTTAACATAGTGTAAAATCGCTAGTCAAAATTGGTTTGAAAAGTCAAATTGACCTTATATTTTAATACGGAGATTATTTGGGAAAAAAAGAGTAACGAGGTGACATTATCTGGTTTTTATATAGAATTCTATCTGAACATTACCGGAAGATATGTGAAATTATATTCTACCATACAGAGAAGATTAGCACGACCCTTGCGCGAGCCTGAATCCGCTGTCGTCCCTCTTCCCGCCGCACCCGTGCTCCTCCTCACAAATGGTCATGTGGGGCCCACTTTTGTGTGTGCACCATGTGGAAACAGCGGGTCCTCCAGACCATTTGTGATGGAGAGCATGGGTACGTACATCGGGGAGAGGGGGAGGCAGCAGATCTC…	TR40257.c2_g1_i9_2	MKTSAFRSLIALSSLPGVVLITVTLDPNALAYFTAKCPKPPSPKTPIFMSGLSSP	complete	55	0	0	0	3	47.2727	29.0909	38.1818	14.5455	0.109091	24
193	TR40487.c4_g3_i1	GCCGGCAATATTGCTCCCCCTCCTCCTCGTAAACTGCCTCTCCATTTCCTCCACCCTCCTCCCTCCCTCCCCTCCCCACCTCTATTTCCCCATCACTCCCCCTCCTTCCTCTTTTTCCATTACCCACCCCAATCTGGTGAACAATTTGGCGGGGCAGCAATTCCTACCCTCAATTTCTATACCAATCTGCCCGGAATATGCTCCTTTTGTTTCCTCCTTCCTACCCCTCCTCCTCCTCCTCCTCCCTCTTCCCTCCCTCTTTGCTCCTCTTTCTCCGCCTCCTCCCGTCCCCCCACCCCCTTCCCCACCTTCAAATACCTCCCTTTCACTTCGTCCCCATCACCTCCTCCCTTCCCCTCTGCCCCAAGCAACAGTTTCTTCACCAAGGTCATCAAATGA…	TR40487.c4_g3_i1_5	PAILLPLLLVNCLSISSTLLPPSPPHLYFPITPPPSSFSITHPNLVNNLAGQQFLPSISIPICPEYAPFVSSFLPLLLLLLPLPSLFAPLSPPPPVPPPPSPPSNTSLSLRPHHLLPSPLPQATVSSPRSSNEILGTHTPPGCTYPLSGKSQINSNQHPHHVMET	5prime_partial	166	1	0	0	9	46.6667	29.0909	40.6061	23.0303	0.181818	4
194	TR40487.c4_g4_i5	GCCGGCAATATTGCTCCCCCTCCTCCTCGTAAACTGCCTCTCCATTTCCTCCACCCTCCTCCCTCCCTCCCCTCCCCACCTCTATTTCCCCATCACTCCCCCTCCTTCCTCTTTTTCCATTACCCACCCCAATCTGGTGAACAATTTGGCGGGGCAGCAATTCCTACCCTCAATTTCTATACCAATCTGCCCGGAATATGCTCCTTTTGTTTCCTCCTTCCTACCCCTCCTCCTCCTCCTCCTCCCTCTTCCCTCCCTCTTTGCTCCTCTTTCTCCGCCTCCTCCCGTCCCCCCACCCCCTTCCCCACCTTCAAATACCTCCCTTTCACTTCGTCCCCATCACCTCCTCCCTTCCCCTCTGCCCCAAGCAACAGTTTCTTCACCAAGGTCATCAAATGA…	TR40487.c4_g4_i5_15	PAILLPLLLVNCLSISSTLLPPSPPHLYFPITPPPSSFSITHPNLVNNLAGQQFLPSISIPICPEYAPFVSSFLPLLLLLLPLPSLFAPLSPPPPVPPPPSPPSNTSLSLRPHHLLPSPLPQATVSSPRSSNEILGTHTPPGCTYPLSGKSQINSNQHPRHVMET	5prime_partial	166	1	0	0	9	46.6667	29.0909	40.6061	23.0303	0.181818	4
195	TR40492.c1_g1_i4	GATTTCCACTGAATCTAGCAACAACACAATCTGTTGTAAATAAACTTGTAGATCTGAATTCCTTATCACCGCCCAAGACAGGCATGTCCACCCCCATCTTTGCCCTGCTGACATAGTAGTTTGCATATGTCTGACCCAAAATACCATTGACTTCACCAGTCAATGAGTAAAACTTGAAGCTCAAATCAAGATGTGCGAAGCAGTCCTCCTGTGTGATCCCATACTTGTGTATCTGTGAATCTTTTTCTGTGATTGGTACCACATTTGCTTTGATCTGGAAGTTGCCTTCGACTTCAATTACAACGGCATTGGTGGCACGAGACCTTGTGATTGATACCCCAGTTACCAAGCTTGGTTTCCACTGGACACCTTCACCTTCAGCTAGGAAAATAGGATTTC…	TR40492.c1_g1_i4_4	MAQTMMHVLACIILLMAVVIEGAPSPKQERCTNPRFSECFHTPKTCPDACPRDCDVDCWSCEARCIPPPSSQPSNHTPPPPPTPPLPPGRKSSPPPKKERCNNPRFSDCFHLFKTCPDACPRDCDVDCWSCEARCIPTTKGPKSSPPPPKDPKQSPPPPQPSSSAPPPPSKPLSPPAPKPSSPPPPHSPPAVSPKKGLLQDQKVPSMLSPGTTLP	complete	215	4	0	0	13	47.4419	36.2791	44.186	26.0465	0.24186	4
196	TR40772.c0_g2_i1	CAAGAATCAAATTTTTTTTGGTGGGTTTTGATGTAAACCCACTAATTGAATCCTTTCTGGTTTTGTCTTCAGGTGTTTTGAGATTCTTGTTGAGGGGTTTGTAGTGAAACAGAGGACAAGTGTCAAAATTTGCCAAAGAAGAAGTTTAGAGCTCTGAAGTTGGGATTATAGCTGATGGGGTCATACAATTACAGAAGATGTATACAGTTGTTTCTTGTTTGTTTGGGAGTTTTTATTATGCCAAGCTGCTGGGCATTCACTGACCCTAATGATGTCATTGCCATGAACAGGTTTTATGCTGCTTTAGGCTTCCCGCCACTTGTTGGATGGGAACCAGTTGGAGGTGACCCTTGCGGTATGAGTTGGCAAGGAGTGGCTTGTGTTAATGCTAACGTAACA…	TR40772.c0_g2_i1_1	MSSGKTADKFTPLSIIAVTLALTQATPCQLIPQGSPPTGSHPTSGGKPKAA	complete	51	0	0	0	3	50.9804	23.5294	33.3333	13.7255	0.137255	24
197	TR40772.c0_g2_i2	CGAGTTTAAACTTGGTAAGTATCCCAATTCCCAACATTCGGATACTTTCACGTTTGCTGTCTCTGCAAACCTTAAAACCCAAATTTGGATCAATCAACCTTTTTATTAAGCATCCCAGAAGCTTCTATTTTGTATCAATCCTTCTTGCCTTTCGTTTTTCCCCTGCAAGTTTAAAGATTTTTCATTTAAGATATTTCATCAAACAGTTTTTCAGTTTCAAGGTTTTCCCAGCTTTACCCTATTTAGCTTTTCAATTTCTCTGGTTTGAATAAATCATTATAGTGTTTCTGGGAGATGTGTGCTTTTTAGTGAGACCCTTTTTGGACTATGATAGCTTTTTTGGTCCTTGTGCTCGACTGACTTGCTTTATTTAAAGTGTTTTGAGATTCTTGTTGAGGG…	TR40772.c0_g2_i2_1	MSSGKTADKFTPLSIIAVTLALTQATPCQLIPQGSPPTGSHPTSGGKPKAA	complete	51	0	0	0	3	50.9804	23.5294	33.3333	13.7255	0.137255	24
198	TR40808.c1_g1_i1	AAAAATTGGATGATCTACCCGATAAAATTGAGACAGAGAATGAGAAATCAGAATCAGATGCTTCAGGAATGGCTCAATTGGAAGATTTACAAGAGAATGAAGCTGAAACAGAGGACTCTAGTGTGGATGAAGAAATCCAAGATCCTATCTTGGAGAATGATGAAGAAAAACAGAGAGTGACACAGCTCGAATTTCAAGAAGAAGACAGAGAAATCGGAAACAGGGACGAAGAAAATGACAGGCAAGAAAGTGCAATTGCTAAAAGAGAGGAAGAATTGAGCGAGAAATCCCAAGAAAGTGACGAGGAAAGCTTTACAGAGACCAATAAAATTGACAAAGAAAGCTCAACTAAGTCATCGCCGGCGAAGGTATTGCCGGATTGTTTGCTATTGATGATGT…	TR40808.c1_g1_i1_2	MPPPPAKSTMIAAVASFAASPAASSGSCYPAPLGPCYRPPVVRGLSRCCFSSWARR	complete	56	0	0	0	3	53.5714	28.5714	39.2857	17.8571	0.107143	24
199	TR40808.c1_g1_i2	AATAACTAAACCAAATTCATTCATCATCTGACCACACTCCCTCCTTCCTTCACTATTCAGACACAACACATTCCCCACACCACGAGATCCGCTGCACCTCTGCTCTCTCTTACCTGTTTCCTCTGTACGGCCGCATAGTCCACTCCACTAAAAATTACACAGCTTTAATCAACGGCATTGAAAAATGGATCACTAAAAAAAAGGGCATACCTGTAGCAACAGTACTAAACGTTTTGTTGCAGTAAAAATGGAGTTAGATAGACCTCATTTACGCACTTCATCGAGCACAAATAATGCAAACAGAGAGCTCTTTGTTTGCTTTGCTTCTCGTCTCTCTTCCTCTTCTTCTTCCATGAAAATCGCTAAATCTATTTTAAGTCCGGGTCGGGCTGCTCGAGA…	TR40808.c1_g1_i2_2	MPPPPAKSTMIAAVASFAASPAASSGSCYPAPLGPCYRPPVVRGLSRCCFSSWALR	complete	56	0	0	0	3	53.5714	28.5714	39.2857	17.8571	0.107143	24
200	TR40808.c1_g1_i3	AAGCTGAAACAGAGGACTCTAGTGTGGATGAAGAAATCCAAGATCCTATCTTGGAGAATGATGAAGAAAAACAGAGAGTGACACAGCTCGAATTTCAAGAAGAAGACAGAGAAATCGGAAACAGGGACGAAGAAAATGACAGGCAAGAAAGTGCAATTGCTAAAAGAGAGGAAGAATTGAGCGAGAAATCCCAAGAAAGTGACGAGGAAAGCTTTACAGAGACCAATAAAATTGACAAAGAAAGCTCAACTAAGTCATCGCCGGCGAAGGTATTGCCGGATTGTTTGCTATTGATGATGTGCGAGCCGAAATTATCGATGGATATGTCGAAAGAAACGTGGGTTTGCAGCACGGATTTCATCCGGTGGTTGCCGGAGAGGCCGGTCAAGAAAGTCAACG…	TR40808.c1_g1_i3_1	MPPPPAKSTMIAAVASFAASPAASSGSCYPAPLGPCYRPPVVRGLSRCCFSSWARR	complete	56	0	0	0	3	53.5714	28.5714	39.2857	17.8571	0.107143	24
201	TR41123.c1_g5_i1	AATGGGGCACAGCAGGTTCGGCAGTAGTACTTTTGTCTTTTTCTCCTGGAGTGTGAATTGTTGTAGAATTAAGCACTTGTTCAGTTGTTCTACCTTTTCCAGTTTTCCTCTATCTACTTGAAGGAGAAATTTTACGAGTCAATAATTCAGCTTCGTCGGCAGCGGTGAGTTTGTTTCGTGGAATCTGTCCTAATAATTTCTGGTAACTTGTGTGTATAAATTCATCTTTAGCGTGGATGGAGGGTGAGGAGGTGGAGTTCGACCTAGAAGATGATGTTGATGAGGTTAACCTTGTGGATGATGGCAGCGGTGGGATGGAAAGCCCTTGTTATATGGCAGAAGAAGAAGGAGAAGGAAGCCACCTTGATCTGGAGCCCTACGAGGGGATGGAGTTCGAGT…	TR41123.c1_g5_i1_7	MMLMRLTLWMMAAVGWKALVIWQKKKEKEATLIWSPTRGWSSSRRRLPKLSTTRMPAVSDSAPVSAPPAAPAKTAPSFRDPSFAPRKVSGTLTKSAPRTEKSSAPAPLPASAAKPLFPSRFRRTPASGWSPASSGTTITSWFPRTRCTVSDPTARYLAPPKP	complete	162	0	0	0	12	51.2346	25.9259	35.8025	14.1975	0.160494	4
202	TR41123.c1_g5_i5	CGGATTATTCCGGATGGAGTTAATGCTAAGGTGGTAGGGTACGGTGGGTGGTACCGCTCAGATTGCGGCCAATCTTCCTAACCGCGCGCGGGCCGGGCTTAGAGCGCGTGAAACTCATCACTACCTCGTAAGGGCGTTGAGACCATAGCATGTTACACGAAAGCGCTGCTTTCTCTGTAGTGTTGTCACACAGCTGCCCGCCTAGAAGAGCCGCTCGCTCTGTAGTGTTGTCACACAAGATAAGCACGCCGCCCGCCTGCTGGCCGGGCGAATCGAAGTTCTCTTCCGGTCAACTGTCCACCCAGCAAAAAACACAGTGGAATTACGCAACGCACGCTGCTGGTGTGCTTCCTGCTCGCGAGGAAAGAAAGAAGAGCGACAAGGTTCAGTTCAGATTGG…	TR41123.c1_g5_i5_15	MMLMRLTLWMMAAVGWKALVTWQKKKKEKEPTLIWSPTREWNLSRRRLPKLSTTRMPAVSDSAPVSAPPAAPAKTAQSFRDPSSAPRKVSETSTRSAPRTEKSSAPAPLPASAAKPLFPSRFRKTPANGWSLDSSGTTITSWFPRTRCTVSDPTARYLAPPKP	complete	163	0	0	0	10	49.0798	25.7669	34.9693	13.4969	0.134969	24
203	TR41123.c1_g5_i8	AATGGGGCACAGCAGGTTCGGCAGTAGTACTTTTGTCTTTTTCTCCTGGAGTGTGAATTGTTGTAGAATTAAGCACTTGTTCAGTTGTTCTACCTTTTCCAGTTTTCCTCTATCTACTTGAAGGAGAAATTTTACGAGTCAATAATTCAGCTTCGTCGGCAGCGGTGAGTTTGTTTCGTGGAATCTGTCCTAATAATTTCTGGTAACTTGTGTGTATAAATTCATCTTTAGCGTGGATGGAGGGTGAGGAGGTGGAGTTCGACCTAGAAGATGATGTTGATGAGGTTAACCTTGTGGATGATGGCAGCGGTGGGATGGAAAGCCCTTGTTATATGGCAGAAGAAGAAGGAGAAGGAAGCCACCTTGATCTGGAGCCCTACGAGGGGATGGAGTTCGAGT…	TR41123.c1_g5_i8_6	MMLMRLTLWMMAAVGWKALVIWQKKKEKEATLIWSPTRGWSSSRRRLPKLSTTRMPAVSDSAPVSAPPAAPAKTAPSFRDPSFAPRKVSGTLTKSAPRTEKSSAPAPLPASAAKPLFPSRFRRTPASGWSPASSGTTITSWFPRTRCTVSDPTARYLAPPKP	complete	162	0	0	0	12	51.2346	25.9259	35.8025	14.1975	0.160494	4
204	TR41350.c1_g1_i1	CCTTGATCGATGCTCTGACCTCCCCTCTCGGGATCTTGATCTTTTTCGAGGCTTATCATCTCTATCCTTATCATAGTCTTTTCGCCTATCATAGTCACGACTCCTGGGATAATCATCATCATCTCTGTCCCTGGTCCTCTCCTTGTCCCTCCTTTCACTACGGTCCCGGTGACGATCTCTGTGATGACGATCACGATCCTTGTCCCTATCTCTTTCTCGATCACGATCCTTCTCCCTTTCTCTTTCCCTACCACGATCTCGATCCCGATCTCTCTCTTTGCTTCCCCGGTCTCGGTCCCGGTCCCTATCCCTTTCTCGCCCCCTATCCCTTTCCTTTTCCTTGCTTCTTGAGGGATCTTTATCTCTATCACCCTCACGAGAATGCTGAGATCTAGAATC…	TR41350.c1_g1_i1_1	MTITILVPISFSITILLPFSFPTTISIPISLFASPVSVPVPIPFSPPIPFLFLAS	complete	55	0	0	0	5	49.0909	27.2727	36.3636	20	0.2	4
205	TR41350.c2_g1_i1	ATTGAATTGAAGCAAATTGTTCGTGGATTCCAAATTAAACTATCGCAATCTTCGGACTTTTTCTGAAGACAAAACCTTGCTTGAAAAGATGCCGGATTACGAAGGCAACGGCGGGGGAGAAGATTTAGGTGTCTACGGCGGATCTCCTCAGCCCCGAACTAATAGTCATGCCGCCGCCGAAGATTACAGCGATTCTAGACCTCACCATTCTCGTGACGGTGATAGAGAAAAAGATCCCTCAAGAAGCAAGGAAAAGGAAAGGGATAGGGGGCGAGAAAGGGATAGGGACCGGGACCGAGATCGGGGAAGCAAAGAGAGAGATCGGGATCGGGATCGTGGTAGGGAAAGAGAAAGGGAGAAGGATCGTGATCGAGAAAGAGATAGGGACAAGGATCGTGA…	TR41350.c2_g1_i1_2	MTITILVPISFSITILLPFSFPTTIPIPISLFASPISVPVPIPFSPPIPFLFLAS	complete	55	0	0	0	5	49.0909	27.2727	36.3636	21.8182	0.2	4
206	TR41350.c2_g1_i2	AACAAATACCAAAACTAAGTGAAAACCATGTCACATGAATGGATGTAGTATGTAGAGGTTTACTTCATAATAGATGTGTGAGAAACCGGGAAAACCGGAACCGAGACAAACCAAACCGGTCCAGGATAACAGTTTTTCCATTGGTCCAGTCCAGTTTTTCAGTTTATAAATAGCAAAACCGGTCAAAACATTTCGGTTTCAAAAATAGTATAAATAACCGGCCTAACTGGACCATGTACGCCCGTAGATAAAATTGATTTGCTCGGCCCGACCCACCTGTTACCCCAGAAATAGGAGTAGCAATAAGTAGACCTAGATAGCTTACTGTGTGCCGTTTTTTCATTTAAAGTTCGTCGTATTTGTGCAGAGAAGTCATACAATTGATCTGAAGGAGGTGTT…	TR41350.c2_g1_i2_2	MTITILVPISFSITILLPFSFPTTIPIPISLFASPISVPVPIPFSPPIPFLFLAS	complete	55	0	0	0	5	49.0909	27.2727	36.3636	21.8182	0.2	4
207	TR41350.c2_g1_i3	AACAAATACCAAAACTAAGTGAAAACCATGTCACATGAATGGATGTAGTATGTAGAGGTTTACTTCATAATAGATGTGTGAGAAACCGGGAAAACCGGAACCGAGACAAACCAAACCGGTCCAGGATAACAGTTTTTCCATTGGTCCAGTCCAGTTTTTCAGTTTATAAATAGCAAAACCGGTCAAAACATTTCGGTTTCAAAAATAGTATAAATAACCGGCCTAACTGGACCATGTACGCCCGTAGATAAAATTGATTTGCTCGGCCCGACCCACCTGTTACCCCAGAAATAGGAGTAGCAATAAGTAGACCTAGATAGCTTACTGTGTGCCGTTTTTTCATTTAAAGTTCGTCGTATTTGTGCAGAGAAGTCATACAATTGATCTGAAGGAGGTGTT…	TR41350.c2_g1_i3_2	MTITILVPISFSITILLPFSFPTTIPIPISLFASPISVPVPIPFSPPIPFLFLAS	complete	55	0	0	0	5	49.0909	27.2727	36.3636	21.8182	0.2	4
208	TR41350.c2_g1_i5	GTCCTATTTTGCTATTTGTGTTTTCCCCTAACCCTAAAAGTTGGAAGAAGAAACAGATGCGCATCTGCTCCTCTTGCTGCTCCTATCATCCTTCTGAAGTGGTCGACTTCATCTGCGAATCCTCCGAACAAATACCAAAACTAAGTGAAGCCATAAATTTGATCTGAAGCGAGGCGTTCGTTGATTCCAAATTAAAGTATCGCAGCAAAATCTTCACTCTCTTTTCTGAAGAGGAAAACTTGGAAAGATGCCGGATTACGAAGGCAATGGCGGGGGAGAAGATTTAGGTGTCTACGGCGGATCTCCTCAGCCCCGAACTAATAGTCATGCCGCCGCCGAAGATTACAGCGATTCTAGATCTCAGCATTCTCGTGAGGGTGATAGAGATAAAGATCCCTC…	TR41350.c2_g1_i5_2	MTITILVPISFSITILLPFSFPTTIPIPISLFASPISVPVPIPFSPPIPFLFLAS	complete	55	0	0	0	5	49.0909	27.2727	36.3636	21.8182	0.2	4
209	TR41350.c2_g1_i6	GTCCTATTTTGCTATTTGTGTTTTCCCCTAACCCTAAAAGTTGGAAGAAGAAACAGATGCGCATCTGCTCCTCTTGCTGCTCCTATCATCCTTCTGAAGTGGTCGACTTCATCTGCGAATCCTCCGAACAAATACCAAAACTAAGTGAAGCCATAAATTTGATCTGAAGCGAGGCGTTCGTTGATTCCAAATTAAAGTATCGCAGCAAAATCTTCACTCTCTTTTCTGAAGAGGAAAACTTGGAAAGATGCCGGATTACGAAGGCAATGGCGGGGGAGAAGATTTAGGTGTCTACGGCGGATCTCCTCAGCCCCGAACTAATAGTCATGCCGCCGCCGAAGATTACAGCGATTCTAGATCTCAGCATTCTCGTGAGGGTGATAGAGATAAAGATCCCTC…	TR41350.c2_g1_i6_2	MTITILVPISFSITILLPFSFPTTIPIPISLFASPISVPVPIPFSPPIPFLFLAS	complete	55	0	0	0	5	49.0909	27.2727	36.3636	21.8182	0.2	4
210	TR41470.c0_g1_i1	ATGACTTCCAAGAACTTCCCTCTTGATGCTGGTACTTCTTGTGAAGAAGATGGTACATCTGCTTTTGAATCAAGACCAAAGATTCACCCTGGCGTTGTAGACAGCTCCACCTCAAATGCTTTTTTAAACGAGGAAAATGTTTTGGGTGGTATTTCACTTGATAAACCAGCTTCGAATGATGATTCTGGAGAGATAGGGCTCGGTGATTTCTTATTTGAAGATGCCTCATCTGGTGAAACTTTACCACCTGCCGTATTAGAGCTGCAAAAGAAAGAGAGGATGAGAGAATTAAGGAATGGCCAGAATATTGAGAAACTGCAAGGCATCTGGAAGAAGGGAGATCTACTAAAATTGCCCAAGGCTTTCCTTCACCAACTTTGTCAAAGAGAAGGGTGGGAT…	TR41470.c0_g1_i1_4	MPCSFSIFWPFLNSLILSFFCSSNTAGGKVSPDEASSNKKSPSPISPESSFEAGLSSEIPPKTFSSFKKAFEVELSTTPG	complete	80	0	0	0	5	45	21.25	42.5	11.25	0.125	24
211	TR41470.c0_g1_i11	ATGACTTCCAAGAACTTCCCTCTTGATGCTGGTACTTCTTGTGAAGAAGATGGTACATCTGCTTTTGAATCAAGACCAAAGATTCACCCTGGCGTTGTAGACAGCTCCACCTCAAATGCTTTTTTAAACGAGGAAAATGTTTTGGGTGGTATTTCACTTGATAAACCAGCTTCGAATGATGATTCTGGAGAGATAGGGCTCGGTGATTTCTTATTTGAAGATGCCTCATCTGGTGAAACTTTACCACCTGCCGTATTAGAGCTGCAAAAGAAAGAGAGGATGAGAGAATTAAGGAATGGCCAGAATATTGAGAAACTGCAAGGCATCTGGAAGAAGGGAGATCTACTAAAATTGCCCAAGGCTTTCCTTCACCAACTTTGTCAAAGAGAAGGGTGGGAT…	TR41470.c0_g1_i11_4	MPCSFSIFWPFLNSLILSFFCSSNTAGGKVSPDEASSNKKSPSPISPESSFEAGLSSEIPPKTFSSFKKAFEVELSTTPG	complete	80	0	0	0	5	45	21.25	42.5	11.25	0.125	24
212	TR43972.c0_g1_i1	CCGCCAGTGTCATCGCTATGTTTTGCATATCCTGTATCCTCCTTAGCCCTGTTCCACTGCTCAATCAATGCTCGTCTTTCAGCACTGCCTTCTCTGATGGGGCTCCTGTTTCTCCTACCCACTGGACTGCTATTGTCACGCTTGGAAAAGTCTGCTTGTTCTCTTTCTCTGTTCCATTGTTCAATTTTCGCTCTCCTCTCAGCACTACCTTCTCTACCAGGACTCCTATCTCTCCTTCCCCCAGGACTCCTGCTTCGACCACCCC	TR43972.c0_g1_i1_2	MFCISCILLSPVPLLNQCSSFSTAFSDGAPVSPTHWTAIVTLGKVCLFSFSVPLFNFRSPLSTTFSTRTPISPSPRTPASTT	complete	82	0	0	0	10	48.7805	19.5122	31.7073	12.1951	0.243902	4
213	TR48640.c0_g1_i1	CACCATTTCTCTCCTCTCTATCTCTCTACAAACGAGGACATTTTCCTTTTCTTTCTCAAAACAAACATCATGAAGCTCGTAGCATTATTCCTTTTTGCTCTTTTTGCCACCTCTTGTTTAGCTCAAGAACCAACAGTATCACCACAATTGTCACCTGAAGCCGCACCTACACCGCCTCCGGCCATTCTTCCACCTTCTCCATCCCCCTCTCCGGTTGCAGTTCCAGCTCCTGCTCCGGCTACACCAACTCCAGCG	TR48640.c0_g1_i1_2	MKLVALFLFALFATSCLAQEPTVSPQLSPEAAPTPPPAILPPSPSPSPVAVPAPAPATPTPA	complete	62	0	0	0	12	64.5161	35.4839	38.7097	27.4194	0.419355	4
214	TR51011.c0_g1_i1	CTTTTACACCCCTTATGGTTTATAAACCTACCCTTACACCCCTATGGTTTTGGACCAAAATGAAACCTCCACTTAACTATCTAATTTAGTCTAATTAAGTCTAAGATCGCCGGAAATATGCGCTGTCACCATCTCCGCCTTTGTTCTCTCCATCTCCTCCTCCTCCTACACCATCCTACCTTCATCTCAATTTTTTCCAGTCAAAAGCTCCCCCCTCCCCCCCACCTCACCACTCTGCATTCATCCCCTCCTCTTCCTCATGCCCATCCTCCTTCACCTTCAAATCCCTACCCTCTCTTCCCCATGGCCGTCCCTCCCCCACCTTCAAATCCTCCATAGATTTTTTGAGATATAGAAACCCATATTCGCGCCAAATCAGCTATGTACTACAAGGATCTA…	TR51011.c0_g1_i1_3	MRCHHLRLCSLHLLLLLHHPTFISIFSSQKLPPPPHLTTLHSSPPLPHAHPPSPSNPYPLFPMAVPPPPSNPP	complete	73	0	0	0	3	46.5753	31.5068	42.4658	27.3973	0.123288	24
215	TR51713.c0_g1_i1	ATTTTGGCCAGTGAGGGAACAGAAGAGAGTGTAATTAGCGTGAATTCCAGGGAAATTGAGGATGGCGGTGTTGTTGGGGTGGTAAGTGACGAGCTTGACGCCGACGTAAGGAAGAGAAGGAGATTTAGACCAAGAGGGCATGAGGAGAAGAGAGGAGTAAGAGCTTGTTTCGTGGACATGTCGTGCCGGCGATTGGACGGCGGCGGAGAGGGTAGGGAGGGTGGAGTGGAGATGGTGGATGAGGG	TR51713.c0_g1_i1_1	MSTKQALTPLFSSCPLGLNLLLFLTSASSSSLTTPTTPPSSISLEFTLITLSSVPSLAK	complete	59	0	0	0	4	54.2373	15.2542	37.2881	10.1695	0.152542	4
216	TR52734.c0_g1_i1	TGGGAGTGGTTGGCAATGGGGTGGCAGGAAGTGGTGGCAATGTCGCAGAAGGTATCTTGGGAAGAGTAGGCAATGTAGGTTGTGGCAACGAAGGTACCGTAGGCACTGTTGGAACTGGGGAGGTCTGCAAAAGGCTGCGCGCTGCAGCTTCGCAAGAATTCATGCTAGAAAATGCCAAAGCTATCACAACAAATGGGAGCAGAAAGCAGTGATCAAAATTCAAGAAAGCCATTTTAGAATAGTAAAGGTTCAAAGTCAAGTTGGGTTGTGATTGAGGTGATGAGGAAGAGAT	TR52734.c0_g1_i1_2	MAFLNFDHCFLLPFVVIALAFSSMNSCEAAARSLLQTSPVPTVPTVPSLPQPTLPTLPKIPSATLPPLPATPLPTTP	complete	77	0	0	0	6	51.9481	28.5714	31.1688	20.7792	0.155844	4
217	TR5904.c0_g1_i1	GAAGCAATACAAAAGCCGTTGAAAACCACAGCGCGAAAGAGGACAGTTGCAAAGTGTGCAGGACCGAAGAGCGGCAAGATCTCGACGATCAATTTTCCAGCCAGCTTTCTTCTTCCCTGAGATCGAAAATGTCGGTTGGAGAGATTGCCTGTACTTACGCTTCTTTGATTCTTCACGACGATGGAATCCCCGTCACTGCGGAGAAGATATCAATATTGGTGAACGCTGCCAAGATTTCTAACGTGGAGTCATACTGGTATAGTCTGTTTGCCAAGCTCTGTGAAAAGAGGAACGTTGAAGATCTCATTATGAATGTTGGATCCGGAGGAGGTGGTGCAGCTGTTCCAGTCGCTGCAGCTGCTGGAGGCGCTGGTGGTGGTGCTCCTGCTGCCGCAGCCC…	TR5904.c0_g1_i1_3	MSSSLSSLASSFFSSAAGAAAAGAPPPAPPAAAATGTAAPPPPDPTFIMRSSTFLFSQSLANRLYQYDSTLEILAAFTNIDIFSAVTGIPSS	complete	92	0	1	0	3	58.6957	15.2174	32.6087	11.9565	0.152174	4
218	TR64183.c0_g1_i1	GTCCGGAGAAGTTTACCCCCTACCTTCTTCTTTGTCTTTCCACTTTTTCCCCAAATTACCTTCTCTTCCCCGACCTATTGCTCTCAACCAGACCCGACACCTCCTCCCTTCTCCGGCGTAATTCCCTCTCCCTCTTCCCTTTCTTCTTTACGGCACCAGCAGAGAAACCGAAAGCCCTTCTCTTCCCTTCACCTGCCCAATCCGAAACCCTCTACCTTCAACCGAGTCTTCCCTCTCTCTTCTTCATGCAATAATCCCGCACCTTCCTCCTCTTGCCGTAATCAGAAGCCGGTGTCCAAGGGAGTGGCCTGAACAACGAGGACAAGAAGCTGTGGACGTTGGGCTTGCGCAATTTAGGGGAAACGGACGCAGGAAGGCAGTCGGACACATCTCCGCCTC…	TR64183.c0_g1_i1_3	VRRSLPPTFFFVFPLFPQITFSSPTYCSQPDPTPPPFSGVIPSPSSLSSLRHQQRNRKPFSSLHLPNPKPSTFNRVFPLSSSCNNPAPSSSCRNQKPVSKGVA	5prime_partial	104	0	0	0	4	45.6311	30.0971	43.6893	19.4175	0.0970874	24
219	TR64183.c0_g2_i1	GTCCGGAGAAGTTTACCCCCTACCTTCTTCTTTGTCTTTCCACTTTTTCCCCAAATTACCTTCTCTTCCCCGACCTATTGCTCTCAACCAGACCCGACACCTCCTCCCTTCTCCGGCGTAATTCCCTCTCCCTCTTCCCTTTCTTCTTTACGGCACCAGCAGAGAAACCGAAAGCCCTTCTCTTCCCTTCACCTGCCCAATCCGAAACCCTCTACCTTCAACCGAGTCTTCCCTCTCTCTTCTTCATGCAATAATCCCGCACCTTCCTCCTCTTGCCGTAATCAGAAGCCGGTGTCCAAGGGAGTGGCCTGAACAACGAGGACAAGAAGCTGTGGACGTTGGGCTTGCGCAATTTAGGGGAAACGGACGCAGGAAGGCAGTCGGACACATCTCCGCCTC…	TR64183.c0_g2_i1_2	VRRSLPPTFFFVFPLFPQITFSSPTYCSQPDPTPPPFSGVIPSPSSLSSLRHQQRNRKPFSSLHLPNPKPSTFNRVFPLSSSCNNPAPSSSCRNQKPVSKGVA	5prime_partial	104	0	0	0	4	45.6311	30.0971	43.6893	19.4175	0.0970874	24
220	TR65424.c0_g1_i1	CTGGAGCCGCAGAAGTTGGGGGCTTAGCAGGAGAAACAGCTGGAGGAGGAGTGGCGATGGGAGATTTAGCAGGGGCGGTAGAAGGAGATTGACCTCCGACACCGGCAATGACAATGCTGATTAATACGAGGCCAAAAAGAGAGCTGCGATCCATGGCTGGTCAGTGCTGAGGTTGTTTGGTTGTACTTGGGTGTTAGATGGAGATAGAGAGGTGATAAAATATTGAGGCACAGAGGAAAGAGACAGC	TR65424.c0_g1_i1_1	MDRSSLFGLVLISIVIAGVGGQSPSTAPAKSPIATPPPAVSPAKPPTSAAP	complete	51	0	0	0	6	56.8627	31.3725	39.2157	19.6078	0.27451	4
221	TR69613.c0_g1_i1	TCCATCTTAGGACCACCACACCACTGCCCTATTTCATCCCCTCCGCCCTCCTCATATCCCTCCACCTTCTTCCCTCTGCTGCAGCCCTCTCGACTTCTCTTTCCCCCACCTCTCCTCTGTCAAATCCCGGCTCCCCTCTCTTTTCTTCATGTCCGCCCCACTCTCACATTCAAATCCCCTTTCTCTCTCTTCCCCATAGTCGCCCCTCCCCCACCTTCAGATCGGAGACAAATCTACCCAAATCTGGTACATCTAAATTGGTTGTGGCAGCGAAGGTAGCTGTGGTGGATGAGCAGTGCCGGAAGGAGGGATGAGGAAGACTGAAGAGCTGCTAGGTGGTGGGTGCGAAGGCTGCAAGGAGCTGTTGGGCGGCCGCCATTGTTTGAGAATTGAGTAGCA…	TR69613.c0_g1_i1_1	HLRTTTPLPYFIPSALLISLHLLPSAAALSTSLSPTSPLSNPGSPLFSSCPPHSHIQIPFLSLPHSRPSPTFRSETNLPKSGTSKLVVAAKVAVVDEQCRKEG	5prime_partial	104	0	0	0	5	46.6019	24.2718	36.8932	14.5631	0.0970874	24
222	TR7250.c0_g2_i1	CTTAAAAGTCAGACCTAATTCCCATTTTGGTCCGCCGCCCAATCCACTTTACGGATGAAACATCCCTTTTTCTTTCTTTTTTTTTTCCTTTTTCCTACACCGATCTCCCCTTTCTTCTCCAGCATATCACCCTTCTCTTTTTCTCCGCCTCCTTCATCCATGACTCGCCCTCCTACACCGCATCTCCCCTTTCTTCTCCGGCATATCGCCCTTCTCTATTTCTCCGCGGCTCCGCCTCCTTCATCCACCACCGAGTCATCAATATGAGGGACAGAAACCACCAAAAACGATCCATTTATACTATTTTTTTTTATTATAAATTTGAGGGTGTCCAGCTGCGCGCCCTGGCGCTTAGCTGGATACGTCCCTGGGAAGAGATATTACCATATGCAATGGCAA…	TR7250.c0_g2_i1_3	MKHPFFFLFFFLFPTPISPFFSSISPFSFSPPPSSMTRPPTPHLPFLLRHIALLYFSAAPPPSSTTESSI	complete	70	1	0	0	5	51.4286	24.2857	42.8571	21.4286	0.228571	4
223	TR7451.c0_g1_i1	AATCTTGACCGGCATTCCTCTAATTAAAATCTCCGACAAGCTAAAAAAGCTCAATAATCAGGCATGAGTTGACTGATTTTCCCTTCATCAGAAACCATTTTGTGCTCCGTCACTTTCAACCAAATACAAACAGCTGTAAAACTCAACAACAAGCTCACCAACCCGCTTCCCAACCCGATCCCCACAATTGCCAAAACAGACAACCCTTTATTCTTCATGGGCGGTAAAGGGTACCCGTATAGATCCTTATTCCCTTGAAAAGAACTCGCATTGAATCTCGGGAAGCTCCCGCTCCGATTTCCTAACGACCCGGGAATCTGACCCGATAACTTATTACTCGAAACGTCGAACACCGAAAGCCTCACTAATAAACCCAGCTGCTGGGGGATTTGACCCGAA…	TR7451.c0_g1_i1_1	MAAFISFLSLTSLFAAPSPLSSPIALISKRLTSPPTQFLAPFLPISNISSISPSSISPTTASPAQFRRSSLCALILTSSISIKTSFRVKSPSSWVY	complete	96	0	0	0	9	54.1667	17.7083	41.6667	11.4583	0.197917	4
224	TR7712.c0_g1_i1	CTCTGGCAACATTCCTGTTTGATCATTCCTCCTGATTCTGATCTTCACCATTTTTCTCCTCTCTGTCTAGAAACGAGGACATTTTTCTTTTCTTTCTGAAAACAAACATCATGAAGCTCGTAACATTATTCCTTTTAGCTCTTTTCGCCACCTCTTGTTTCGCTCAAGAACCAACAGCATCACCACAATTCTCACCTGAAGCCGCTCCTACACCGGAGCCGGCCTTTCTTCCACCTTCTCCATCCCCCTCTTTGGTTGCAGTTCCAGCTCCTGCTCCGGCTACACCAACTCCAGCTCCCACTCCAGCTCCAGCTACACCAACCCCGGCTCCAGCTCCTGCTCCAGATGCTAAAACTCCGACTCCAGCACCTGCGCC	TR7712.c0_g1_i1_3	MKLVTLFLLALFATSCFAQEPTASPQFSPEAAPTPEPAFLPPSPSPSLVAVPAPAPATPTPAPTPAPATPTPAPAPAPDAKTPTPAPA	complete	88	0	0	0	22	71.5909	35.2273	38.6364	29.5455	0.5	4
225	TR7712.c0_g2_i1	CTCTGGCAACATTCCTGTTTGATCATTCCTCCTGATTCTGATCTTCACCATTTTTCTCCTCTCTGTCTAGAAACGAGGACATTTTTCTTTTCTTTCTGAAAACAAACATCATGAAGCTCGTAACATTATTCCTTTTAGCTCTTTTCGCCACCTCTTGTTTCGCTCAAGAACCAACAGCATCACCACAATTCTCACCTGAAGCCGCTCCTACACCGGAGCCGGCCTTTCTTCCACCTTCTCCATCCCCCTCTTTGGTTGCAGTTCCAGCTCCTGCTCCGGCTACACCGACTCCAGCTCCCGCACCAGCTCCAGCTACACCAACCCCGGCTCCAGCTCCTGCTCCAGCTGTTGAAACTCCGACCCCGGCTCCTGTTGTGAAAAGTCCTG	TR7712.c0_g2_i1_3	MKLVTLFLLALFATSCFAQEPTASPQFSPEAAPTPEPAFLPPSPSPSLVAVPAPAPATPTPAPAPAPATPTPAPAPAPAVETPTPAPVVKSP	complete	92	0	0	0	23	69.5652	38.0435	39.1304	29.3478	0.5	4
226	TR7812.c0_g1_i1	CTCCGCAACTTCCATGCCAGTGACAATCATTCCTGGGACAATCTCCCTGGTGAGCCTAACAATAGCATCCTCAGCTACATTCATGTCAAGTGCCTTCATCCCAGGAACACTGTCAATCATTCCAATACTTTTAAGTCTCTTAACCCCTGTGGCACCAAAAGGACCATCATGCCCACAAGAGCTAACCACCACTTTAGCCTCCATTACATTAGGATCCATACAAGACTGTGTGTCATGGTTCATCGAAACCAAAGCCCAGTTAGTCACCACACCAGCCACTCTC	TR7812.c0_g1_i1_2	MPVTIIPGTISLVSLTIASSATFMSSAFIPGTLSIIPILLSLLTPVAPKGPSCPQELTTTLASITLGSIQDCVSWFIETKAQLVTTPATL	complete	90	0	0	0	4	46.6667	17.7778	25.5556	10	0.0888889	24
227	TR7812.c0_g2_i1	CTCCGCAACTTCCATGCCAGTGACAATCATTCCTGGGACAATCTCCCTGGTGAGCCTAACAATAGCATCCTCAGCTACATTCATGTCAAGTGCCTTCATCCCAGGAACACTGTCAATCATTCCAATACTTTTAAGTCTCTTAACCCCTGTGGCACCAAAAGGACCATCATGCCCACAAGAGCTAACCACCACTTTAGCCTCCATCACATTAGGGTCCATACAAGACTGTGTGTCATGGTTCATCGAAACCAAAGCCCAGTTAGTCACCACACCAGCCACTCTC	TR7812.c0_g2_i1_2	MPVTIIPGTISLVSLTIASSATFMSSAFIPGTLSIIPILLSLLTPVAPKGPSCPQELTTTLASITLGSIQDCVSWFIETKAQLVTTPATL	complete	90	0	0	0	4	46.6667	17.7778	25.5556	10	0.0888889	24

## Sheet: column legend
column	description
Transcript.id	trinity transcript identifier
Transcript.sequence	trinity assembled DNA sequence
Protein.id	protein identified
Protein.sequence	predicted protein sequence
sequence.type	protein sequence can be complete, truncated from both sides (internal), truncated at 5' (5prime_partial), or 3' (3prime_partial)
length	number of amino acids in the protein sequence
ext_sp	number of extensin SPn motifs. Counted using SP3,5
ext_tyr	ext_tyr number of extensin TYR motifs. Sum of matches for: [FY].Y, KHY, VY[HKDE], V.Y, YY
prp	number of proline rich protein motifs Sum of matches for: PPV.[KT], PPV[QK], KKPCPP
agp	agp number of arabinogalactan motifs. Sum of matches for: [AVTG]P1,3, [ASVTG]P1,2
past_percent	summed percent of "P", "A", "S" and "T" amino acids
pvyk_percent	summed percent of "P", "V", "Y" and "K" amino acids
psky_percent	summed percent of "P", "S", "K" and "Y" amino acids
p_percent	percent of "P"
coverage	the coverage of sequence by the identified motifs
maab_class	determined maab class
pfam.name	PFAM family name
pfam.acc	PFAM family accession
pfam.desc	PFAM family description
pfam.clan	PFAM clan
pfam.align_start	start of domain alignment in query sequence
pfam.align_end	end of domain alignment in query sequence
pfam.model_start	start of alignment in domain model
pfam.model_end	end of alignment in domain model
pfam.ievalue	independent E-value: the E-value that the sequence/profile comparison would have received if this were the only domain envelope found in it, excluding any others. This is a stringent measure of how reliable this particular domain may be. The independent E-value uses the total number of targets in the target database.
pfam.bitscore	the domain bit score

## Sheet: maab class description
maab class	maab class description
0	No HRGP bias (not a MAAB class)
1	classical GPI-AGPs
2	classical CL-EXTs
3	PRP
4	classical non-GPI-AGPs
5	AGP bias, high EXT (SPn + Y) motifs
6	AGP bias with an overrepresentation of SPn (SPn/Y > 4) motifs
7	AGP bias with an overrepresentation of Y (SPn/Y < 0.25) motifs
8	AGP bias with an overrepresentation of PRP motifs
9	GPI-anchored EXTs
10	EXTs with an overrepresentation of AGP motifs
11	EXTs with an overrepresentation of SPn (SPn/Y > 4) motifs
12	EXTs with an overrepresentation of Y (SPn/Y < 0.25) motifs
13	EXTs with an overrepresentation of PRP motifs
14	GPI-anchored PRPs
15	PRPs with an overrepresentation of AGP motifs
16	PRPs with an overrepresentation of EXT (SPn + Y) motifs
17	PRPs with an overrepresentation of SPn SPn/Y > 4) motifs
18	PRPs with an overrepresentation of Y (SPn/Y < 0.25) motifs
19	AGP with shared bias
20	EXT with shared bias
21	EXT with an overrepresentation of SPn (SPn/Y > 4) motifs and shared bias
22	EXTs with an overrepresentation of Y (SPn/Y < 0.25) motifs and shared bias
23	PRP with shared bias
24	HRGP bias and low motif coverage (< 15% known HRGP motifs)

## Sheet: notes
note number	note
1	each sequence can span multiple rows - one domain per row
