# Supplementary material for: The Arabinogalactan Protein Family of Centaurium erythraea Rafn
Source: Plants (Basel). 2021 Sep 9;10(9):1870. doi: 10.3390/plants10091870 (PMC8471777; doi:10.3390/plants10091870)
Supplement: Supplementary file 1 [file plants-10-01870-s001.zip › Supplement_2.xlsx]

## Sheet: Supplement_2
	Transcript.id	Transcript.sequence	Protein.id	Protein.sequence	sequence.type	sequence.length	AG_aa	total_length	longest	pfam.name	pfam.acc	pfam.desc	pfam.clan	pfam.align_start	pfam.align_end	pfam.model_start	pfam.model_end	pfam.ievalue	pfam.bitscore
1	TR10022.c0_g1_i1	TGCAGGAAAAGTTTTTATTTTTTTTGAAACCTTTGGTGTAGGACTCAAAGTTTTGGTCCTTACATGTTACAAATATATGCCTACAAGGTCTCGAAGAATATTAAGGTCTTCTTTTCAAGTAATTGTGATAAATTGTTATTAATGCTAAATTAGATCCTATTGAGAGTTTTTCTTGTCTCGTCACCTTTGAATATCCGAAAGCATGTGGCTCATAATAGAGTGCAACTGGAGAAAGGATCGATATAGTTGCCCTCTTCTCGGTGTTATGGTCTCCGGTGTCATGGTTCTGTTGTCGGCACCTAGCTGATAACTATGCACTTACAGAAATTTGTTTTGCTTGCATGTATTGATGCCTTGGTGGAGGTTTTTATTGCTGACATTATTCAGAAGCTTATGAAC…	TR10022.c0_g1_i1_2	mhlqkfvllacidalvevfiadiiqklmnnsyfcfhyeqkvsSOlSOlpslGOTsfllkrkgkkrksvfnveqn	complete	74	7	12	12
2	TR1074.c0_g1_i1	CCAGATATGACCATGTATTTGTGGCTTAAACTCTTGGCATTTGGCTTTGCCTTTCTGGACACAGAAGTATTTGTGACAGGGCAGGGCCCAACACCTTCCCCCACTGATGCCTACCTTAATGCCTCTGAAACAACCACTCTGAGCCCTTCTGGAAGCGCTGTCATTTCAACCACAACAATAGCTACTACTCCATCTAAGCCAACATGTGATGAAAAATATGCAAACATCACTGTGGCTTACTTATATAACAAAAAAACTACATTATTTACTTCTAAGCTAAATGTTAATGAGAATGTGGAAGGTGGAAACAA	TR1074.c0_g1_i1_1	mtmylwlkllafgfafldtevfvtgqGOTOSOTdaylnasetttlspsgsavistttiattpskptcdekyanitvaylynkkttlftsklnvnenveggn	complete	101	7	7	7	PTP_N	PF12453.9	Protein tyrosine phosphatase N terminal	No_clan	7	32	1	26	6.4e-17	60.9
3	TR1074.c0_g1_i1	CCAGATATGACCATGTATTTGTGGCTTAAACTCTTGGCATTTGGCTTTGCCTTTCTGGACACAGAAGTATTTGTGACAGGGCAGGGCCCAACACCTTCCCCCACTGATGCCTACCTTAATGCCTCTGAAACAACCACTCTGAGCCCTTCTGGAAGCGCTGTCATTTCAACCACAACAATAGCTACTACTCCATCTAAGCCAACATGTGATGAAAAATATGCAAACATCACTGTGGCTTACTTATATAACAAAAAAACTACATTATTTACTTCTAAGCTAAATGTTAATGAGAATGTGGAAGGTGGAAACAA	TR1074.c0_g1_i1_2	pdmtmylwlkllafgfafldtevfvtgqGOTOSOTdaylnasetttlspsgsavistttiattpskptcdekyanitvaylynkkttlftsklnvnenveggn	internal	104	7	7	7	PTP_N	PF12453.9	Protein tyrosine phosphatase N terminal	No_clan	9	34	1	26	6.7e-17	60.9
4	TR1076.c0_g1_i1	GTATGTATGTATATTAGATGTGTTTGCCTCTGATACTTGTATTTTTGGGGTTGATGCTATCTCGGTGGTTTAGAGATATGCTTTACTCAGCAATTGTCTTTTTGCAGACCGGATCCCCAGCCCCAGCCCCAGCTCCAGCCTCACAAACACATTGGGACCTCCTGTTTTCCCGCTGAGCCCACACAAAAAAAGTGGGGGCCATCAAAATTTTGTGCTTGGGTGCTTGGGTGTTGAGAATTTTTGGGTGCTGGTGATATTTACTCG	TR1076.c0_g1_i1_1	mclplilvflglmlsrwfrdmlysaivflqtgSOAOAOAOAsqthwdllfsr	complete	52	9	9	9
5	TR1076.c0_g2_i1	GTATGTATGTATATTAGATGTGTTTGCCTCTGATACTTGTATTTTTGGGGTTGATGCTATCTCGGTGGTTTAGAGATATGCTTTACTCAGCAATTGTCTTTTTGCAGACCGGATCCCCAGCCCCAGCCCCAGCTCCAGCCTCACAAACACATTGGGACCTCCTGTTTTCCCGCTGAGCCCACACAAAAAAGTGGGGGCCATCAAAATTTTGTGCTTGGGTGCTTGGGTGTTGAGAATTTTTGGGTGCTGGTGATATTTACTCG	TR1076.c0_g2_i1_1	mclplilvflglmlsrwfrdmlysaivflqtgSOAOAOAOAsqthwdllfsr	complete	52	9	9	9
6	TR10851.c0_g1_i1	GTCAACACTGATCCGATTTTCCCCAACAACAAGCTGACTGGAACCGATGTCGGGGACCCAGGGGGGCTATGGTTCGACCCGCTCGGGTGGGGCTCCGGTTCACCTGAAAAAATTAGGGAGTTGAGAGTAAAGGAGATTAAGAATGGAAGATTGGCTATGTTGGCAGTGATGGGAGCATGGTTCCAACACATCTACACCGGGACAGGACCCATTGACAACCTCTTCTCTCATCTTGCTGATCCTGGACATGCCACCGTTTTCGCTGCTTTCAGTCCTAAGTGAGACAGGCAAT	TR10851.c0_g1_i1_1	mcwnhapitanianlpflisftlnslifsgepeohOSgsnhSOOGSOTsVOVslllgkigsvl	complete	63	12	17	17
7	TR11030.c0_g1_i1	GATCATCTTCTACCCATGCGCGAAATCTTTTTCGCGGTGCTTGTAATCTTCTTAGCCTTTCTAGCCGGAGCAAAAGCAAGTACAGATACAGACTTCTTGTGTTCTATAGACTCACCCCCTTCATGCCAAACATTTATCACATATCGCGCTTTGTCTCCAGGTTACAACAATTTAGATAGCATAGCTACTCTTCTGGGAGTAAACAGTTCAATCATCGCGAAAGCGAGCAATCTAGCAACAGATACAAAATCTTCTCAGCTGCTTCAAAATCAACTTTTACTTATACCAATCAGGTGTGATTGTAACGGATCTTATTATTTCTACAATGCTACATATCCCATCCAAAAAGATGATAGCTTTTACTCTGTTTCTATTCATGCTTTCCAAAACCTTACCAAC…	TR11030.c0_g1_i1_4	dhllpmreiffavlviflaflagakastdtdflcsidsppscqtfityralspgynnldsiatllgvnssiiakasnlatdtkssqllqnqlllipircdcngsyyfynatypiqkddsfysvsihafqnltnyrfvgdmnpqinplnltigsnvtfplqckcpsqsnvkngfqyiityvwqpgddlesvanmfnttplaileennyknfsdslclpmkipiqkpflsqifTOOSOAatttsrrhksklntilsimvvvlvmilsilaylyvrhkkkmsllrtssssdispltktkmefttnpdkilgvsgylcntklyeaheinegtgdfseqnriggsiyrakikdqifavkktkdateelrmlqkfkhsnliqlmgmssdn	5prime_partial	385	6	6	6
8	TR11030.c0_g1_i1	GATCATCTTCTACCCATGCGCGAAATCTTTTTCGCGGTGCTTGTAATCTTCTTAGCCTTTCTAGCCGGAGCAAAAGCAAGTACAGATACAGACTTCTTGTGTTCTATAGACTCACCCCCTTCATGCCAAACATTTATCACATATCGCGCTTTGTCTCCAGGTTACAACAATTTAGATAGCATAGCTACTCTTCTGGGAGTAAACAGTTCAATCATCGCGAAAGCGAGCAATCTAGCAACAGATACAAAATCTTCTCAGCTGCTTCAAAATCAACTTTTACTTATACCAATCAGGTGTGATTGTAACGGATCTTATTATTTCTACAATGCTACATATCCCATCCAAAAAGATGATAGCTTTTACTCTGTTTCTATTCATGCTTTCCAAAACCTTACCAAC…	TR11030.c0_g1_i1_3	mreiffavlviflaflagakastdtdflcsidsppscqtfityralspgynnldsiatllgvnssiiakasnlatdtkssqllqnqlllipircdcngsyyfynatypiqkddsfysvsihafqnltnyrfvgdmnpqinplnltigsnvtfplqckcpsqsnvkngfqyiityvwqpgddlesvanmfnttplaileennyknfsdslclpmkipiqkpflsqifTOOSOAatttsrrhksklntilsimvvvlvmilsilaylyvrhkkkmsllrtssssdispltktkmefttnpdkilgvsgylcntklyeaheinegtgdfseqnriggsiyrakikdqifavkktkdateelrmlqkfkhsnliqlmgmssdn	complete	379	6	6	6
9	TR12812.c0_g1_i1	GAGAACCATAAAAATAATCACAATTTGCCTAGTAATGATGATCTTCATGAGCATGAGGGGCTACGAATCCACAAGAATCTTAGATGAAGAAGAAGAGATGTTGTTCAGAAAGGACAGCCTTTTCCTGCAGTCCCTGTCGAAAGGTTCCCCCGGTGGCACTCCTTCTCCAAACAGCTGCGGATATATTCCCAGTGGTGGCGGTCCACCATGCACCGGCGGCAGAAAATTCGCCGGTCGATTAGCTGCTGCTTCATTTCCTCCTCCTCCTCCTCCTCCTCCTCCACCTGAGGCTTACCCGCAGAGAT	TR12812.c0_g1_i1_3	rtikiiticlvmmifmsmrgyestrildeeeemlfrkdslflqslskgSOGgTOSOnscgyiOSgggppctggrkfagrlaaasfpoooooooopeaypqr	internal	102	9	16	16
10	TR13115.c1_g1_i1	GCGCTCTTCGTTCTCGTTCTCGTTCTCATTTTTCTCTGATTTCTTCTTCATTTTATCCTTATTCCTCTTCCTCTTCCTTTTTCCGTTCTCATTCTGCTCTGTTCTCCTCTCTGTCGTTAAAACCCTTCAATTTTCTCACCTCTTAAACCCTAACCCTTCTCCTTTTCGCCTTTCTGCCGCTCATTCTCAAATGGAGTTCTGGGCTGTTGAGGTAAAAAATGGAGAGACCTCTAAGGTTCAGCCTGGTGAGGGTATGGTTCTGCATCTTTCGCAGGCTAATCTTGGTGAGTTGAAAAAAGAAAAAGCCAATGAATCTGTATGCATGTTTGTCAATGTTGATGGAAAGAAGCTTGTTCTTGGAAACCTTTCTGCCGACAAGTTGCCACAACAGCAATTTGA…	TR13115.c1_g1_i1_8	rssfsfsfsffsdfffilslflflflfpfsfcsvllsvvktlqfshllnpnpspfrlsaahsqmefwavevkngetskvqpgegmvlhlsqanlgelkkekanesvcmfvnvdgkklvlgnlsadklpqqqfdlvfdrdfelshnwkggsvyfygyraanpieeedegadfdsdseeediplslenngkpeikakeekqtaskkssiekdsaagkktgpelvkdiedddsddddsmsdddddedddeddsesgdedesdeetpakveagkkrasesepetpaankkakaatpqktdgkkagghvaTOhOSkqagkTOAnqktpksggehvckscsrsfgsenaleshskakhsagk	5prime_partial	357	7	13	13	NPL	PF17800.2	Nucleoplasmin-like domain	CL0055	66	156	1	111	3.6e-09	37.3
11	TR13115.c1_g1_i1	GCGCTCTTCGTTCTCGTTCTCGTTCTCATTTTTCTCTGATTTCTTCTTCATTTTATCCTTATTCCTCTTCCTCTTCCTTTTTCCGTTCTCATTCTGCTCTGTTCTCCTCTCTGTCGTTAAAACCCTTCAATTTTCTCACCTCTTAAACCCTAACCCTTCTCCTTTTCGCCTTTCTGCCGCTCATTCTCAAATGGAGTTCTGGGCTGTTGAGGTAAAAAATGGAGAGACCTCTAAGGTTCAGCCTGGTGAGGGTATGGTTCTGCATCTTTCGCAGGCTAATCTTGGTGAGTTGAAAAAAGAAAAAGCCAATGAATCTGTATGCATGTTTGTCAATGTTGATGGAAAGAAGCTTGTTCTTGGAAACCTTTCTGCCGACAAGTTGCCACAACAGCAATTTGA…	TR13115.c1_g1_i1_8	rssfsfsfsffsdfffilslflflflfpfsfcsvllsvvktlqfshllnpnpspfrlsaahsqmefwavevkngetskvqpgegmvlhlsqanlgelkkekanesvcmfvnvdgkklvlgnlsadklpqqqfdlvfdrdfelshnwkggsvyfygyraanpieeedegadfdsdseeediplslenngkpeikakeekqtaskkssiekdsaagkktgpelvkdiedddsddddsmsdddddedddeddsesgdedesdeetpakveagkkrasesepetpaankkakaatpqktdgkkagghvaTOhOSkqagkTOAnqktpksggehvckscsrsfgsenaleshskakhsagk	5prime_partial	357	7	13	13	zf-C2H2_6	PF13912.7	C2H2-type zinc finger	CL0361	329	353	2	26	1.7e-05	24.7
12	TR13382.c0_g1_i1	AAAGCTAATACCGTTTGGGTTGGGGCATCAATCTCTCTCCGGCCTTTCGCCACGCCCTTCACTTTGAGTTTTATCTCCCATTACTTTCTCTAAATCAGTTGCCCTTTTTCCAACTCTTTCCTTAGATCATTCTAAGTTTAGTTGAAGCTCAAGATTAAGAGATGGAAGCAATGAAGATGAAGATGATTGTTGGTTTGATGATGATTGCCTTTTTGGCTCTTCAGAACGTCGCAAACGCAGCTCCATTCGAGGCCTTTGCTCCAGCTCCGGCTCCCACCGCGGAATCCGATGCCACCGTCTTTCTTCCCGCTGTTCTGGCTTCCTTTGGAGCTGCTTTTTTTGCCCTTCTCTTTTAGTTCTTCTTCTTTAATTTCTCCGGTTAATTATAAGTTGGTTTCT…	TR13382.c0_g1_i1_1	meamkmkmivglmmiaflalqnvanaAOfeafAOAOAOTaesdatvflpavlasfgaaffallf	complete	64	9	13	13
13	TR13969.c0_g1_i1	GGAAGGCGATGCATGTGAGTAGCACATTTAACGGAGTGATCGGGCAGCACCCACTCCGTCTGGCGTCTGCCCGTTGAACCCAGCCTATTTAAACCACAGACCAATACCAAGTTCCACGCAAATTCAGTTTTTGTTGTGCCAGATCCAACAACTGTGAAGGAAGAAACAAGCTCGCTAGCTCTTTGCCTCTTCTTTTGCTCTTCTCTCAGTCATCTGATAATATATATTGATTCAATGGAGGCCATGAAGATGTTGGTAGCAGTGGTTATGGCTTTGGTGGCTTTGTCTGCCGTTCAAAGTGCGTCGGCGTCCCATGATTTTGCTCCGGCACCCTCTCCAATTGCAACCGCAGATGCCACCAATTTCTTACCCACTGCTCTTGTTTCTCTTGCAGCCGCT…	TR13969.c0_g1_i1_1	meamkmlvavvmalvalsavqsasashdfAOAOSOiatadatnflptalvslaaaasmflf	complete	61	6	6	6
14	TR14122.c0_g1_i1	CCCAGGCCACGGCAGTTCCAACATAAGGTATTCATGATGATTGGCGGGACTGCTCTGCAGCCTCCGCCGGAATGTTCTTGAGCTTCTTGTGGATTCTGGAGGAAAGGGTGGTGAGATTTTTCCTTTTTCCAGTGGATTCACATTTTGGGGTTGAGGAATTTGAAGATGCAGGATGAAGGTTTAGCTTAGGGGTTCGTTTCGGCTTGTGGTTTTTGCTATCAGTAGGGGGTATTAGAGAAGGAATGGGTGATGGTGAGGTGTTGTGAACTGGGTCAATGGTTGGTCCTGTAGGGTGCAGGTGGTAGGCAGCATGTAAGTTAATGTGGGGGCTTTCCATTTGGATAGGGACATCATGGAGGCACGAGTCATGGGGGTTGATTGCAGTAGTGGAGGTGATAG…	TR14122.c0_g1_i1_4	msppfplwkfpfflelsfflelnfslpiflcnhnnhishnllcnhltpaflsrvslplrtylplfnkmekedlqnllnslsineaesqlttidewetstgleackqsllgkfisdkelhapnyvkametswkcttfkiirlkrnlyqflfetkddlhyallnapwcfansllilkpwipecqlkdedflttpfwfhikglplemythevgmklakgfedtvtlqireeaatnqkffrfratvntsnpirrfvtlrlaatdqprkfvrgliqyerlphlcfhcglfghtisncsespteiskdqqanlpyniwlnadttrsillqeyhmkdmdvqpsfhhddvtvtndncpatanlsiahyarpvpthptnmastsitcqpntootqiqlpiiptteihp…	complete	533	9	22	22	DUF4283	PF14111.7	Domain of unknown function (DUF4283)	No_clan	100	237	5	142	2.3e-20	72.6
15	TR14122.c0_g1_i1	CCCAGGCCACGGCAGTTCCAACATAAGGTATTCATGATGATTGGCGGGACTGCTCTGCAGCCTCCGCCGGAATGTTCTTGAGCTTCTTGTGGATTCTGGAGGAAAGGGTGGTGAGATTTTTCCTTTTTCCAGTGGATTCACATTTTGGGGTTGAGGAATTTGAAGATGCAGGATGAAGGTTTAGCTTAGGGGTTCGTTTCGGCTTGTGGTTTTTGCTATCAGTAGGGGGTATTAGAGAAGGAATGGGTGATGGTGAGGTGTTGTGAACTGGGTCAATGGTTGGTCCTGTAGGGTGCAGGTGGTAGGCAGCATGTAAGTTAATGTGGGGGCTTTCCATTTGGATAGGGACATCATGGAGGCACGAGTCATGGGGGTTGATTGCAGTAGTGGAGGTGATAG…	TR14122.c0_g1_i1_4	msppfplwkfpfflelsfflelnfslpiflcnhnnhishnllcnhltpaflsrvslplrtylplfnkmekedlqnllnslsineaesqlttidewetstgleackqsllgkfisdkelhapnyvkametswkcttfkiirlkrnlyqflfetkddlhyallnapwcfansllilkpwipecqlkdedflttpfwfhikglplemythevgmklakgfedtvtlqireeaatnqkffrfratvntsnpirrfvtlrlaatdqprkfvrgliqyerlphlcfhcglfghtisncsespteiskdqqanlpyniwlnadttrsillqeyhmkdmdvqpsfhhddvtvtndncpatanlsiahyarpvpthptnmastsitcqpntootqiqlpiiptteihp…	complete	533	9	22	22	zf-CCHC_4	PF14392.7	Zinc knuckle	CL0511	270	293	25	48	5.4e-07	29.2
16	TR14138.c0_g1_i1	CACCTTTCTGTAAGCCACTAGTCAAAAATCAAGTAGCCATTTCATTCCTCATGAAACCAAACATCTTGATCTTGTGTCTACTAGCATTATTATTACTCACTTCAACACTTGTAGAAGCATGGAAACACTCACATGATAATGAAGTACCACATGCTAGAGAACAAGAAGAGAAGAGAACAAGAAGCCGTGGCAATGGAAGAGCAAGAACCGGTGGAAGACGGCGGAGCGGAGGTGGTTCGGGTGGCAGAAGAGGGTCGAGAAGCGGTAGTGGTGGTGGTGGAAGAAGTTCATCAAGAAGGCCTTCTAATAATTGTGACCCTTTGTTTAATTTCTTATTTGAAAGCTGCAGTCAATGGCCCTTTTCAAGAAACTCTAATAACAACCCTTTTACACGCCACC…	TR14138.c0_g1_i1_6	mkpnililcllalllltstlveawkhshdnevphareqeekrtrsrgngrartggrrrsgggsggrrgsrsgsggggrsssrrpsnncdplfnflfescsqwpfsrnsnnnoftrhOSOrroOSTOolVOSOolipiTOolVOSOolipiTOolVOSOolipiSOolvtsooossoooaassppp	complete	185	25	49	49	GRP	PF07172.12	Glycine rich protein family	No_clan	4	77	6	83	5.9e-07	30.1
17	TR14138.c0_g1_i1	CACCTTTCTGTAAGCCACTAGTCAAAAATCAAGTAGCCATTTCATTCCTCATGAAACCAAACATCTTGATCTTGTGTCTACTAGCATTATTATTACTCACTTCAACACTTGTAGAAGCATGGAAACACTCACATGATAATGAAGTACCACATGCTAGAGAACAAGAAGAGAAGAGAACAAGAAGCCGTGGCAATGGAAGAGCAAGAACCGGTGGAAGACGGCGGAGCGGAGGTGGTTCGGGTGGCAGAAGAGGGTCGAGAAGCGGTAGTGGTGGTGGTGGAAGAAGTTCATCAAGAAGGCCTTCTAATAATTGTGACCCTTTGTTTAATTTCTTATTTGAAAGCTGCAGTCAATGGCCCTTTTCAAGAAACTCTAATAACAACCCTTTTACACGCCACC…	TR14138.c0_g1_i1_7	pfckplvknqvaisflmkpnililcllalllltstlveawkhshdnevphareqeekrtrsrgngrartggrrrsgggsggrrgsrsgsggggrsssrrpsnncdplfnflfescsqwpfsrnsnnnoftrhOSOrroOSTOolVOSOolipiTOolVOSOolipiTOolVOSOolipiSOolvtsooossoooaassppp	internal	202	25	49	49
18	TR14138.c0_g1_i2	CACCTTTCTGTAAGCCACTAGTCAAAAATCAAGTAGCCATTTCATTCCTCATGAAACCAAACATCTTGATCTTGTGTCTACTAGCATTATTATTACTCACTTCAACACTTGTAGAAGCATGGAAACACTCACATGATAATGAAGTACCACATGCTAGAGAACAAGAAGAGAAGAGAACAAGAAGCCGTGGCAATGGAAGAGCAAGAACCGGTGGAAGACGGCGGAGCGGAGGTGGTTCGGGTGGCAGAAGAGGGTCGAGAAGCGGTAGTGGTGGTGGTGGAAGAAGTTCATCAAGAAGGCCTTCTAATAATTGTGACCCTTTGTTTAATTTCTTATTTGAAAGCTGCAGTCAATGGCCCTTTTCAAGAAACTCTAATAACAACCCTTTTACACGCCACC…	TR14138.c0_g1_i2_5	mkpnililcllalllltstlveawkhshdnevphareqeekrtrsrgngrartggrrrsgggsggrrgsrsgsggggrsssrrpsnncdplfnflfescsqwpfsrnsnnnoftrhOSOrroOSTOolVOSOolipiTOolVOSOolipiSOolvtsooossoooaassppp	complete	172	19	36	36	GRP	PF07172.12	Glycine rich protein family	No_clan	4	77	6	83	4.9e-07	30.4
19	TR14138.c0_g1_i2	CACCTTTCTGTAAGCCACTAGTCAAAAATCAAGTAGCCATTTCATTCCTCATGAAACCAAACATCTTGATCTTGTGTCTACTAGCATTATTATTACTCACTTCAACACTTGTAGAAGCATGGAAACACTCACATGATAATGAAGTACCACATGCTAGAGAACAAGAAGAGAAGAGAACAAGAAGCCGTGGCAATGGAAGAGCAAGAACCGGTGGAAGACGGCGGAGCGGAGGTGGTTCGGGTGGCAGAAGAGGGTCGAGAAGCGGTAGTGGTGGTGGTGGAAGAAGTTCATCAAGAAGGCCTTCTAATAATTGTGACCCTTTGTTTAATTTCTTATTTGAAAGCTGCAGTCAATGGCCCTTTTCAAGAAACTCTAATAACAACCCTTTTACACGCCACC…	TR14138.c0_g1_i2_6	pfckplvknqvaisflmkpnililcllalllltstlveawkhshdnevphareqeekrtrsrgngrartggrrrsgggsggrrgsrsgsggggrsssrrpsnncdplfnflfescsqwpfsrnsnnnoftrhOSOrroOSTOolVOSOolipiTOolVOSOolipiSOolvtsooossoooaassppp	internal	189	19	36	36	GRP	PF07172.12	Glycine rich protein family	No_clan	20	93	6	83	6.1e-07	30.1
20	TR14709.c0_g1_i1	AAATGAACAGGTCCTTTAGACTTACTCTTATCGACTTTTTGATAATTAGTACGCTCTTGATATTATTGATCAATTCTCATATATTGTTTGCTGATGGAGCTAGGTTCTCCACCTTCTCTTCAAATCAAGAAAATCTTGTCCACCGGCGAATCGCACGAGGAGGAGGACCTGTTAATCCTTCTCCCGCTGCCAGTACAAACATTCACAACAATAATTAGCATGCATTTGTGTTTGAATCTTGTTGGGCTACACTCGGATTGATTGATCTACACCAAAGTTCCAGTTTCTGCGCTCGATTTGGGTCTAAACAAGGTAGGTAGCTTCGGGTTTAACTCCGGGACTGCTTGTTCTTCCCGACCCGGTCTGTTCAACCCGGTCTCTTCTCAAGTGTGATATCCA…	TR14709.c0_g1_i1_3	mnrsfrltlidfliistllillinshilfadgarfstfssnqenlvhrriarggGOVnOSOAastnihnnn	complete	71	7	8	8
21	TR14709.c0_g1_i2	AAATGAACAGGTCCTTTAGACTTACTCTTATCGACTTTTTGATAATTAGTACGCTCTTGATATTATTGATCAATTCTCATATATTGTTTGCTGATGGAGCTAGGTTCTCCACCTTCTCTTCAAATCAAGAAAATCTTGTCCACCGGCGAATCGCACGAGGAGGAGGACCTGTTAATCCTTCTCCCGCTGCCAGTACAAACATTCACAACAATAATTAGCATGTACGTGGGTACAATGTGGAAAAAGCCATTGTTTATCATGAAGCTTTTACTATATATTTGTTTGTGTCGTGTATTTGCCAACGAGAAATGATTTTGTGTGTTATTCTTGAATCTTACATGTTGGACTCTTTGTTTAAATAGGATAGAGACTATATACATTATTAATTAATGCAA	TR14709.c0_g1_i2_1	mnrsfrltlidfliistllillinshilfadgarfstfssnqenlvhrriarggGOVnOSOAastnihnnn	complete	71	7	8	8
22	TR14968.c0_g1_i2	CAAGAGATTCCCTCTAAGTGACGATGGGAAATACGGGAAAGGGGTCTATGATGATTCCTCCATTTGCCACTCTTGTATTGGCAATTGTTGTTCTTTGTTTGCCCTCAAAAACCACGGCTGATCACTCTCACTACAAATCTTCCCCTCTGTCTCCCATCTACGAGTCTCCATCTCCTCTAGAAAAGAAGTATCCACAAAGTGAGTACAAGTATCTTCCTCAAGGGTACGATAATCCACCACCAGAATACAAGTATCCACCTCCAGAATACAAATATCCTCCTCCAGAATATAAGTATCCACCACCTTCTCCAAA	TR14968.c0_g1_i2_2	mgntgkgsmmippfatlvlaivvlclpskttadhshyksSOlSOiyeSOSOlekkypqseykylpqgydnoooeykypooeykypooeykypppsp	complete	96	8	12	12
23	TR14968.c0_g2_i1	GGCAGAACAAGGCGAAAGCAAGAGATTCCCCTCTAAGTGATCATGGGAAATACGGGCAAGGGGTCTATGATGATTCCTCCATTTGCCACTCTTGTATTGGCAGTTCTTGCTCTTTGCTTGCCTACAAAAACCACGGCTGATTACAAATCTCCTCCTCCTTCTCCCATCTACAAGTCTCCGTCTCCGGTAGAAAACAAGTATCCACCTCCAGAGTATAAGTATCCACCACCTTCTCCAAACTACAAATATCCACCACCAGAGTATAAGTATCCTCCTCCAGAGTACAAGTATCCACCACCTTCTCCAACGTACAAGTATCCACCACCAGAATACAAGTAT	TR14968.c0_g2_i1_1	mgntgkgsmmippfatlvlavlalclptkttadyksoooSOiykSOSOVenkypooeykypoosonykypooeykypooeykypoosotykypppeyky	complete	99	7	10	10
24	TR14968.c0_g2_i2	GGCAGAACAAGGCGAAAGCAAGAGATTCCCCTCTAAGTGATCATGGGAAATACGGGCAAGGGGTCTATGATGATTCCTCCATTTGCCACTCTTGTATTGGCAGTTCTTGCTCTTTGCTTGCCTACAAAAACCACGGCTGATTACAAATCTCCTCCTCCTTCTCCCATCTACAAGTCTCCGTCTCCGGTAGAAAACAAGTATCCACCTCCAGAGTATAAGTATCCACCACCTTCTCCAAAATACAAGTATCCTCCTCCAGAGTACAAGTATCCACCACCTTCTCCAACGTACAAGTATCCACCACCAGAATACAAGTAT	TR14968.c0_g2_i2_1	mgntgkgsmmippfatlvlavlalclptkttadyksoooSOiykSOSOVenkypooeykypoosokykypooeykypoosotykypppeyky	complete	92	7	10	10
25	TR15164.c0_g2_i1	CACAAGGTAGATTCGAACCGGCTTTGACCTCGTAAGCTGAGTCTTCTTTTACTATAAATTGTATGCAACTTGAAGCAGAAACACATCTCAAGATTTACGCTTTCTAGTTCTTCCAAAAATCGAAATGGCCATCATCACTCTCGTGTTCGCCTTCTGCATTATCAACTGTGCCCCTGCTTTTCATGGACAGGAGGTGGATCAACTAACTTCTACGGGTGAAGCTGTTAAGGAGTCCGCGACACAGTTTGAGGCGAAGGCCATGAACATAGATTTTACCATGGATTCAGCTCTTACTCTCTGCAGACGCGGGGCGGATCATATAACTCCAACAAGAAAATATGATAAGGATATCGCGACGCATATAAACGCCAAGGCCATAAAAGGAGGGGCAGCAATTGC…	TR15164.c0_g2_i1_2	maiitlvfafciincapafhgqevdqltstgeavkesatqfeakamnidftmdsaltlcrrgadhitptrkydkdiathinakaikggaaiaysglkvdqvssadtstrlqkkvtkegvoooolpiaedgrodkOVvragVOAOoednOSidhlVOOVOTdpsrkvpssppny	complete	173	14	26	26
26	TR15884.c0_g1_i1	CCTTATTATCTATTTCTTGTTGCTGATTATCTTTGAGAAGGGTTCTTGAAAATGGAAGTAATACGCAACAAGCAAGCCTCTCTAGCATTTCTGATTGCTTCATTGCTTGCTCAAAATTTGATCATTTGTGTGTTGTCTTCTACTAATGTGGAAGACCAAAAGAACTACTACTCTCCTCATCAACCCCATCATGGTAGTCCCCCTAGAGGTTCTCATCATACTCCATCCCCCGGTTCAGGAGGCGGAAGCTACGGCGGCTCGCCACCAGCAGACTGTGGTACCCCACCAAGTGGCGGAGAC	TR15884.c0_g1_i1_3	mevirnkqaslafliasllaqnliicvlsstnvedqknyySOhqphhgSOorgshhTOSOGsgggsyggSOOAdcgtppsggd	complete	83	13	33	33
27	TR15884.c0_g3_i1	CCTTATTATCTATTTCTTGTTGCTGATTATCTTTGAGAAGGGTTCTTGAAAATGGAAGTAATACGCAACAAGCAAGCCTCTCTAGCATTTCTGATTGCTTCATTGCTTGCTCAAAATTTGATCATTTGTGTGTTGTCTTCTACTAATGTGGAAGACCAAAAGAACTACTACTCTCCTCATCAACCCCATCATGGTTCTCATCATACTCCATCCCCCGGTTCAGGAGGCGGAAGCTACGGCGGCTCGCCACCAGCAGACTGTGGTACCCCACCAAGTGGCGGAGAC	TR15884.c0_g3_i1_3	mevirnkqaslafliasllaqnliicvlsstnvedqknyysphqphhgshhTOSOGsgggsyggSOOAdcgtppsggd	complete	78	9	17	17
28	TR15915.c0_g1_i1	TCTATCACATTTATCCAACAAAACAATTCAACAAGAGTCACCATCTTGATTCTCTCAACTTCCTGATACAGTTAGTCCCCCTTTCGATATGGCTTCCTCCAAGTTCCTCCGCTTCCAATTCAAAACTGTAATTTCCCTGCTTTTGCTGGCATTGTCAGCCACATTTACTGCCTCGTCAAGAATCCTAGACGAGGCTGTCATTCCTCCTACTGCAACGCCATTAGATCCAGTCGACACACCAGATATTGCCCCTGGTGCTGGAGCTGCAGTAGGTGGTACGACAGGCCCCGCTGCGGGAGGTGTTAACGCAGGGCCCGCAGTAGGTGCTTCGACA	TR15915.c0_g1_i1_1	masskflrfqfktvisllllalsatftassrildeavipOTaTOldpvdTOdiAOGagaavggttGOAaggvnagpavgast	complete	82	12	29	29
29	TR16798.c0_g1_i1	TAAGGCACCACAAAATCAAAGTCATGTCCTCAGCAAAATTCTTGCCAGCTTTCTTACTTGGGGCTGTGCTTCTCTTCTCTCTTGCTCTTGCTGCAGAACATCCTTCCCTCTCGGAAGAACAATGGCCAGAAGACTCCCACTTTGATCCGGAGGAAGTGCTCGATTTCGAGATCGAACCACTTAAACACCACCACCATCACAAAAGGCATCATCACAAGAAGAACTGTAAGTACATACCATATCCTCCACAGGAAGCGCCCAGCCCAAAACCACCAAGCCCCAAACCTCATCCACCAGTCCAAGCACCCAGTCCACACCCATTTAATCCCCATCCACCAGCTGAAGCACCCAGCCCAAAATTGTCAAAGCCACCGGCCGGAGCTCCTGCCATCACAGTAC…	TR16798.c0_g1_i1_4	mssakflpafllgavllfslalaaehpslseeqwpedshfdpeevldfeieplkhhhhhkrhhhkknckyipypoqeAOSOkoOSOkohoOVqAOSOhpfnohoOAeAOSOklskoOAgAOAitVOAkOTOqpOAiSOStkpsrrcthroikaospqpskrq	complete	162	35	62	62
30	TR16798.c0_g1_i1	TAAGGCACCACAAAATCAAAGTCATGTCCTCAGCAAAATTCTTGCCAGCTTTCTTACTTGGGGCTGTGCTTCTCTTCTCTCTTGCTCTTGCTGCAGAACATCCTTCCCTCTCGGAAGAACAATGGCCAGAAGACTCCCACTTTGATCCGGAGGAAGTGCTCGATTTCGAGATCGAACCACTTAAACACCACCACCATCACAAAAGGCATCATCACAAGAAGAACTGTAAGTACATACCATATCCTCCACAGGAAGCGCCCAGCCCAAAACCACCAAGCCCCAAACCTCATCCACCAGTCCAAGCACCCAGTCCACACCCATTTAATCCCCATCCACCAGCTGAAGCACCCAGCCCAAAATTGTCAAAGCCACCGGCCGGAGCTCCTGCCATCACAGTAC…	TR16798.c0_g1_i1_5	rhhkikvmssakflpafllgavllfslalaaehpslseeqwpedshfdpeevldfeieplkhhhhhkrhhhkknckyipypoqeAOSOkoOSOkohoOVqAOSOhpfnohoOAeAOSOklskoOAgAOAitVOAkOTOqpOAiSOStkpsrrcthroikaospqpskrq	internal	170	35	62	62
31	TR17009.c0_g2_i1	TTTCTACCGAACGCCTATCAAAGTTTGTAAGAAAAAAGGAATTTATGACAGCTCGTGGGATGATCCATCAAACCTCATGTCCTGATACTCCGCAACAAAATGGGGTAGCCGAAAGGAAGAATCGGCATTTGTTAGAAACTGCTCGAGCTTTACTTTTTTATGCACATATGCCTAGGCGGTTTTGGGGGGCTGCGGTTGTTACTGCCTCGTATCTCATTAATCGACTGCCTTCTTCTGTCCTTCAAGGTTTATACTCGCCGGAAACGTGCACCGTCTAGCCCATTGCCGGTTCCGTCTCCTCAGGTTGAGCTCTCCCCTACGGCTGCTACTAGTTCTCCTTCTTTGCCAGCGACTTCTGAGGTTAGTGTTTCTTCTCATTTATCTCCTATTGATGCTACT…	TR17009.c0_g2_i1_5	mhiclggfgglrlllprislidclllsfkvytrrkrAOSSOlpVOSOqvelSOTaatsSOSlpatsevsvsshlspidatespndldipiaqrkgtractryplsnvvqynalslpsrvflttldsiatpkslse	complete	135	15	25	25
32	TR17010.c0_g1_i4	ATAGAAGCTGTAGGTTCAAACTCTTTAGAACTCTTAGGTGCTTGATAACTCCTGTGAGGTCCAGGGCCTTTTAGGAGCTGTTGAGGGGAAAATGGAAAAACGGAAAGAATAGAGAGAAGAAGGTTCATCACTCTCATCTTGTCTCTTTTTGAATGCGCAGAATTAGGATGCTGTTCAGCTAGTCGTGGTGAAATCTAGGCAGACAAAAATGCACGCTTTAAGCCTTACTGATGTACTTTTATAGTACGGGAATTTAAGTTTATAACGAAAAGGTTGGCAAGGGTATGATGTCTTAATGATTTCTGCAGAAACGTCGTTTTGTGAAAGTAAACTTTCACAGGTTCCTTCAAAGGAAAAAGGAAAAACTTTCACAGGTGAGTGGAGGTGATTGGATGCTGG…	TR17010.c0_g1_i4_2	mrvmnlllsilsvfpfspqqllkGOGOhrsyqAOksskefeptas	3prime_partial	46	6	11	11
33	TR1715.c0_g1_i1	GAAGCAAAACCAAAAAGAAGAGAAAGTGAACCTGGAATCATGGCTCAAACAATGATGCATGTTCTTGCATGCATAATCCTTCTTATGGCAGTTGTATTAGAAGGAGCACCACCTCCAAAGCAAGAGAGATGTACAAATCCTCGTTTTTCTGAGTGTTTCCATACCCCCAAAACTTGCCCTGATTCTTGCCCCCGGGACTGTGATGTGGATTGCTGGTCATGCGAGGCTCGTTGTATCCCAACAACCAAAGGTCCAAAATCTAGCCCTCCACCACCAAAAGATCCAAAACAAAGCCCTCCACCACCTCAGCCTTCAAGTAGTGCACCACCTCCTCCTTCAAAGCCACTCTCGCCTCCAGCGCCCAAGCCCTCCTCACCTCCACCACCTCATTCACCTCCT…	TR1715.c0_g1_i1_3	eakpkrresepgimaqtmmhvlaciillmavvlegaoookqerctnprfsecfhtpktcpdscprdcdvdcwscearcipttkgokssooookdokqsooooqpsssaooooskolSOOAOkOSsoooohSOOAvSOkkvfckirky	internal	148	13	21	21
34	TR1715.c0_g1_i1	GAAGCAAAACCAAAAAGAAGAGAAAGTGAACCTGGAATCATGGCTCAAACAATGATGCATGTTCTTGCATGCATAATCCTTCTTATGGCAGTTGTATTAGAAGGAGCACCACCTCCAAAGCAAGAGAGATGTACAAATCCTCGTTTTTCTGAGTGTTTCCATACCCCCAAAACTTGCCCTGATTCTTGCCCCCGGGACTGTGATGTGGATTGCTGGTCATGCGAGGCTCGTTGTATCCCAACAACCAAAGGTCCAAAATCTAGCCCTCCACCACCAAAAGATCCAAAACAAAGCCCTCCACCACCTCAGCCTTCAAGTAGTGCACCACCTCCTCCTTCAAAGCCACTCTCGCCTCCAGCGCCCAAGCCCTCCTCACCTCCACCACCTCATTCACCTCCT…	TR1715.c0_g1_i1_2	maqtmmhvlaciillmavvlegaoookqerctnprfsecfhtpktcpdscprdcdvdcwscearcipttkgokssooookdokqsooooqpsssaooooskolSOOAOkOSsoooohSOOAvSOkkvfckirky	complete	134	13	21	21
35	TR17196.c0_g1_i1	GATTTTTCCTGGTAAATGAGGGACAGCGGAAGAACCTTGGTGTTAGTAGTAGTCCTCTGGGCAGTACTCACCTTTATCACCCCTACGCTTGTCCGTTGGTCCGCCATGGCTAGACCTAACTTGCAATCTCAAGGTGAAAAAATGGATGTATTGAATGCTAGAAGGGTGCTCGAATCACTTCCCAGAAGAGCGCTAGTGCCGTCTAAGCTTCCTCCTTCACCATCTTTACCGTTGGTAGGAGGGCCTGCACCAGAGCCAGCAGCAGAACTATTACCAGAATTGAAGTCTCTTACAAGTTTGATAGGGGATCAGAGGGTTGTACAGTTAATTAGACAATAAATTTGGTTTGGTCGTCCGGTTTAACGGGACCTAACATGCTATGGTATCAAACTCCAAGAC…	TR17196.c0_g1_i1_1	mrdsgrtlvlvvvlwavltfitptlvrwsamarpnlqsqgekmdvlnarrvleslprralVOSklpOSOSlplvgGOAOepaaellpelksltsligdqrvvqlirq	complete	107	11	19	19
36	TR17320.c0_g1_i1	CTCCACACTTTTCTCAAGAATCTCCTCCCTTCATGGCTTCTTCATTACGCCCAAGTTTACTACTTTTCCTTCTTTTAATCCCTCTTTTCGAACCAGCCCTTTCTGTTTTAGTTCAAGAGCAGCCTCTTGTTCTGAAATACCACAAGGGTATTCTGCTAAAAGGAAAAATTACCGTTAATCTCATCTGGTACGGTACTTTCACCCCAGTTCAACGCTCCATAATCGTTGATTTTCTTCAGTCTCTTAACTCTCCGCCCTCCGCCGCCGCTCCCTCCGCCGCAACATGGTGGAGCATCACCGGCAAGTACAAAGGCGGAGGCTCTTCTAACTTTGTAATCGGAAAACAATTTCTTGATGAGAAATACTCTCTCGGAAAGTCTCTAAAAAACTACCAGCTAG…	TR17320.c0_g1_i1_3	masslrpslllfllliplfepalsvlvqeqplvlkyhkgillkgkitvnliwygtftpvqrsiivdflqslnSOOSaaAOSaatwwsitgkykgggssnfvigkqfldekyslgkslknyqlvylaargghlpetvnvvltakdvyvdgfcsrcgthgstrgaarftyawvgnaetqcpgqcawpfhqpmyGOqTOolvAOngdvgvdgmiinlatvla	complete	219	13	19	10	Phi_1	PF04674.13	Phosphate-induced protein 1 conserved region	No_clan	34	219	1	198	5.8e-74	248.9
37	TR17320.c0_g1_i1	CTCCACACTTTTCTCAAGAATCTCCTCCCTTCATGGCTTCTTCATTACGCCCAAGTTTACTACTTTTCCTTCTTTTAATCCCTCTTTTCGAACCAGCCCTTTCTGTTTTAGTTCAAGAGCAGCCTCTTGTTCTGAAATACCACAAGGGTATTCTGCTAAAAGGAAAAATTACCGTTAATCTCATCTGGTACGGTACTTTCACCCCAGTTCAACGCTCCATAATCGTTGATTTTCTTCAGTCTCTTAACTCTCCGCCCTCCGCCGCCGCTCCCTCCGCCGCAACATGGTGGAGCATCACCGGCAAGTACAAAGGCGGAGGCTCTTCTAACTTTGTAATCGGAAAACAATTTCTTGATGAGAAATACTCTCTCGGAAAGTCTCTAAAAAACTACCAGCTAG…	TR17320.c0_g1_i1_4	phfsqesppfmasslrpslllfllliplfepalsvlvqeqplvlkyhkgillkgkitvnliwygtftpvqrsiivdflqslnSOOSaaAOSaatwwsitgkykgggssnfvigkqfldekyslgkslknyqlvylaargghlpetvnvvltakdvyvdgfcsrcgthgstrgaarftyawvgnaetqcpgqcawpfhqpmyGOqTOolvAOngdvgvdgmiinlatvla	internal	230	13	19	10	Phi_1	PF04674.13	Phosphate-induced protein 1 conserved region	No_clan	44	229	1	198	6.8e-74	248.7
38	TR17320.c0_g1_i2	CTCCACACTTTTCTCAAGAATCTCCTCCCTTCATGGCTTCTTCATTACGCCCAAGTTTACTACTTTTCCTTCTTTTAATCCCTCTTTTCGAACCAGCCCTTTCTGTTTTAGTTCAAGAGCAGCCTCTTGTTCTGAAATACCACAAGGGTATTCTGCTAAAAGGAAAAATTACCGTTAATCTCATCTGGTACGGTACTTTCACCCCAGTTCAACGCTCCATAATCGTTGATTTTCTTCAGTCTCTTAACTCTCCGCCCTCCGCCGCCGCTCCCTCCGCCGCAACATGGTGGAGCATCACCGGCAAGTACAAAGGCGGAGGCTCTTCTAACTTTGTAATCGGAAAACAATTTCTTGACGAAAAGTACTCTCTTGGTAAGTCCCTCAAAAATTCCCAGCTAG…	TR17320.c0_g1_i2_3	masslrpslllfllliplfepalsvlvqeqplvlkyhkgillkgkitvnliwygtftpvqrsiivdflqslnSOOSaaAOSaatwwsitgkykgggssnfvigkqfldekyslgkslknsqlvylsargghlpgtvnvvltakdvyvdgfcsrcgthgstrgaarftyawvgnaetqcpgqcawpfhqpmyGOqTOolvAOngdvgvdgmiinlatvla	complete	219	13	19	10	Phi_1	PF04674.13	Phosphate-induced protein 1 conserved region	No_clan	34	219	1	198	7.7e-74	248.5
39	TR17320.c0_g1_i2	CTCCACACTTTTCTCAAGAATCTCCTCCCTTCATGGCTTCTTCATTACGCCCAAGTTTACTACTTTTCCTTCTTTTAATCCCTCTTTTCGAACCAGCCCTTTCTGTTTTAGTTCAAGAGCAGCCTCTTGTTCTGAAATACCACAAGGGTATTCTGCTAAAAGGAAAAATTACCGTTAATCTCATCTGGTACGGTACTTTCACCCCAGTTCAACGCTCCATAATCGTTGATTTTCTTCAGTCTCTTAACTCTCCGCCCTCCGCCGCCGCTCCCTCCGCCGCAACATGGTGGAGCATCACCGGCAAGTACAAAGGCGGAGGCTCTTCTAACTTTGTAATCGGAAAACAATTTCTTGACGAAAAGTACTCTCTTGGTAAGTCCCTCAAAAATTCCCAGCTAG…	TR17320.c0_g1_i2_4	phfsqesppfmasslrpslllfllliplfepalsvlvqeqplvlkyhkgillkgkitvnliwygtftpvqrsiivdflqslnSOOSaaAOSaatwwsitgkykgggssnfvigkqfldekyslgkslknsqlvylsargghlpgtvnvvltakdvyvdgfcsrcgthgstrgaarftyawvgnaetqcpgqcawpfhqpmyGOqTOolvAOngdvgvdgmiinlatvla	internal	230	13	19	10	Phi_1	PF04674.13	Phosphate-induced protein 1 conserved region	No_clan	44	229	1	198	9.1e-74	248.3
40	TR17487.c1_g1_i1	TAGCATACCAAGCAGAGCTTGCCATCAAGCAATCTTTTTTCATTGATCGTCCTTTATGTCTTTCTTATGTTGTCCGAAAAATTCAAGCTGTCCAATCAAAGGTTATGAGAGCTAAAGCAGGCCAGTTGCTTACAACTGGAGTGAATTCCTCTTTTACGAGTTCACCTAATATGCTCATAGAATCAGTTCCCACCTTGGGGGATGGTGTAGATGTGGTTGGCTTTGAGGAAGATGCCAAACAACTAATTGATCGGCTCACAAGAGGAACGAGAAATCTAAACATTGTCCCGCTAGTTGGCATGGGTGGGATTGGGAAGACTACCCTCGCCAAGAAACTCTATAATGAGACATCAGTGAGACTTCACTTCCATAAAAGAGCATTCTGCACCGTTTCTGAAG…	TR17487.c1_g1_i1_1	mptsgtmfrflvplvsrsisclassskOTtsTOSOkvgtdsmsilgelvkeeftpvvsnwpalalitfdwta	complete	72	6	8	8
41	TR17531.c0_g1_i1	CAGTCACCTGACTTCTGGTGGTTTACCAGAAATAAGAGCAGCAATGAATTTGGGCAAAGAAAACAAAAGAACAACTAGAAAATAAAAAAATGACGAGGCCTCATCACACTAAAATCCTTTCTATTGTATCATCATTACTTACTCTCATAGCTCAATTCAACACTGCTTTAGTTATAGAGCATAAATCTCAAGACTCTGTTGGCAGAGAAACAAATCCCAGAAGAATTCTGCATCAGCCATTGTTCCCTGTAGATACATCACCGCCTCCACCTCCGCCGTCTACTCCGGATGCGCCATTCTTCCCGGCACCGGATCAATATCAACCACCTCCAGGAAATGGAACAGAAGTCTCAAACCCAGCTGCCAACCACAAACAGCAAAAAAATTCTAGAACTAAAG…	TR17531.c0_g1_i1_1	mtrphhtkilsivsslltliaqfntalviehksqdsvgretnprrilhqplfpvdtsoooooosTOdAOffpAOdqyqooogngtevsnoaanhkqqknsrtkvfatgisvaivilgmisglafylykhkrehfdesqkqvrgnsrgineeesisstflyig	complete	162	6	10	10
42	TR17577.c0_g2_i1	CAGCGGAGAGGTAAAGAACTCAGAAAATTGAGGTCTCTCTAACAAATTGTTTACATTACCTCAGAGACAAAATCAATGGCTTTCACGAAAGTAGCATTAGCTTTAATGGTCGCTTTGATGGTTGGATCTGCTGTATCACAATCACCGGCGGCATCTCCGAAGTCGTCGCCTACAGCAGCACCTATTGCGTCGCTGCCTAAGCCATTTCCCGTTCCTACTGCATCACCGACTGGATCGCCGGCTTCTGCTGCTCCCGTTGCTTCAACAACAGCCACACCAGTTGCTTTTAGGTTTAACAAAACAAGCCTTCCAACGTAATCCATGAAGCACTATTCAGATGTTGAAATCAATAATTCTTGTTATGTCTTCATCTCTATCAATAGTGAATAGGAAGAAAAA…	TR17577.c0_g2_i1_3	maftkvalalmvalmvgsavsqSOAaSOksSOTaAOiaslpkofpVOTaSOTgSOAsaAOVasttatpvafrfnktslpt	complete	80	22	39	39
43	TR17903.c0_g2_i1	CTGAGGAGCTCAGGCTGCGGAGCTGAAAAGCTCAATAGGCAGCGGATCTGAAGAACTCAGGCTGCGGAGCTGAAGAGCTCAATAAGCAGCGGATCTGTGGAGCTCAGGCTGCGGAGCTAAAGAAGCTCAATAAAATCAAAGCGTGGCTCTGACTACTGGGAGGGTCGATCCTAGCCCCAGGTTTTAAGTTTAGAGTCAAAAGGCGTGGCCCTGACTACTGGAAAGGTCGGACCTAGCCCCAGATTTTTGGTTTATAGTCGAATACGAGGCCCCGACTACTGGGAAGGTCGGACCTAGCCCCAGATTTTTTGCGGCTTGTTGTCGGCTTATTGGGATGGGCGGACCTCAGTCCCAAGTCTTAATTAGCCCCCAGCACGTGGGTAGGCGGAGCAACGGGGC…	TR17903.c0_g2_i1_3	mssasrslssssapllielfssalllsfsasqsehpkpearsdlpsslamaktinfsltGOSOVAOOThvlgan	complete	74	9	9	9
44	TR17903.c0_g2_i2	CTGAGGAGCTCAGGCTGCGGAGCTGAAAAGCTCAATAGGCAGCGGATCTGAAGAACTCAGGCTGCGGAGCTGAAGAGCTCAATAAGCAGCAGAGATGAGGAGCTCAGGCTGCGAAGCTGAAGAGCTCAATAAGCAGCGGATCTGTGGAGCTCAGGCTGCGGAGCTAAAGAAGCTCAATAAAATCAAAGCGTGGCTCTGACTACTGGGAGGGTCGATCCTAGCCCCAGGTTTTAAGTTTAGAGTCAAAAGGCGTGGCCCTGACTACTGGAAAGGTCGGACCTAGCCCCAGATTTTTGGTTTATAGTCGAATACGAGGCCCCGACTACTGGGAAGGTCGGACCTAGCCCCAGATTTTTTGCGGCTTGTTGTCGGCTTATTGGGATGGGCGGACCTCAGTCC…	TR17903.c0_g2_i2_3	mssasrslssssapllielfssalllsfsasqsehpkpearsdlpsslamaktinfsltGOSOVAOOThvlgan	complete	74	9	9	9
45	TR17903.c0_g3_i1	CCAACGGTGGGGGTTGAGGAAGACCGAGTGGAGGATGAGGACGATAGCGCAGACTACTATCGATTCGTCAGGGAATGTTTGGACGCCGCAGTGCTCTTTCATGGAGAGGAGGATGTCAAAGTTTTTGAGGAGCAAGATTCTGTAATTGAGCCTGTCCCCGAGTTGATCGAGCCAACAGGGTCCAAGCTTAAGATCCCGACGCTGAGTTCTAAGACGTCGAGCTCCCGCGCTCAGTCCCAGCATCGTGGAACGCAGACCGATTAGTAACTTTTGTCCGTAGCGTAGGATTTCATGTAACAGATAACTTCCTTTGCGTATCTTCACATGTAACCTTCTACTTTTGGTATGAAGATTTAATGGAAATTTTCTGAATTTTTGAAAAAACTTGTGCTGTTCTTT…	TR17903.c0_g3_i1_2	mssasrslssssapllielfssalllsfsasqsehpkpearsdlpsslamaktinfsltGOSOAAOOThklgak	complete	74	9	9	9
46	TR18055.c0_g1_i1	CTATGATTTCTCGGTAACATGGTAGTGTGTTGGTACTGTAGGATTATTTGTGTGACATCCACCCACCAGGACCACCACAACAGCTCCAACCAGTCTCCTCTTTTAAAAAGTTGACAAGTCCTAATCTCTAACCAGAAAAAGCTGAGGCAAGAAGAGGGAAAGAAAGAAAGAAGAAATCTGGGCAGTAGCATTGTAAGAGAATCAATTCAACTCCAAGGTGTCTCTACAATGGAGGTGGTGAGAGTGAGAATGTACTACTTGATGATTATTGCTGCCCTTGTTTTCTCCTTCCTCATTCCCTCCCTCAATGCTCAGGCCCCTGCTCCTGCACCTTCCACTACAAATGATGGGATAGGAATTGATCAAGGAGTAGCATATGTGCTGATGCTCTTAGCTCTG…	TR18055.c0_g1_i1_2	mevvrvrmyylmiiaalvfsflipslnaqAOAOAOSttndgigidqgvayvlmllalvltyiih	complete	64	7	7	7	AGP	PF06376.13	Arabinogalactan peptide	No_clan	30	64	1	36	2.1e-16	59.5
47	TR18055.c0_g1_i2	CTATGATTTCTCGGTAACATGGTAGTGTGTTGGTACTGTAGGATTATTTGTGTGACATCCACCCACCAGGACCACCACAACAGCTCCAACCAGTCTCCTCTTTTAAAAAGTTGACAAGTCCTAATCTCTAACCAGAAAAAGCTGAGGCAAGAAGAGGGAAAGAAAGAAAGAAGAAATCTGGGCAGTAGCATTGTAAGAGAATCAATTCAACTCCAAGGTGTCTCTACAATGGAGGTGGTGAGAGTGAGAATGTACTACTTGATGATTATTGCTGCCCTTGTTTTCTCCTTCCTCATTCCCTCCCTCAATGCTCAGGCCCCTGCTCCTGCACCTTCCACTACAAATGATGGGATAGGAATTGATCAAGGAGTAGCATATGTGCTGATGCTCTTAGCTCTG…	TR18055.c0_g1_i2_2	mevvrvrmyylmiiaalvfsflipslnaqAOAOAOSttndgigidqgvayvlmllalvltyiih	complete	64	7	7	7	AGP	PF06376.13	Arabinogalactan peptide	No_clan	30	64	1	36	2.1e-16	59.5
48	TR19311.c0_g1_i1	CACCGAAACCCCTTCACCGTTTTATTTATTTATTTATTTTCTGGGAGAAATTTCCCGTTATCTTAAAAGGAGCATGTCAATCTTATTACCACCGTTGAGCTGTCTCTTTCCTCTGGGCCTCAATATTTTATCACCTCTCTATCTCCATCTAACACCCAAGTACAACCAAACAACCTCAGCACTGACCAGCCATGGATCGCAGCTCTCTTTTTGGCCTCGTATTAATCAGCATTGTCATTGCCGGTGTCGGAGGTCAATCTCCTTCTACCGCCCCTGCTAAATCTCCCATCGCCACTCCTCCTCCAGCTGTTTCTCCTGCTAAGCCCCCAACTTCTGCGGCTCCAGTCTCCACTCCTCCCGTTTCAGCTCCACCGACGGCATCTTCCACTCCTCCAGCTG…	TR19311.c0_g1_i1_3	mdrsslfglvlisiviagvggqSOStAOAkSOiatoooavSOAkoOTsaAOVsTOOVsAOOTassTOOAaAOVtppvsp	complete	79	31	51	51
49	TR19343.c0_g1_i1	CAAAATTCACTCAATCATGTTTTTTGACCGTTGGGAAATCTCCACGGCTATATATACCAACCCTCTCCATACCATTCTCCACCCACTCTCAGCTTCACAGAAATTATCTACTTCTCTATTCTTCCTTCTTCTCTAGTCCGCTAATTCTTATTTTCAGTGCATTCTAAATCTAATGGCACAAATGGGCATCTCGAAAGCTGTTGTTTTATCTATTTTGGCAGTGGCATTCATGGCTTCCTTTGCTGCTGCTGCACACAAAAGCAAGATTCTCCCTGCTCCGGCACCGGCGCCGATGTTGTCTTCCCCGGCACCGGCACCGGCACCAGGGCCTTCTCCCATGGAGACCGGAGATGGGTTGTCCGTTGCGATTTCGAGTGCTTCCATTTGCTTCTCTTTGTT…	TR19343.c0_g1_i1_1	maqmgiskavvlsilavafmasfaaaahkskilpAOAOAOmlsSOAOAOAOGOSOmetgdglsvaissasicfslflsiiglfln	complete	85	18	21	21
50	TR19343.c0_g1_i2	CAAAATTCACTCAATCATGTTTTTTGACCGTTGGGAAATCTCCACGGCTATATATACCAACCCTCTCCATACCATTCTCCACCCACTCTCAGCTTCACAGAAATTATCTACTTCTCTATTCTTCCTTCTTCTCTAGTCCGCCAATTCTTCTTTTCCAGTGCATTCTAAAGCTAATGGCACAAATGGGCATCTCTAAAGCTGTTGTTTTAGCTGTTTTCGTGGTGGCATTCATGGCTTCCTTTGCTGCTGCTGCACACAAAAGCAAGATTCTCCCTGCTCCGGCACCGGCGCCGAGCTTGTCTTCCCCGATATCGGCACCGGCACCAGCACCAGGGCCTTCTCCAATGGAGACCGGAGATGGGTTTTCCGTTGCGATTTCGAGTGCTTCCATTTGCTTCT…	TR19343.c0_g1_i2_1	maqmgiskavvlavfvvafmasfaaaahkskilpAOAOAOSlsSOisAOAOAOGOSOmetgdgfsvaissasicfslflsiiglfln	complete	87	19	23	23
51	TR19841.c0_g1_i1	AATCAATTGCCTTCCCAATCTTTTCTCTCCAAAAAAATTCCGGCGATTTTTCTTCTTAATCAATCTTAATCGATCGAGAATGGCTCTCCAGAAGTTTGCGTTGCTGATGGCCTTAATGATCGTGATGATCGCTGCTTTTCCTGCGTCGGCGGCTTTCGAACCTGTTTCTGCTCCAGCGCCCTCGCCTGACGCCGGTGCCGGATTCTCCTTGCCGGTTTCTGGACCTGTCGTGGCCGTCTCTTTGTTTTTGTCTCTCTTCTTCGCCTTGTTGAAGAACTGAGTAATATTTTTCATTTTTATTTCGAGATTATGTGCAGTACATTACTGTCACCTTTTGTTATATTTTGTTGAGATTGGAGTTTTTATCCTATAATATTGATCGATTGCTATTCTCTTTTT…	TR19841.c0_g1_i1_1	malqkfallmalmivmiaafpasaafeOVsAOAOSOdagagfslpvsgpvvavslflslffallkn	complete	66	8	9	9
52	TR20192.c0_g1_i1	AGCAAAGGGAATTTGTAAATGAGGTTATGGAACTTGTTGAGCTAATTCCTTTACAAGGAGCTTTGGTGGGTCTACCAGGGATTGACGGGCTGTCAACGGAGCAAAGGAAAAGGCTGACAATTGCGGTTGAGTTGGTTTCGAATCCTTCTATTGTGTTCATGGATGAGCCAACTTCAGGGTTGGATGCCAGGTCTGCAGCTATAGTGATGAGGACTGTGAGGAACATTGTCGATACAGGACGGACGATTGTCTGCACGATTCACCAGCCCAGCATTGATATCTTTGAGTCCTTTGATGAGCTGTTACTCATGAAGCAAGGAGGGAAACTCATTTATTCAGGTCCTTTGGGAAGAAATTCTTGCAAACTGATCCAATACTTTGAGGCCATTGAAGGAGTTC…	TR20192.c0_g1_i1_1	mfltvlitiaadlasnpevgssmntiegfetnstaivslflcsvdSOSipgrOTkAOckgisstssitsftnslc	complete	75	7	12	12
53	TR20192.c0_g1_i2	AGCAAAGGGAATTTGTAAATGAGGTTATGGAACTTGTTGAGCTAATTCCTTTACAAGGAGCTTTGGTGGGTCTACCAGGGATTGACGGGCTGTCAACGGAGCAAAGGAAAAGGCTGACAATTGCGGTTGAGTTGGTTTCGAATCCTTCTATTGTGTTCATGGATGAGCCAACTTCAGGGTTGGATGCCAGGTCTGCAGCTATAGTGATGAGGACTGTGAGGAACATTGTCGATACAGGACGGACGATTGTCTGCACGATTCACCAGCCCAGCATTGATATCTTTGAGTCCTTTGATGAGCTGTTACTCATGAAGCAAGGAGGGAAACTCATTTATTCAGGTCCTTTAGGAAGAAATTCATGCAAACTGATACAGTACTTTCAGGCCATTGAAGGAGTTC…	TR20192.c0_g1_i2_2	mfltvlitiaadlasnpevgssmntiegfetnstaivslflcsvdSOSipgrOTkAOckgisstssitsftnslc	complete	75	7	12	12
54	TR20250.c0_g1_i1	GCCCCCAAGCCTCCTCCTTCTTACCTTCTTATTTTTTCCTCTTTGAAGAAGTGAAAAGAGAGAAAATGGAGAGGAAGAAAATTAACCAAAGTCCTCTTCTTTTGTTGATTGCATTGTTGCTCCTTCAAAACTTGGCTTTCCCTGCCTTTTGTTCTGCCTCTGTTGAAGACCAAAAGACCTATTACTCTCCTGATCCTCATCATTCAGGTTCACATCACCACTCCCCATCACATGGATCAGGAGGCAGCCATGGAACACCATCCCATGGAACACCATCTCATGGAAGTGGTGGTGGTAGCTATGGAGGCAGCCCACCAGCTAACTGTGGCAACCCACCAAGCAGCCCTAGCCCTAGCACACCCTCAGGAGGTTCACCTTATACCCCTACCCCAAGCACAC…	TR20250.c0_g1_i1_4	merkkinqsplllliallllqnlafpafcsasvedqktyyspdphhsgshhhSOShgsggshgTOShgTOShgsgggsyggSOOAncgnoOSSOSOSTOSggSOyTOTOStpsggs	complete	116	30	58	58
55	TR20262.c0_g1_i1	CATCTTTGTGTCACAAACAATCCGAGCAGAATCGAACACTTCGTATACTTTCTTCTTGCTTCATATATTGTATTAACAATCTCAAACATCTTTTTTCTCAAGTCTTAGTTGTCACAAACGATTCGAGCAGAATCAAACACTTGGTACATTTTTTTCTTGTGTCGCACGTAAAAATGGTCGTGAACGGAAAGGCAAGGACATGGTTATTGATGGTGGTGTTGGGGATGATTATGTTGTCCAATTTTCAAGAAGTTGAAGGGGGGAGGCTGCTAGAAAGATCAGAAAAATGGATGATGAAAACTCTAGTGATACAAAATATTCTACCAAAAGGAACAGTGAGGCCACCAGCTCCAAATCCATGCACCTATATTCCTGGAGGTGGACGTGGGCGCTGCACTC…	TR20262.c0_g1_i1_1	mvvngkartwllmvvlgmimlsnfqeveggrllersekwmmktlviqnilpkgtvrpoaonoctyipgggrgrctrevshhhapOSOeqlvlvsAOAOAOlenldpnsesk	complete	111	9	16	16
56	TR20262.c0_g1_i2	CATCTTTGTGTCACAAACAATCCGAGCAGAATCGAACACTTCGTATACTTTCTTCTTGCTTCATATATTGTATTAACAATCTCAAACATCTTTTTTCTCAAGTCTTAGTTGTCACAAACGATTCGAGCAGAATCAAACACTTGGTACATTTTTTTCTTGTGTCGCACGTAAAAATGGTCGTGAACGGAAAGGCAAGGACATGGTTATTGATGGTGGTGTTGGGGATGATTATGTTGTCCAATTTTCAAGAAGTTGAAGGGGGGAGGCTGCTAGAAAGATCAGAAAAATGGATGATGAAAACTCTAGTGATACAAAATATTCTACCAAAAGGAACAGTGAGGCCACCAGCTCCAAATCCATGCACCTATATTCCTGGAGGTGGGCGTGGGCGCTGCACCT…	TR20262.c0_g1_i2_2	mvvngkartwllmvvlgmimlsnfqeveggrllersekwmmktlviqnilpkgtvrpoaonoctyiogggrgrctlvtsrkvnhhhrhhlirhAOOAOeqlvlvsAOAplqnldpnaksk	complete	120	8	15	15
57	TR20289.c0_g1_i1	CTTCACAAAAGTAGAAAAATCGGAAACCGTTGGAGTCCAAACTCCAAACACAAACCGCCGAATCAACTTTGAATTTCAAAAGATTAGATACAGATGTCGACAATATTTTATGGACCCAATGATCAAATGGGCATGTGCGTAGTGGGAGGCCATTACTGTTGATTGGAGGAATCCCCTGTCTTCACAGCTCATTTCTACTTGGGTCCAAGATTCCCTCCTCCACCCCTCTTCCATTTAAAGCAGCCTGTGGGGTGCTGCATTTTTCTCAGGCAATTGGAGAACAAGAAGACGGGAAATAGCAAAAGAAAGGATCTGCATTTTGAGTTCTTCAGAGGGGCTGCAATTGCAGATCAGAAGCAATGGAGATGATGAGAGTGTACTTGTTGGTGCTCATTGCTG…	TR20289.c0_g1_i1_6	memmrvyllvliaafvfslllpsinahgghvhAOAOAOTgdgvaidqgiaytlmlvalaltylih	complete	65	7	7	7	AGP	PF06376.13	Arabinogalactan peptide	No_clan	33	65	1	36	2.2e-16	59.4
58	TR20289.c0_g1_i2	CTTCACAAAAGTAGAAAAATCGGAAACCGTTGGAGTCCAAACTCCAAACACAAACCGCCGAATCAACTTTGAATTTCAAAAGATTAGATACAGATGTCGACAATATTTTATGGACCCAATGATCAAATGGGCATGTGCGTAGTGGGAGGCCATTACTGTTGATTGGAGGAATCCCCTGTCTTCACAGCTCATTTCTACTTCGCTCCAAGATTCCCTCCTCCATTTAAATCAGCCTGTGGGGTGCTGCCTTTTTCTCAGGCAATTGGAGAACAAGAAGAGGGGAAATAGCAAAAACAAGATCTGCATTTTGAGTTTTTCAGAGGGGCTGCAATTGCAGATCAGAAGCAATGGAGATGATGAGAGTGTACTTGTTGGTGCTCATTGCTGCCTTTGTTTTCT…	TR20289.c0_g1_i2_5	memmrvyllvliaafvfslllpsinahgghvhAOAOAOTgdgvaidqriaytlmlvalaltylih	complete	65	7	7	7	AGP	PF06376.13	Arabinogalactan peptide	No_clan	33	65	1	36	2e-14	53.2
59	TR20712.c0_g1_i1	TCAGCACCCTGTCCTTCCTCTAGCTTTAGTTTTATCTTTCAAACCTTAGGTTTATCTCCTCTTTTAATCTGAAGTCTTTCCCCCTCAAATTGGAATTATCAGTTTTTTTTTTTGGTCCGGTTTGAATGGAGGTGGCATTGAAATTGGTAGAAGGTTTGGGGGAAGAGGTGATGGCGGAGATTTAAGTGGCTGGAGGCCAAGGGGGCATGTAGGTGGTGGAGTTGGAGCATTGGTGAAGGTGTAAGTGAATTTTGTAGGTTCTGGTCAAGAAAGTGGATTTGGTAGCAGGGATGAGCAGGATGGTGATGGAAGAGAGAAAGATGCTATGTTGCATGTTGTGGTAAATAAGTAGGATTTGGAGCCGAATGAGGAGTCGAAAGTGGTTTGGTAGCGGCATAG…	TR20712.c0_g1_i1_2	msfrlvsitivlasnihtfyhdgfidlilsafkcettSOolproOSOSTOmlponhcqlllqllnlfyhsihhylllssvtlllylnllllcryqttfdssfgsksylftttcniasfslpspscssllpnpls	complete	134	8	13	13
60	TR20977.c0_g1_i1	GCAAAATGGAAATGCGGAGGAGGGGGAGGCGTCGTGTCATGACAACTCCCCTCCCTTATCCCTTCACATGATGTCTTGTGCGCCATACATATCATTGGTTCACAAGGCTCTGACGAATACACTCCTCTTTCTTGGCCTCAAATCTAACTCCCTTCCATTATTTCCTAGCTACACTACCCTACTAGTCCTTTCTGAACTCTCGCATATAGATATTACTCAATTCCATTTGGCTTCAACCTTGTCTCTTGTACAAACTCTGCTACCCTCACATATACTCCATTTGTTGTTCTCATCACAGGGACACCGATCATGTCGGAATCCACAGGCACAGCAACCACTCCCAACACCCACCTGTTGGACGAACTCGAACAACTCACCCAATCCCTCTACCACTCCCAT…	TR20977.c0_g1_i1_5	mmscapyislvhkaltntllflglksnslplfpsyttllvlselshiditqfhlastlslvqtllpshilhllfssqghrscrnoqaqqplpTOTcwtnsnnSOnOStTOilqlppeeqplllfldphflqfpllltmtisqfrrrsrfiqnlgpaacpc	complete	160	9	18	18
61	TR21399.c0_g1_i1	CCCACCAATTTATTTCTTCTTCCTACTTTCCTCATCTTTTCTGCTCACAAAAACTTTGGAGTAGTCAATTAAACATGGCTGCATCCTTGAAAATCTCCAAGATAGCCGCTGTTCGCGTGGTCATTTTCGCGTCTATGATGGCAATTGCCTTGGTTCCATGCGCACAGGCACAAGCACCTGCACCGGCTCCGGCTGCCACAAGCGATGGCACGGCAATTGATCAAGGGATAGCATATGTGCTGATGCTTCTGGCTTTGGTTCTCACTTACATCATCCACGTCTCGGGCTTCGACATTTAAGGGACTAATCTTTTGTGCTGTCTTTCTTAGTATAGAAGGGTTATGGATGAATTAATTTGACGAAATCATGATTCTTTTGCTGATCTGAGAACTCTGTTAG…	TR21399.c0_g1_i1_1	maaslkiskiaavrvvifasmmaialvpcaqaqAOAOAOAatsdgtaidqgiayvlmllalvltyiihvsgfdi	complete	74	7	7	7	AGP	PF06376.13	Arabinogalactan peptide	No_clan	34	68	1	36	1.8e-18	66.2
62	TR21428.c0_g1_i1	GACCAAACTAAAGAAAATGGCCACAAGTTCATGGATTTACTTGTCAGCTTGCTTGGGATTTTGGCTTGTCCTGGCTAATGCTCCAGCACCTGCAGCTTCTCCCTCAAGTGTGCCTGCCGTTCCAACACCAACTTCAACCGTGCAGCCACCTGCGGCTGCAACTGCAACACCATCATCTAGTCCACCACCTGCTTTGAGTCCAACCACACCGCCACCCCAAGCTACACCACCTCCACAACCTCCACAAAGTTCACCTATTGCAAGTCCAACGCAATCACCAGTCTTGCCACCACCAGCACCCATTGTCTCCCCACCAGCGCTTCCTCCAGCTGTACCTCCACCAGAGGTCCCTCCAGCTCCAGCGCAGCCACCACCAGCCCCAGCACCCGTAAAACAAGC…	TR21428.c0_g1_i1_3	matsswiylsaclgfwlvlanAOAOAaSOSsVOAVOTOTstvqpOAaataTOSssoooalSOTtoooqatoooqpoqsSOiaSOTqSOVlpooAOivSOOAlpOAvoooeVOOAOAqpooAOAOVkqAOAOVOmpookaSOAOAOAOAtkSOAOTOelAOSOAOAOhrhkrkkhkhkrhhAOAOAOSVOSOOAOOTvqgsaetTOAOSOnlnkatsdlkkegtlkllsctglaiatiwvftg	complete	242	102	159	88
63	TR21428.c0_g1_i1	GACCAAACTAAAGAAAATGGCCACAAGTTCATGGATTTACTTGTCAGCTTGCTTGGGATTTTGGCTTGTCCTGGCTAATGCTCCAGCACCTGCAGCTTCTCCCTCAAGTGTGCCTGCCGTTCCAACACCAACTTCAACCGTGCAGCCACCTGCGGCTGCAACTGCAACACCATCATCTAGTCCACCACCTGCTTTGAGTCCAACCACACCGCCACCCCAAGCTACACCACCTCCACAACCTCCACAAAGTTCACCTATTGCAAGTCCAACGCAATCACCAGTCTTGCCACCACCAGCACCCATTGTCTCCCCACCAGCGCTTCCTCCAGCTGTACCTCCACCAGAGGTCCCTCCAGCTCCAGCGCAGCCACCACCAGCCCCAGCACCCGTAAAACAAGC…	TR21428.c0_g1_i1_4	tklkkmatsswiylsaclgfwlvlanAOAOAaSOSsVOAVOTOTstvqpOAaataTOSssoooalSOTtoooqatoooqpoqsSOiaSOTqSOVlpooAOivSOOAlpOAvoooeVOOAOAqpooAOAOVkqAOAOVOmpookaSOAOAOAOAtkSOAOTOelAOSOAOAOhrhkrkkhkhkrhhAOAOAOSVOSOOAOOTvqgsaetTOAOSOnlnkatsdlkkegtlkllsctglaiatiwvftg	5prime_partial	248	102	159	88
64	TR21631.c0_g1_i1	GTTTTTCTGCATGAAATTTTTAGTGACATCTTTACTGCTGCTTTTGGTTGTCATTTTTCCGGTGACCTTGCAACAACAACTGCTAATGATATCTCCCTCTTCATCTCCGGCTTCGGCTCCGGCTCCGGTTCCAGTTCCAGTTCCGGCTCCCGTAGGCCCTCCGGTTCTTCCCCAGAAAGATGTTGATGCAGTCAAGAGCTTACTTCGAATGGCGACGTATTCTATTAGCTTTGCACAAAAAAGTTTTACGAATACTGACTGTTATTCCGTGGAGTTCGGGTATTCAATAGGATGCTTATGCAGTTTCGAGAATTCCACAGTTTGTCGAGTGACTAGCATATATCTGCCGTATAAGGAATTAAGTGGTTACATATCTAAAAAGGTTGGAGATCTAGAATA…	TR21631.c0_g1_i1_2	ffcmkflvtslllllvvifpvtlqqqllmiSOSsSOAsAOAOVOVOVOAOVGOOVlpqkdvdavksllrmatysisfaqksftntdcysvefgysigclcsfenstvcrvtsiylpykelsgyiskkvgdleylvslnlasnrlrgsipdsfvnltrlaylylgdnklegpipdflgnm	internal	180	23	25	25	LRR_8	PF13855.7	Leucine rich repeat	CL0022	112	168	5	61	1.3e-07	31.3
65	TR21631.c0_g1_i1	GTTTTTCTGCATGAAATTTTTAGTGACATCTTTACTGCTGCTTTTGGTTGTCATTTTTCCGGTGACCTTGCAACAACAACTGCTAATGATATCTCCCTCTTCATCTCCGGCTTCGGCTCCGGCTCCGGTTCCAGTTCCAGTTCCGGCTCCCGTAGGCCCTCCGGTTCTTCCCCAGAAAGATGTTGATGCAGTCAAGAGCTTACTTCGAATGGCGACGTATTCTATTAGCTTTGCACAAAAAAGTTTTACGAATACTGACTGTTATTCCGTGGAGTTCGGGTATTCAATAGGATGCTTATGCAGTTTCGAGAATTCCACAGTTTGTCGAGTGACTAGCATATATCTGCCGTATAAGGAATTAAGTGGTTACATATCTAAAAAGGTTGGAGATCTAGAATA…	TR21631.c0_g1_i1_1	mkflvtslllllvvifpvtlqqqllmiSOSsSOAsAOAOVOVOVOAOVGOOVlpqkdvdavksllrmatysisfaqksftntdcysvefgysigclcsfenstvcrvtsiylpykelsgyiskkvgdleylvslnlasnrlrgsipdsfvnltrlaylylgdnklegpipdflgnm	complete	176	23	25	25	LRR_8	PF13855.7	Leucine rich repeat	CL0022	109	165	5	61	1.2e-07	31.4
66	TR21740.c0_g1_i1	CTTCCATTTTGATTCTGAACCACTCCATCTTCTCCAAGAAAAACATCCAACTTTCTTTCATTCCTCCACCAAAAAGAATCAAATCCCACAACCTTTTCCGAAATTCTCGCAATTTCCAAACCTCAAAATGGCCGAATCATACACAAAATTATGCATCACAATTCTCTTATTCACCTTACTTTTCAACGTCAAATCTTCCGCCGCCGCCAGACTCTTAAACGACGATATCTCCGGTGCAGTAGCTCCTCCCGTCGACCAGAAAGAATTAGCCGCCGTCGAAGCAGTAAAGAAATTAGACTCCGACAACAAGAAACCATGTGAAAAAGAGTATGCCACCGCCTCCGCCACCGGAAACTGGGTCGCCGGAAGATTTGTTGGGCGAGTAGGAGGAAGAAGATA…	TR21740.c0_g1_i1_2	maesytklcitillftllfnvkssaaarllnddisgavappvdqkelaaveavkkldsdnkkpcekeyatasatgnwvagrfvgrvggrrygalvlnvlokggAOOSTOSrhgnditt	complete	118	7	7	7
67	TR22344.c0_g2_i1	GAAATATTCCCTGAAATAACCTCAATTGATTTGCCGCAGTCATGAAATCCATCTACTACATCCTGACCTTCTTGTTGATCCATGAACTGATGCAACAGCATCAGATTCAGGCAAAAAAAGTTCCAAATGCCATGTCAGCAGATCTCGAAAAGCCTCTTTTTTGGGAGTTAGATGGAATGATTAATTATTTTGAACGGCTGAAGACGGGAAGAGCTTTGCGCAGGCCACCACTACCTAGTCCACCATCACCTCGACACAGTCCGTCCTCAGGGTTTATGGTTGTTCCACCTGGTCCGCATACCCCACCTTCATCACCGCCAGATGAGCCACCATCATCACCTGCGGATGAGCCAACACCATCGCCGCCATGCTATCACCATATTTTCCTGTGCCCTCATG…	TR22344.c0_g2_i1_2	mksiyyiltfllihelmqqhqiqakkvpnamsadlekplfweldgminyferlktgralrroolpSOOSOrhSOSsgfmvVOOGOhTOOSSOodeoOSSOAdepTOSOocyhhiflcphghgssiyss	complete	128	28	43	43
68	TR22344.c0_g2_i2	GAAATATTCCCTGAAATAACCTCAATTGATTTGCCGCAGTCATGAAATCCATCTACTACATCCTGACCTTCTTGTTGATCCATGAACTGATGCAACAGCATCAGATTCAGGCAAAAAAAGTTCCAAATGCCATGTCAGCAGATCTCGAAAAGCCTCTTTTTTGGGAGTTAGATGGAATGATTAATTATTTTGAACGGCTGAAGACGGGAAGAGCTTTGCGCAGGCCACCACTACCTAGTCCACCATCACCTCGACACAGTCCGTCCTCAGGGTTTATGGTTGTTCCACCTGGTCCGCATACCCCACCTTCATCACCGCCGGCTGAGCCACCATCATCACCTGAGGATGAGCCAACACCATCGCCGCCATGCTATCACCATATTTTCCTGTGCCCTCATG…	TR22344.c0_g2_i2_2	mksiyyiltfllihelmqqhqiqakkvpnamsadlekplfweldgminyferlktgralrroolpSOOSOrhSOSsgfmvVOOGOhTOOSSOOAeoOSSOedepTOSOocyhhiflcphghgssiyss	complete	128	29	43	43
69	TR22415.c0_g1_i1	GGGATGGCCCGTCTTATAATTATAATTTCTGTCCTCCTTGTTGTGTTCTGTGTGCAAGAAAGCCAAGGTGGTAGAATGCTGCAAAGGGATCAAGAAAAATGGATGAAGGAAACACATAATAGTATTAGATTGCAATCACTTCCGAAGGGCTCTGTGCCTCCTTCTGGACCATCTTCCTGCACCAACATCCCCGGGAGCGGCGGCTCCGGATGCCCCATCAACGAGATGAACTTCGCCGGTGGAAGAGCCTATCCACAGCCTCCAAGCATCTTAACTTTCGGGGTGGCTAGCTACAAAGAAAAAGAGAAGTTGAATGTTTGAAGTTGTTTGCTGCTTACTTTTCTTCCAAAGCCACGCGCATGAAACTTTTCATTTTATCATTTAAATTATAGGTTGATA…	TR22415.c0_g1_i1_4	gmarliiiisvllvvfcvqesqggrmlqrdqekwmkethnsirlqslokgsVOOSGOSsctniOGsggsgcpinemnfaggraypqppsiltfgvasykekeklnv	5prime_partial	107	9	14	14
70	TR22415.c0_g1_i1	GGGATGGCCCGTCTTATAATTATAATTTCTGTCCTCCTTGTTGTGTTCTGTGTGCAAGAAAGCCAAGGTGGTAGAATGCTGCAAAGGGATCAAGAAAAATGGATGAAGGAAACACATAATAGTATTAGATTGCAATCACTTCCGAAGGGCTCTGTGCCTCCTTCTGGACCATCTTCCTGCACCAACATCCCCGGGAGCGGCGGCTCCGGATGCCCCATCAACGAGATGAACTTCGCCGGTGGAAGAGCCTATCCACAGCCTCCAAGCATCTTAACTTTCGGGGTGGCTAGCTACAAAGAAAAAGAGAAGTTGAATGTTTGAAGTTGTTTGCTGCTTACTTTTCTTCCAAAGCCACGCGCATGAAACTTTTCATTTTATCATTTAAATTATAGGTTGATA…	TR22415.c0_g1_i1_3	marliiiisvllvvfcvqesqggrmlqrdqekwmkethnsirlqslokgsVOOSGOSsctniOGsggsgcpinemnfaggraypqppsiltfgvasykekeklnv	complete	105	9	14	14
71	TR22449.c0_g2_i1	ATATAAAGACGATCCTGTAGTTACTCCCTGAAATAACTTCCATTGAATTGCAGCAATCATGAAATTCATGTACTACATCTTCCTTTTCTTGTCGATCCATGAACTGATCCTGTTGCATAAGATTCATGCCCAAGAAGCTCCAAATGCCTTGTCAGCAAACCTCGAAAAGACTATGATCTTCTGGGATTTGGATGGAATGATTGATTCTTTTGAAGGGCTGAAGCAAGGCAGAGATTTGGGCAAGCCTCCATTAAGTAGGCCACCACCACCTAAACCCCATAAGCCCATTCATCCGTCAGCAGTACCACCACCACCGCCTGTTGAGCCACCGTCACCACCTCCGCTTGAGTCACCGCCATCACCACTGGAAGTGTCACCACCATCAGAGCCATGCTATCA…	TR22449.c0_g2_i1_4	mkfmyyiflflsihelillhkihaqeapnalsanlektmifwdldgmidsfeglkqgrdlgkoolsrooookphkpihpsavoooooveoOSoooleSOOSOlevSOOSepcyhrlflcgrgssissi	complete	128	11	19	19
72	TR23000.c0_g1_i1	ATCAATAGGTGCAACACATCTTTCAAACACACTTGTCCTCAAATTCACCTCTCTTATCACTCTTTTCCACACCCAAAAAGAAACACACACACACACACCATCACATCATGGCCATCAAACACCACAAATTCCTTTCATCCTTTGTATACTTTTCCATTCTCCTCCACTTTCCGGCGAAGTCAACGTCCCAAGAGTGCCAGTACCCGTGTATTCCTCCACCGACGGCCCCCGGAAACAACAACCCACCGGTGTTTACACCGCCACCTCCGGCCACATCAGCCGGATCATTTCCTCCTCCAGCTTTTGGCAACTTTCCACCAGCCGGAGGCGGCGCTCCTATCTTTCCTACACCAAGCTCCACCGGCTTAGCTCCGCCGCCGCCGGATCCCATGGTGCCGT…	TR23000.c0_g1_i1_4	maikhhkflssfvyfsillhfpakstsqecqypcipootaognnnoovftooooatsagsfpooafgnfoOAgggAOifOTOSstglaoooodomvowfpyyyrkoohgdqssstalqgsrfmiitavplllfmlflfs	complete	139	8	13	13
73	TR23066.c0_g1_i1	TCTACCTCGACTCTTAACTCCAATCCTCATCTCGATCATCCTCATCTCCTACCTAGAAATCATCTTCACTTCTCCTACCAACAACCTCATCAGCCACCCTCCACCGTTTCCATTCTCCGGCAAACAGGCAAATCAACAATGGCGAGTAATTCCTTACTCGTCCTCTTTCTTTTGGCAATAACTTGTTGCTTGGTGTCTAATTCTTTGGCGTTCGAACTTGTTGTTGGTGGTCGAGATGGTTGGGTCGTCAATCCCCTCGAAAGCTATGATCACTGGGCGAGAAGACTCAGATTTCAAGTCAATGACTCCATTATTTTCAGATATTCGAACGCAACAGATTCAGTGCTGGAAGTAAGTAAAGAAGATTATGAAAATTGCAACGTGGATCATCCGGTGATC…	TR23066.c0_g1_i1_2	masnsllvlfllaitcclvsnslafelvvggrdgwvvnplesydhwarrlrfqvndsiifrysnatdsvlevskedyencnvdhpvikleggnsvfkfghsgpfyfitgnknncekgqkllivvlavrSOOAVOAlpOAfpOTsAOSOStaiSOSSOAOAgsspapsvsp	complete	170	24	32	32	Cu_bind_like	PF02298.18	Plastocyanin-like domain	CL0026	35	118	1	84	6e-20	71.1
74	TR23066.c0_g2_i1	TCTACCTCGACTCTTAACTCCAATCCTCATCTCGATCATCCTCATCTCCTACCTAGAAATCATCTTCACTTCTCCTACCAACAACCTCATCAGCCACCCTCCACCGTTTCCATTCTCCGGCAAACAGGCAATCAACAATGACGAGTAATTCCTTACTCGTCCTTTTTCTTTTGGCATTGACTTGTTGCTTTGTGTCTAATTCTTTGGCGTTCGAACTTGTTGTTGGTGGTCGAGATGGTTGGGTCGTCAATCCCCTCGAAAGCTATGATCACTGGGCTCGAAGACTCAGATTTCAAGTCAATGACTCCATTATTTTCAGATATTCGAACGCAACAGATTCAGTGTTGGGAGTAAGTAAAGAAGATTATGATAATTGCAACGTGGATAATCCGGTGATCA…	TR23066.c0_g2_i1_2	mtsnsllvlfllaltccfvsnslafelvvggrdgwvvnplesydhwarrlrfqvndsiifrysnatdsvlgvskedydncnvdnpviklndgnsvfkfghsgpfyfitgnktncekgqkllivvlavrSOOAVOAlpOVSOOTsAOSOStaiSOSSOAOAgsspapsvsp	complete	170	26	32	32	Cu_bind_like	PF02298.18	Plastocyanin-like domain	CL0026	35	118	1	84	3.3e-19	68.7
75	TR23150.c0_g1_i1	CTTTGACACTGTCATCTCCTTTAATACCAAAACCAAAATCCAGATTAGTGCTCTCTATCCACCTAATAAACCCCATCTCCCCAGTCCCCACCCCACCCGGGGGTCCTTCTGAAGCATTCAACTATGCTCAAAATTACTCTAATCTACTCCTTCAACTCCAACCTCCGCTCTTCTACACTCCACCATGATTTCAAACCTTCCCCCATTCTTTCTTCTCACCATCATCATCACCTTCTTCTCTGCTAATTTTCCTATTTCTTCTGCCCAGCAGCAGCCTCAGAATCTTCAGGCAATCTACCCTTTTCCCCTTACACCCCCACCATCTCCTCCCCAAAACCCTCCGCCGCTTTCCCCCAATGTGCCTGTCGCTCCGGCACCGTTTCTTCCACCGCCGGCACT…	TR23150.c0_g1_i1_1	misnlppfflltiiitffsanfpissaqqqpqnlqaiypfpltoooSOoqnooolSOnVOVAOAOflpooalpipTOTvtnspgsskkk	complete	89	14	32	32
76	TR23290.c0_g1_i1	AACCATTTCCACAATCATTCAAAGAAAAATATAATGGCCACCTTTTTCTTTCTACCACTACTGCTCCTCATGTCCCAATCTTTTCTCCTCACTTTATCTTCCGGCGGCCGGCAGTCCAAGCTGGAAACATCCCCTTTCACCATCACCGCTGCTCCGGCGTTGTTGCCGGATTCTCCATACCAGGAGCTGTCTCCGGACGTTGCTCCTCTTTTGCCTTCTTCAGGTGGGGTGGTGCCTTCTCCAACTGAATCATCTTTACCAATTATACCCTCAAACCCAAGCCCCCCGAATCCGGATAATGAGCTGGTGGGCCCTCTTGATTCTGCCCTCGCGCCGTTCGGAGCTTTGCCGGGATCGTCGGCGGTGAGATTGTACCAGAAAGGGTCGGTGAATGTTGCC…	TR23290.c0_g1_i1_4	matffflpllllmsqsflltlssggrqskletspftitaAOAllpdSOyqelSOdvAOllpssggvVOSOTesslpiipsnOSOonodnelvGOldsalAOfgalpgssavrlyqkgsvnvamffsfmtwwlllfdfqignilm	complete	144	21	62	62
77	TR23290.c0_g1_i1	AACCATTTCCACAATCATTCAAAGAAAAATATAATGGCCACCTTTTTCTTTCTACCACTACTGCTCCTCATGTCCCAATCTTTTCTCCTCACTTTATCTTCCGGCGGCCGGCAGTCCAAGCTGGAAACATCCCCTTTCACCATCACCGCTGCTCCGGCGTTGTTGCCGGATTCTCCATACCAGGAGCTGTCTCCGGACGTTGCTCCTCTTTTGCCTTCTTCAGGTGGGGTGGTGCCTTCTCCAACTGAATCATCTTTACCAATTATACCCTCAAACCCAAGCCCCCCGAATCCGGATAATGAGCTGGTGGGCCCTCTTGATTCTGCCCTCGCGCCGTTCGGAGCTTTGCCGGGATCGTCGGCGGTGAGATTGTACCAGAAAGGGTCGGTGAATGTTGCC…	TR23290.c0_g1_i1_5	nhfhnhskknimatffflpllllmsqsflltlssggrqskletspftitaAOAllpdSOyqelSOdvAOllpssggvVOSOTesslpiipsnOSOonodnelvGOldsalAOfgalpgssavrlyqkgsvnvamffsfmtwwlllfdfqignilm	5prime_partial	156	21	62	62
78	TR23290.c0_g1_i2	AATAGTCACTCCACCACACTATCCAACATAATGTAACCATTTCCACAATCATTCAAACAAAAATATAATGGCCACCTTTTTCTTTCTACCACTAGTGCTCCTCATCTCCCAATCTTTTCTCCTCACTTTATCTTCCGGCGGCCGGCAGTCCAAGATGGAGACCTCCCCTTTCACCATCACCGCTGCACCGGCGTTGTTGCCGGATTCTCCATACCAGGAGCTGTCTCCGGACGTTGCTCCTCTTTTGCCTTCTTCAGGTGGGGTGGTGCCTTCTCCAACTGAATCATCTTTACCACTTATACCCTCAAATCCAAGCCCCCCGAATCCGGATAATGAGCTGGTGGGCCCTCTTGATTCCGCCTTCGCGCCGTTCGGAGCTTTGCCGGGATCGTCGGCGGT…	TR23290.c0_g1_i2_4	matffflplvllisqsflltlssggrqskmetspftitaAOAllpdSOyqelSOdvAOllpssggvVOSOTesslplipsnOSOonodnelvGOldsafapfgalpgssavrlyqkgsvnvamffsfmtwwlllfdfqignilm	complete	144	19	55	55
79	TR23290.c0_g1_i3	AACCATTTCCACAATCATTCAAAGAAAAATATAATGGCCACCTTTTTCTTTCTACCACTACTGCTCCTCATGTCCCAATCTTTTCTCCTCACTTTATCTTCCGGCGGCCGGCAGTCCAAGCTGGAAACATCCCCTTTCACCATCACCGCTGCTCCGGCGTTGTTGCCGGATTCTCCATACCAGGAGCTGTCTCCGGACGTTGCTCCTCTTTTGCCTTCTTCAGGTGGGGTGGTGCCTTCTCCAACTGAATCATCTTTACCAATTATACCCTCAAACCCAAGCCCCCCGAATCCGGATAATGAGCTGGTGGGCCCTCTTGATTCTGCCCTCGCGCCGTTCGGAGCTTTGCCGGGATCGTCGGCGGTGAGATTGTACCAGAAAGGGTCGGTGAATGTTGCC…	TR23290.c0_g1_i3_4	matffflpllllmsqsflltlssggrqskletspftitaAOAllpdSOyqelSOdvAOllpssggvVOSOTesslpiipsnOSOonodnelvGOldsalAOfgalpgssavrlyqkgsvnvamffsfmtwwlvvvlav	complete	138	21	62	62
80	TR23290.c0_g1_i3	AACCATTTCCACAATCATTCAAAGAAAAATATAATGGCCACCTTTTTCTTTCTACCACTACTGCTCCTCATGTCCCAATCTTTTCTCCTCACTTTATCTTCCGGCGGCCGGCAGTCCAAGCTGGAAACATCCCCTTTCACCATCACCGCTGCTCCGGCGTTGTTGCCGGATTCTCCATACCAGGAGCTGTCTCCGGACGTTGCTCCTCTTTTGCCTTCTTCAGGTGGGGTGGTGCCTTCTCCAACTGAATCATCTTTACCAATTATACCCTCAAACCCAAGCCCCCCGAATCCGGATAATGAGCTGGTGGGCCCTCTTGATTCTGCCCTCGCGCCGTTCGGAGCTTTGCCGGGATCGTCGGCGGTGAGATTGTACCAGAAAGGGTCGGTGAATGTTGCC…	TR23290.c0_g1_i3_5	nhfhnhskknimatffflpllllmsqsflltlssggrqskletspftitaAOAllpdSOyqelSOdvAOllpssggvVOSOTesslpiipsnOSOonodnelvGOldsalAOfgalpgssavrlyqkgsvnvamffsfmtwwlvvvlav	5prime_partial	150	21	62	62
81	TR23472.c0_g1_i1	ATTGCTGGAGTAGCGCGTGGGCAAATGACATTCTTGCTTCCCAAGACCTGGAGATCACTTCTCTCTCCTTTGTCCCCGCTGCAAGTCTAATCAAAATGGCCGTCGTAAATAAACCTCTCTATTGGCGGCGGACCACTCCAGCTCTACTCTTCACTCACACAATATTTTCGTCCTTTCTGTTCTTCACAAGTAAGCTACTGAGTCTTTCTCAGTATGAGTTCTAACCCCGAACATGAAGAGACCATGGATCCCTCCAGCCTCCCGGAAGCTCCGGAACCGATGAAGAAGGTCGACCCCATTCGGATGCCCACCGTCGAGGAAGTCAGGGGCCAGGACATCTGGAACAATTGCGCTGTCCGCAGCGTCGTCAGCGGCGTTATGGGAGGAGGGCTCGGGCTT…	TR23472.c0_g1_i1_1	mappvtqpaiavfviscfalacstthsaaektkpiranalqelqlllpiclawyincclpvisscirglsnAOrnmpmkSOSoooiTOlttlrtaqlfqmswpltsstvgirmgstffigsgasgrlegsmvsscsglelilrktq	complete	146	7	17	17
82	TR23544.c0_g1_i1	CTCCTGTAAACAAGGTCAGCCAAGGAAAGAAAGGTGTAACACAATTCACAGAGGGGACAAAATGGCCCCCGGGATCAAATTTGAAGTTGTAGCACTAGTTTTGGCGGTTGCTGCTGCAATTGTAGAAAGATCTACCGGAGCAATCTATGTGGTTGGGGATGCATCGGGATGGACAATCCCAACAGCTGGTACGCCGACCTATTCTTCTTGGGCAGCTCGACACACCTTCCTTCCTGGCGATATGTTAGTGTTCAACTTCACAACCGGTGTGCATGATATAACCAAGGTTAACAAGGCAGGTTTTAATAGCTGCACCTCCACCGCTTCCGCCACCTCCTTATCGGTTAGTCCGGCGACCGTCATCCTTACTTCTGCAGGATCCCAATATTTCATTTGCAC…	TR23544.c0_g1_i1_5	mapgikfevvalvlavaaaiverstgaiyvvgdasgwtiptagtptysswaarhtflpgdmlvfnfttgvhditkvnkagfnsctstasatslsvspatviltsagsqyfictqhcslgqklavkvsaaastTOomslptSOOAOAOistaipttiasSOAOAVOOVataVOTfOSsgGOOTOeVOeAOlSOlsegVOSdgdrfpgigigsgsdoisoosftssatsstllcmitsfaavvihmlh	complete	246	37	56	41	Cu_bind_like	PF02298.18	Plastocyanin-like domain	CL0026	37	120	1	84	5.2e-18	64.9
83	TR23613.c0_g1_i1	AAGGGGAAGAAGTTGGGGTTGATGGAGAAGCAGTTGGAGCTGATGGAGAAGCTGATGGGGAAGCAGATGGGGCTGAAGGAGAAGAAGATGGAGCGGTCGGGTTGTCGATCCCTGGAGGAACAATGACACTACTAATTTGCAGGACAGAGATGTTGTAAGGCTCTGCAGCAACTGAATCAACCAAATTGGCTACAAGATTTGCACCTTTAACAGCTGAACCAAATTGAACCCCATTGGATGAAGCTGTGACATTCAAGAATCCCATTTGGCCATTAGCCTTCCCACTTGCTTGATACAATGTGGTGAGAATGGATGTCTTGTTAGACAAATTCTGCAGCTTCTTCACATCATAGTAGTCAAGAACCACATGTAGACCCAAGATGGCTGTGAGGACATTCT…	TR23613.c0_g1_i1_2	maskihvvlaffalfyianafniteilnknpsysqfnsyltqtkvadainsrqtltvlavsndhlgalsgkpenvltailglhvvldyydvkklqnlsnktsilttlyqasgkangqmgflnvtassngvqfgsavkganlvanlvdsvaaepynisvlqissvivpOGidnOTAOSsSOSAOSaSOSaSOSAOTaSOStptssp	complete	205	25	32	32	Fasciclin	PF02469.23	Fasciclin domain	No_clan	32	149	2	125	3.3e-05	24.1
84	TR23613.c0_g1_i1	AAGGGGAAGAAGTTGGGGTTGATGGAGAAGCAGTTGGAGCTGATGGAGAAGCTGATGGGGAAGCAGATGGGGCTGAAGGAGAAGAAGATGGAGCGGTCGGGTTGTCGATCCCTGGAGGAACAATGACACTACTAATTTGCAGGACAGAGATGTTGTAAGGCTCTGCAGCAACTGAATCAACCAAATTGGCTACAAGATTTGCACCTTTAACAGCTGAACCAAATTGAACCCCATTGGATGAAGCTGTGACATTCAAGAATCCCATTTGGCCATTAGCCTTCCCACTTGCTTGATACAATGTGGTGAGAATGGATGTCTTGTTAGACAAATTCTGCAGCTTCTTCACATCATAGTAGTCAAGAACCACATGTAGACCCAAGATGGCTGTGAGGACATTCT…	TR23613.c0_g1_i1_3	pfkllfctysvtkmaskihvvlaffalfyianafniteilnknpsysqfnsyltqtkvadainsrqtltvlavsndhlgalsgkpenvltailglhvvldyydvkklqnlsnktsilttlyqasgkangqmgflnvtassngvqfgsavkganlvanlvdsvaaepynisvlqissvivpOGidnOTAOSsSOSAOSaSOSaSOSAOTaSOStptssp	internal	219	25	32	32	Fasciclin	PF02469.23	Fasciclin domain	No_clan	45	162	2	125	3.9e-05	23.9
85	TR23693.c0_g1_i1	ATCAAATTCTCGTACTCATACCTCGTAATAAAAGGTAAAGAGAGACTCTTCGGAAACCAACCCAATACTATACGAGCAAATACCCCTCCTCCCAATAAACCAAGAACCAAGAAAGGAGTAGTTTGTTGAAATCAGATGTCTTCAGGAGGTTTTGGGATGAGAAATTTGGGTTTATTGTTGGTGGTGTTTGTTACTGCATGTGTGTTGCCGGAGGTGTGTGTTGGGGATGTTTACACGGTCGGAGATTCTGCTGGATGGACCATCATCGGCAATGTTGATTATAAGGCCTGGTCTGCTAATAAGACTTTTCAAGTTGGAGACACAATTCTTTTCAACTACAATCCCAGATTTCACAATGTGATGCAAGTAAGTCATGATGAATACAGATCATGCAATGCA…	TR23693.c0_g1_i1_4	mssggfgmrnlglllvvfvtacvlpevcvgdvytvgdsagwtiignvdykawsanktfqvgdtilfnynprfhnvmqvshdeyrscnatspiatyttgndsitittrghhfflcgipghcqagqkvdinvlkAOAqvaaooosvAOAOTOAOiAOAOAasgassrftsigllvkvvfpvvvfiaim	complete	186	16	26	26	Cu_bind_like	PF02298.18	Plastocyanin-like domain	CL0026	41	124	1	84	8.5e-31	105.8
86	TR23693.c0_g1_i2	ATCAAATTCTCGTACTCATACCTCGTAATAAAAGGTAAAGAGAGACTTTTCGGAAACCAACCCAATACCGTACGAAGAAATACCTCCCTCCCCACCCCCAACAAACCAAGAACCAAGAAAAGAGTAGTTTGTTGAAATCAGATGTCTTCAGGAGGTTTTGGGATGAGAAATTTGGGTGTATTGTTGGTGGTGTTTGTTAGTGCATGTGTGCTGCCGGAGGTGTGTGTTGGGGATGTTTACACGGTCGGAGATTCTGCTGGATGGACCATCATCGGCAATGTTGATTATAAGGCCTGGTCTGCTAATAAGACTTTTCAAGTTGGAAATACAATTCTTTTCAACTACAATCCCAGATTTCACAATGTGATGCAAGTAAGTCATGATGAATACAGATCATGC…	TR23693.c0_g1_i2_4	mssggfgmrnlgvllvvfvsacvlpevcvgdvytvgdsagwtiignvdykawsanktfqvgntilfnynprfhnvmqvshdeyrscnatspiatyttgndsitittrghhfflcgipghcqagqkvdinvlkAOAqvaaooosvAOAOTOAOmAOAOAOSgassrftsigllvkvvfpvvvfiaim	complete	186	18	28	28	Cu_bind_like	PF02298.18	Plastocyanin-like domain	CL0026	41	124	1	84	1.4e-29	102
87	TR23693.c0_g2_i3	AAATCTGCCTGCAGTCCAAAAGATTTCTGAGATACTCTCAATCACATTCTTCAAACCTCGTAAAACGTGAAGAGAGACCCTTCGGGAATCAACCACACACCATTCACACTACCCTCTCCGCTGCCAATAAATAGTAATAACCACCACCAAAAATCAAGGAAAAAGTAGGGAGTGAAATCAGATGGCTTCTGGGATGAGAAGTGTGGTTTTCTTGTTGGTGGTGTTTGTTGGTGCATGTGTGGTGCCGCAGCTGTGTGTAGGGGCTGTGTATAAGGTGGGAGACTCTGCCGGATGGACCACCATCGGCCATGTTGATTACAGGGCCTGGGCTGCTAACAAGACGTTTCAAGTTGGCGATCAAATTCTTTTCTCCTACAATCCCGCGTTTCACAATGTGTT…	TR23693.c0_g2_i3_5	masgmrsvvfllvvfvgacvvpqlcvgavykvgdsagwttighvdyrawaanktfqvgdqilfsynpafhnvlqvnydaykscnasspiatyttgndsitittrghhwflcgipghcqagqkvdinvrkaslpvadTOOSvSOAOSOeahmAOAOAOSgassftsngllvkvvfsivvfiaim	complete	183	17	22	22	Cu_bind_like	PF02298.18	Plastocyanin-like domain	CL0026	38	121	1	84	2.6e-29	101.1
88	TR23693.c0_g2_i4	AAATCTGCCTGCAGTCCAAAAGATTTCTGAGATACTCTCAATCACATTCTTCAAACCTCGTAAAACGTGAAGAGAGACCCTTCGGGAATCAACCACACACCATTCACACTACCCTCTCCGCTGCCAATAAATAGTAATAACCACCACCAAAAATCAAGGAAAAAGTAGGGAGTGAAATCAGATGGCTTCTGGGATGAGAAGTGTGGTTTTCTTGTTGGTGGTGTTTGTTGGTGCATGTGTGGTGCCGCAGCTGTGTGTAGGGGCTGTGTATAAGGTGGGAGACTCTGCCGGATGGACCACCATCGGCCATGTTGATTACAGGGCCTGGGCTGCTAACAAGACGTTTCAAGTTGGCGATCAAATTCTTTTCTCCTACAATCCCGCGTTTCACAATGTGTT…	TR23693.c0_g2_i4_6	masgmrsvvfllvvfvgacvvpqlcvgavykvgdsagwttighvdyrawaanktfqvgdqilfsynpafhnvlqvnydaykscnasspiatyttgndsitittrghhwflcgipghcqagqkvdinvrkaslpvadTOOSvSOAOSOeahmAOAOAOSgassftsngllvkavlfvllviatla	complete	184	17	22	22	Cu_bind_like	PF02298.18	Plastocyanin-like domain	CL0026	38	121	1	84	2.6e-29	101.1
89	TR23770.c0_g1_i1	AGTCCCTAGGCCTACACTTTATTTATACGAGTAATTTCATGTTATAAAAACCCCTCAAAAAATTGTCACATTTTCAACTTCCAAAATTCTCATTCCACACAATCCTTGCCTCCAAGAATTTGAAAGGAAAAAAGGGAAACAAAGCGGAAAAAAGTCATGACGGCGAAAATCGTCGCCATTGCAGTTGTCCTTCTGGGGATCGCTTTCTCCTGGAAGGTGGCGGAGCCGGCATCCACTCCGCCAGCCCCTGCTCCGACGCCGGAATGTTCGGGCGTGATTGTGAACTTGGCTGATTGTCTGCCGTTTGTGACGAACGATACGGCGACGAAGCCAGCCGGAAAATGCTGCGACGGCCTGAAAGTGGTGCTGAAGACTAACCCTCTCTGTTTGTGTGAAGTT…	TR23770.c0_g1_i1_5	mtakivaiavvllgiafswkvaepasTOOAOAOTOecsgvivnladclpfvtndtatkpagkccdglkvvlktnplclcevfkssahlgirinitkalslpsachvsAOoitncplAOdsAOVsAOAhaqAOAiTOTGOSOSstaSOOTstGOGsttnsseTOAOAOkasssstlalskgllvagamvsvflills	complete	196	43	69	60	LTP_2	PF14368.7	Probable lipid transfer	CL0482	21	114	6	97	2.9e-16	59.4
90	TR23770.c0_g1_i1	AGTCCCTAGGCCTACACTTTATTTATACGAGTAATTTCATGTTATAAAAACCCCTCAAAAAATTGTCACATTTTCAACTTCCAAAATTCTCATTCCACACAATCCTTGCCTCCAAGAATTTGAAAGGAAAAAAGGGAAACAAAGCGGAAAAAAGTCATGACGGCGAAAATCGTCGCCATTGCAGTTGTCCTTCTGGGGATCGCTTTCTCCTGGAAGGTGGCGGAGCCGGCATCCACTCCGCCAGCCCCTGCTCCGACGCCGGAATGTTCGGGCGTGATTGTGAACTTGGCTGATTGTCTGCCGTTTGTGACGAACGATACGGCGACGAAGCCAGCCGGAAAATGCTGCGACGGCCTGAAAGTGGTGCTGAAGACTAACCCTCTCTGTTTGTGTGAAGTT…	TR23770.c0_g1_i1_5	mtakivaiavvllgiafswkvaepasTOOAOAOTOecsgvivnladclpfvtndtatkpagkccdglkvvlktnplclcevfkssahlgirinitkalslpsachvsAOoitncplAOdsAOVsAOAhaqAOAiTOTGOSOSstaSOOTstGOGsttnsseTOAOAOkasssstlalskgllvagamvsvflills	complete	196	43	69	60	Tryp_alpha_amyl	PF00234.23	Protease inhibitor/seed storage/LTP family	CL0482	37	114	1	87	1.1e-07	32.1
91	TR23770.c0_g1_i2	AGTCCCTAGGCCTACACTTTATTTATACGAGTAATTTCATGTTATAAAAACCCCTCAAAAAATTGTCACATTTTCAACTTCCAAAATTCTCATTCCACACAATCCTTGCCTCCAAGAATTTGAAAGGAAAAAAGGGAAACAAAGCGGAAAAAAGTCATGACGGCGAAAATCGTCGCCATTGCAGTTGTCCTTCTGGGGATCGCTTTCTCCTGGAAGGTGGCGGAGCCGGCATCCACTCCGCCAGCCCCTGCTCCGACGCCGGAATGTTCGGGCGTGATTGTGAACTTGGCTGATTGTCTGCCGTTTGTGACGAACGATACGGCGACGAAGCCAGCCGGAAAATGCTGCGACGGCCTGAAAGTGGTGCTGAAGACTAACCCTCTCTGTTTGTGTGAAGTT…	TR23770.c0_g1_i2_6	mtakivaiavvllgiafswkvaepasTOOAOAOTOecsgvivnladclpfvtndtatkpagkccdglkvvlktnplclcevfkssahlgirinitkalslpsachvsAOoitncplAOdsAOVsAOAhaqAOAiTOTGOSOSstaSOOTstGOGsttnsseTOAOAOkasssstlalskgllvagtmvsvflilps	complete	196	43	69	60	LTP_2	PF14368.7	Probable lipid transfer	CL0482	21	114	6	97	2.9e-16	59.4
92	TR23770.c0_g1_i2	AGTCCCTAGGCCTACACTTTATTTATACGAGTAATTTCATGTTATAAAAACCCCTCAAAAAATTGTCACATTTTCAACTTCCAAAATTCTCATTCCACACAATCCTTGCCTCCAAGAATTTGAAAGGAAAAAAGGGAAACAAAGCGGAAAAAAGTCATGACGGCGAAAATCGTCGCCATTGCAGTTGTCCTTCTGGGGATCGCTTTCTCCTGGAAGGTGGCGGAGCCGGCATCCACTCCGCCAGCCCCTGCTCCGACGCCGGAATGTTCGGGCGTGATTGTGAACTTGGCTGATTGTCTGCCGTTTGTGACGAACGATACGGCGACGAAGCCAGCCGGAAAATGCTGCGACGGCCTGAAAGTGGTGCTGAAGACTAACCCTCTCTGTTTGTGTGAAGTT…	TR23770.c0_g1_i2_6	mtakivaiavvllgiafswkvaepasTOOAOAOTOecsgvivnladclpfvtndtatkpagkccdglkvvlktnplclcevfkssahlgirinitkalslpsachvsAOoitncplAOdsAOVsAOAhaqAOAiTOTGOSOSstaSOOTstGOGsttnsseTOAOAOkasssstlalskgllvagtmvsvflilps	complete	196	43	69	60	Tryp_alpha_amyl	PF00234.23	Protease inhibitor/seed storage/LTP family	CL0482	37	114	1	87	1.1e-07	32.1
93	TR23770.c0_g1_i3	AGTCCCTAGGCCTACACTTTATTTATACGAGTAATTTCATGTTATAAAAACCCCTCAAAAAATTGTCACATTTTCAACTTCCAAAATTCTCATTCCACACAATCCTTGCCTCCAAGAATTTGAAAGGAAAAAAGGGAAACAAAGCGGAAAAAAGTCATGACGGCGAAAATCGTCGCCATTGCAGTTGTCCTTCTGGGGATCGCTTTCTCCTGGAAGGTGGCGGAGCCGGCATCCACTCCGCCAGCCCCTGCTCCGACGCCGGAATGTTCGGGCGTGATTGTGAACTTGGCTGATTGTCTGCCGTTTGTGACGAACGATACGGCGACGAAGCCAGCCGGAAAATGCTGCGACGGCCTGAAAGTGGTGCTGAAGACTAATCCTCTCTGTTTATGTGAAGTT…	TR23770.c0_g1_i3_4	mtakivaiavvllgiafswkvaepasTOOAOAOTOecsgvivnladclpfvtndtatkpagkccdglkvvlktnplclcevfkssahlgikinitkalslpsachvsAOoitncplAOdsAOSOAOVsTOVsAOOAqAOAvTOTGOSOSstaSOOTstGOGsttnsseTOAOAOkasssstlalskgllvagtmvsvflilps	complete	203	51	76	67	LTP_2	PF14368.7	Probable lipid transfer	CL0482	21	114	6	97	2.6e-16	59.6
94	TR23770.c0_g1_i3	AGTCCCTAGGCCTACACTTTATTTATACGAGTAATTTCATGTTATAAAAACCCCTCAAAAAATTGTCACATTTTCAACTTCCAAAATTCTCATTCCACACAATCCTTGCCTCCAAGAATTTGAAAGGAAAAAAGGGAAACAAAGCGGAAAAAAGTCATGACGGCGAAAATCGTCGCCATTGCAGTTGTCCTTCTGGGGATCGCTTTCTCCTGGAAGGTGGCGGAGCCGGCATCCACTCCGCCAGCCCCTGCTCCGACGCCGGAATGTTCGGGCGTGATTGTGAACTTGGCTGATTGTCTGCCGTTTGTGACGAACGATACGGCGACGAAGCCAGCCGGAAAATGCTGCGACGGCCTGAAAGTGGTGCTGAAGACTAATCCTCTCTGTTTATGTGAAGTT…	TR23770.c0_g1_i3_4	mtakivaiavvllgiafswkvaepasTOOAOAOTOecsgvivnladclpfvtndtatkpagkccdglkvvlktnplclcevfkssahlgikinitkalslpsachvsAOoitncplAOdsAOSOAOVsTOVsAOOAqAOAvTOTGOSOSstaSOOTstGOGsttnsseTOAOAOkasssstlalskgllvagtmvsvflilps	complete	203	51	76	67	Tryp_alpha_amyl	PF00234.23	Protease inhibitor/seed storage/LTP family	CL0482	37	114	1	87	1e-07	32.3
95	TR23982.c0_g1_i1	TTCTATTTCAAGAAACTCTCCTCTCCATTTTTTTCTCATTTTATCCATCAGCAACTACCAACACTTAGTTTTTCCACTTCTCTGCTCCAAATGTCGATATCAATTGTTCCATTGGGAGTAATGTCACTAATGCTTATGTCATTAGTACTTACAATTGGAAATGCAGCTCCAGAGTTACTCAAAGTGAATCAACTAAGGGTTAATGAAGCATCCTACTTAAATTGGGTGCAACAAATTGGTCATCAAAATCACTCCATCTTCCAGGAAGCCAAGAACAAGATTACTCCTTGCAGGACCATCAAAGTGAACAAAAATTCAAGAAAGGGGGATTATGTAACGGTCCAGAAGGCGATAAATTCGATTCCAGTTATAAATGACTGTAGAGTAGTCATTTATGTT…	TR23982.c0_g1_i1_3	msisivplgvmslmlmslvltignaapellkvnqlrvneasylnwvqqighqnhsifqeaknkitpcrtikvnknsrkgdyvtvqkainsipvindcrvviyvspgiyrekveipatmayvsligvkagktiiqwndtadkkatngeamgtfasatfainapyfiaknitfknkAOAOOSgalgkqavalrisadtaafinckfigaqdtlydhrgrhyfknchiqgsvdfifgdglslydnchlhaktntygaltaqkresileetgfsfvnckvtgsgalylgrawgsfsrvvfaytymdkiitprgwydwgdknremtvfygqfkcsgpgaeyggrvswsrelsekeaepflslgfidghewltdl	complete	369	6	6	6	Pectinesterase	PF01095.20	Pectinesterase	CL0268	77	362	8	297	1.1e-75	254.2
96	TR23982.c0_g1_i2	TTCTATTTCAAGAAACTCTCCTCTCCATTTTTTTCTCATTTTATCCATCAGCAACTACCAACACTTAGTTTTTCCACTTCTCTGCTCCAAATGTCGATATCAATTGTTCCATTGGGAGTAATGTCACTAATGCTTATGTCATTAGTACTTACAATTGGAAATGCAGCTCCAGAGTTACTCAAAGTGAATCAACTAAGGGTTAATGAAGCATCCTACTTAAATTGGGTGCAACAAATTGGTCATCAAAATCACTCCATCTTCCAGGAAGCCAAGAACAAGATTACTCCTTGCAGGACCATCAAAGTGAACAAAAATTCAAGAAAGGGGGATTATGTAACGGTCCAGAAGGCGATAAATTCGATTCCAGTTATAAATGACTGTAGAGTAGTCATTTATGTT…	TR23982.c0_g1_i2_3	msisivplgvmslmlmslvltignaapellkvnqlrvneasylnwvqqighqnhsifqeaknkitpcrtikvnknsrkgdyvtvqkainsipvindcrvviyvspgiyrekveipatmayvsligvkagktiiqwndtadkkatngeamgtfasatfainapyfiaknitfknkAOAOOSgalgkqavalrisadtaafinckfigaqdtlydhrgrhyfknchiqgsvdfifgdglslydnchlhaktntygaltaqkresileetgfsfvnckvtgsgalylgrawgsfsrvvfaytymdkiitprgwydwgdknremydhllsliilelyeklivi	complete	339	6	6	6	Pectinesterase	PF01095.20	Pectinesterase	CL0268	77	315	8	247	1.2e-64	218
97	TR23985.c0_g1_i1	CTCCCCTATATAACCTCTTCCTCCCCGTGCCCACCGGACAGCATTCTTCGCCGGTTATTCTGCATTCCTTAATTCCAACAATTATCCTCTGCCCTCTTGCCTCATTATTTCCTTTCCCATTTTCTTTTTCTCAAATTTTTTGAGGAAAAATGTTCAGACAAGGTCTGATTTCTTTATTAGTATTGTTCTCCTTGTTGTCCACGTCACTTCCCGGCCAAGCACAGTCCCCGACCAATGCTCCCGCCCCTGCACCAAAATCTGTGCCGCAAACGCCGGCAAAATCTCCTTCACCGCCATCTACTCCAGCGAGCCCTAAGACATCCCCTACGAAGTCTCCGGTGGCTTCACCGTCTCCGAAAATGTCACCTTCTCCAAAAACCAGCCCTTCTGCTTCGCCGG…	TR23985.c0_g1_i1_3	mfrqglisllvlfsllstslpgqaqSOTnAOAOAOksVOqTOAkSOSOOSTOASOktSOTkSOVaSOSOkmSOSOktSOSaSOVqSOAatnAOTOSvSOAOTtssnqsAOVOSaaTOSOSseAOVsAOAvnoOSssSOlpgSOAsSOAaadVOAtaaTOAsssTOAeSOegfOSskSOOSOGOAvsSOesaegpvmadqsgsysvyvapivlnglavvwaflai	complete	224	107	163	163
98	TR24033.c0_g1_i1	CTGGACAAGAACTGGAGAAAGGCAGGCCTCTAAGTTGAGGGCACGATATCTGAAGGCAGTGCTAAGGCAAGAGGTGGGCTACTTTGATCTACACGTGACTAGCACCGCTGAGGTTATTGCAAGCGTTTCAAGCGATAGTCTTCTAATTCAAGATGTAATTAGTGAAAAGTTTCCAGTGTTCATAGTGAAGTTATCAAAGTTCATTGGGGCGTATGTTGCAGCCTTCGTGTTGCTACCGAGGTTGGCCCTTGTGGGATTTCCATTCGTGGTACTTTTAGTAATACCTGGTTTGATATATGGTAGAGCCTTAATGAGTATTGCTAGAAAGGCTAGGACAGAGTACAACAAGGCAGGAATCATAGTGGAGCAGGCGGTTTCTTCTATCAGGACGGTTTATTC…	TR24033.c0_g1_i1_1	mfsesifgtlfitsimrspaalasekyfkfdkpdpsdSOOSampAOTaktvpp	complete	53	7	10	10
99	TR24051.c0_g1_i1	GATGGTTTTGTTTCTCTAAGCAACCATCGGCTCTTCTCTCTCATGCCAAGAATTGTCACCATTACTGAATCTTTCCCGCCTACAAATACACGGCCAACTTCCTTCACAAACTCTTACGCACCCCTCTATTAGCACCTGGGTACGAGGTATCACAATATTATTTTCCAAGTCCCGGTGATGATATCATGCAACAACTTCTACTTGTTGGTAAATCTCTTGCTCTTAATCCCTTTTTGCTCTTTTGCCTCCATTTTTACTGTGACAAATTACTGCCCCCAAACAATATGGCCTGGGAGCTTAGCCGGAGCAGGCACGCCAGCGTTGCCAACAACAGGATTCCGCCTTGACCCCGGACAAACTGTCCGAATCCCAAGTTTCCCAGGATGGTCAGGTCGCATA…	TR24051.c0_g1_i1_4	miscnnfyllvnllllipfcsfasiftvtnycpqtiwpgslagagtoalpttgfrldpgqtvripsfpgwsgriwartgckfdasgvgrcqtgdcggrlqcdgmgaappvslfeitlgtgdgkdfydvsivdgynlplvavprgtygtcnatgcasnintgcprelqvvggeegeggnvnviacksaceafgsdqyccsgefanpstcrpsfystifktacpraysyafddgtstftckafeydiifcphngmkrsttivtaooooooootqvySOAOOTqvySOAOOTqesvypAOltqvySOAOOTqesvypAOowqvypooootleriprkitgeassstnihlfslltllipfyf	complete	359	22	42	42	Thaumatin	PF00314.18	Thaumatin family	CL0293	30	249	1	214	1.9e-79	266.3
100	TR24051.c0_g1_i4	GATGGTTTTGTTTCTCTAAGCAACCATCGGCTCTTCTCTCTCATGCCAAGAATTGTCACCATTACTGAATCTTTCCCGCCTACAAATACACGGCCAACTTCCTTCACAAACTCTTACGCACCCCTCTATTAGCACCTGGGTACGAGGTATCACAATATTATTTTCCAAGTCCCGGTGATGATATCATGCAACAACTTCTACTTGTTGGTAAATCTCTTGCTCTTAATCCCTTTTTGCTCTTTTGCCTCCATTTTTACTGTGACAAATTACTGCCCCCAAACAATATGGCCTGGGAGCTTAGCCGGAGCAGGCACGCCAGCGTTGCCAACAACAGGATTCCGACTTGACCCTGGACAAACTGTCCGAATCCCAAGTTTCCCAGGATGGTCAGGTCGCATA…	TR24051.c0_g1_i4_3	miscnnfyllvnllllipfcsfasiftvtnycpqtiwpgslagagtoalpttgfrldpgqtvripsfpgwsgriwartgckfdasgvgrcqtgdcggrlqcdgmgaappvslfeitlgtgdgkdfydvsivdgynlplvavprgtygtcnatgcasnintgcprelqvvggeegeggnvnviacksaceafgsdqyccsgefanpstcrpsfystifktacpraysyafddgtstftckaieydiifcplngmkrsttivtaooootqvySOAOOTqvySOAOOTqesvypAOltqvySOAOOTqesvypAOowqvypooootleriprkitgeassstnihlfslltllipfyf	complete	355	22	42	42	Thaumatin	PF00314.18	Thaumatin family	CL0293	30	249	1	214	1.3e-79	266.8
101	TR24054.c0_g1_i1	CAACATACTATCATTGATATAAGCAACCAACAGAGAAAAAAAGAACCAAGATATTAGATCCTTGTAAGAGAAGAAAGACAACAGTCAACATGGCTTCTCCGAGGATGTCTTTATTGATGATGGCGTTGCTAGTGGTGGTTCTGGCTACCAAAGGGGCGGAGGGACAGTCACCTACGCCGTCGTGCGTGACAAACTTGATCCCGTGTAGCGAGTATTTCAACTCGACTAAGCCACCGGAGTCTTGCTGTACACCGCTGAAGGACGCTGTGCTCCACCAGCTGGACTGCCTGTGCAATCTCTATGCCGACCCGGCTTTGTTGAAGGTTTTCTCCATTAATATCACCCAGGCCCTTCTTCTTCCTGGACGCTGTGGTATTCCTGGTGATCTTAGCGCCTGCA…	TR24054.c0_g1_i1_1	masprmsllmmallvvvlatkgaegqsptpscvtnlipcseyfnstkppescctplkdavlhqldclcnlyadpallkvfsinitqalllpgrcgipgdlsackamAOGssTOOATOGrndgngvgriasaaglstfflfgvslmfw	complete	147	10	12	12	LTP_2	PF14368.7	Probable lipid transfer	CL0482	13	103	3	97	4e-17	62.2
102	TR24137.c0_g1_i1	CCTGGTTTCACATGCATTTGCATGATTGAGAATTGAAAGACAAAGAGGACCGAAACCCCTTCAAGCTTTCCTTTCCGTTGTGCTTTCTTTATATAAATATCCTTTCTTCCACAGTCCTTCCCATCCAATCTCGTCTCTTCAAAATCTCTCTTTCTCTCTCTCTTTTCTTTTTCCCCACTCTTTTTGAAGAGAAAAAAAGACGTTAGATTCATCCCATTTCTCTAGATCGAGTCCCAAATTGGAAGATATGGCAATGAAGCTTTTCATTCTCTTAGCTCTTTTTGCAACTTCTTGCTTAGCTCAGGCACCAGCTGCAGCCCCAAAAGTCTCACCCACCGCTGCACCAACTCCGGCACCGGCTGTTCCTACTCCAACTCCGGCTCCGGCACCGGCGCCTAC…	TR24137.c0_g1_i1_5	mamklfillalfatsclaqAOAaAOkvSOTaAOTOAOAVOTOTOAOAOAOTTOTOSOAOAaaTOTOAsSOOAOAOGTOAOAasTOAsGOAadTOOSOSgssfdgwvhraviggtaltgaliaasfm	complete	126	67	79	79
103	TR24137.c0_g1_i2	CCTGGTTTCACATGCATTTGCATGATTGAGAATTGAAAGACAAAGAGGACCGAAACCCCTTCAAGCTTTCCTTTCCGTTGTGCTTTCTTTATATAAATATCCTTTCTTCCACAGTCCTTCCCATCCAATCTTGTCTCTTCAAAATCTTTCTCTCTTTCCCTTTTCCTCACTCTTTTTGAAGAGAAAAAAAAAAGACGTTAGATTCATCCCATTTCTCTAGATCAAAATCAAACACCCAATTCGAAAATATGGCAATGAAGCTTTTCATTCTCTTAGCTCTTTTCGCAACTTCTTGTTTAGCTCAGGCACCAGCTGCAGCCCCAAAAGTCTCACCAACCGCTGCACCAACTCCAGCACCGGCTGTTCCTACTCCGACTCCGGCTCCGGCTCCGGCATCCA…	TR24137.c0_g1_i2_4	mamklfillalfatsclaqAOAaAOkvSOTaAOTOAOAVOTOTOAOAOAstTOTOSOAOAaaTOTOAsSOOAOAOGTOAOAasTOAsGOAadTOOSOSgssfdgwvhraviggtaltgaliaasfm	complete	126	65	79	79
104	TR24254.c0_g1_i1	CACTCTTCAGTCATCAAACAAACTTCTTGCTTAGCTCCTAGAAGTTCATAATACAAAGGGAAAAGACCATCTAACAAAAACCCAGATGAATCAGGATAAGAGAAGCATGAGGGCCCTGGTGGCCCTGGTGGTTCTTGCCGGTGTATCGTCTCCGCCGCTGTCTGAAGCAGCAGTGTACAAGGTCGGAGATTCAGCAGGCTGGACAACCATTGGCAACGCCGATTACAAGCAATGGTCTGCTACTAAGAATTTCCAACTTGGGGACACCATCCTTTTTGTGTACAATCCACAGTTTCACAATGTTCAGCAAGTAACACATGTGGGCTACAGATCATGCAATGCATCTTCCCCCGTAGCTACACATACAACCGGGAATGATTCAATTACCATCACTACCTA…	TR24254.c0_g1_i1_2	mnqdkrsmralvalvvlagvsspplseaavykvgdsagwttignadykqwsatknfqlgdtilfvynpqfhnvqqvthvgyrscnasspvathttgndsitittyghhlficgvpghcqsgqkvdinvlrvAOTOSvTOSOSOAlAOAOSnAOolhassglfvmlglavavftvlisngf	complete	180	19	22	22	Cu_bind_like	PF02298.18	Plastocyanin-like domain	CL0026	39	122	1	84	6.1e-29	99.9
105	TR24254.c0_g1_i2	CACTCTTCAGTCATCAAACAAACTTCTTGCTTAGCTCCTAGAAGTTCATAATACAAAGGGAAAAGACCATCTAACAAAAACCCAGATGAATCAGGATAAGAGAAGCATGAGGGCCCTGGTGGCCCTGGTGGTTCTTGCCGGTGTATCGTCTCCGCCGCTGTCTGAAGCAGCAGTGTACAAGGTCGGAGATTCAGCAGGCTGGACAACCATTGGCAACGCCGATTACAAGCAATGGTCTGCTACTAAGAATTTCCAACTTGGGGACACCATCCTTTTTGTGTACAATCCACAGTTTCACAATGTTCAGCAAGTAACACATGTGGGCTACAGATCATGCAATGCATCTTCCCCCATTGCTACACATACAACTGGGAATGATTCAATTACCATCACTACCTA…	TR24254.c0_g1_i2_3	mnqdkrsmralvalvvlagvsspplseaavykvgdsagwttignadykqwsatknfqlgdtilfvynpqfhnvqqvthvgyrscnasspiathttgndsitittyghhlficgvpghcqagqkvdinvlrvAOTOSvTOSOSOAlAOAOSnAOolhassglfvmvglavvvvnvlisngf	complete	180	19	22	22	Cu_bind_like	PF02298.18	Plastocyanin-like domain	CL0026	39	122	1	84	4.1e-29	100.5
106	TR24279.c0_g1_i1	CCACACCTTGAGCGCATTAAGAATGCCACTGCTGGAGATGAGAGTGATGAGGAGGATGAAGATTTTGTAGCTGACGGAGACGATGAAGGATCGCCTACTGATGATTCCGGGGAAGGCGAATCTGATGCTGGTGATAGTGGAAATGAGGAGAAACCTTTAAAGAAAAAACCTAAGAAAGATATTTCTGCTCCGAAGCCATCTTCAAGTCGAAAGAAACCTGGAGACGAAGACACATCTAAGAAGAAAAAGCAGAAGAAGAAGGATCCTAATGCACCAAAAAGAGCCCTTAGTGCTTTCATGTTCTTCTCACAATCAGAAAGGGAGGCCGTGAAAAAGAGTAACCCAGGAATACCATTTACTGAAGTGGGAAAGGTTCTTGGTGAGAGATGGAATAAGATG…	TR24279.c0_g1_i1_4	mkalralfgalgsfffcfffldvssspgffrledgfgaeisflgfffkgfssfplSOAsdSOSOessvgdOSsSOSatksssssslsspavaflmrsrc	complete	99	12	21	21
107	TR24296.c0_g1_i3	TTTTTTTTTTTTTTTTTTTTTTTTTTTTTTTTTTTTTTTTTTTTTTTTTTCAGGTTTACAGAAACCCTAGCCGCCTCGCCGCAGTTTCTCTTCTTCACCGCAGCCCCAGCTCTCAGCTGCTTCCAATTCACCATGGCGGACGTGGAGACCGATGTCGCGACCGGGCAGCCAAAGAAGAGAACGTTCAAGAAGTTCAGTTTCAGAGGAGTGGATCTGGACGCGCTTCTCGATATGTCCACCGATGAGCTCGTCAAGCTTTTCACTGCTCGCGCTCGCAGAAGGTTCCAGAGGGGATTGAAGAGGAAGCCCATGGCTTTGATCAAGAAACTGAGGAAAGCGAAACGCGAAGCCCCACCTGGTGAGAAGCCAAATCCAGTCAAGACTCATCTCCGTAATATG…	TR24296.c0_g1_i3_7	fffffffffffffffffrftetlaaspqflfftaapalscfqftmadvetdvatgqpkkrtfkkfsfrgvdldalldmstdelvklftararrrfqrglkrkpmalikklrkakreAOOGekpnOVkthlrnmiivpemigsvigvyngktfntieikpemighylaefsisykpvkhgrpgigathssrfiplk	5prime_partial	196	6	10	10	Ribosomal_S19	PF00203.22	Ribosomal protein S19	No_clan	93	178	1	81	1.1e-32	111.7
108	TR24296.c0_g1_i4	TTTTTTTTTTTTTTTTTTTTTTTTTTTTTTTTTTTTTTTTTTTTTTTTTTCAGGTTTACAGAAACCCTAGCCGCCTCGCCGCAGTTTCTCTTCTTCACCGCAGCCCCAGCTCTCAGCTGCTTCCAATTCACCATGGCGGACGTGGAGACCGATGTCGCGACCGGGCAGCCAAAGAAGAGAACATTCAAGAAGTTCAGTTTCAGAGGAGTGGATCTGGACGCGCTTCTCGATATGTCCACCGATGAGCTCGTCAAGCTTTTCACTGCTCGCGCTCGCAGAAGGTTCCAGAGGGGGTTGAAGAGGAAGCCCATGGCTCTGATCAAGAAGCTCCGCAAAGCTAAGCGTGAGGCTCCCCCTGGTGAAAAGCCAAACCCTGTGAAGACCCATCTGCGAAACATG…	TR24296.c0_g1_i4_7	fffffffffffffffffrftetlaaspqflfftaapalscfqftmadvetdvatgqpkkrtfkkfsfrgvdldalldmstdelvklftararrrfqrglkrkpmalikklrkakreAOOGekpnOVkthlrnmiivpemigsvigvyngktfntieikpemighylaefsisykpvkhgrpgigathssrfiplk	5prime_partial	196	6	10	10	Ribosomal_S19	PF00203.22	Ribosomal protein S19	No_clan	93	178	1	81	1.1e-32	111.7
109	TR24296.c0_g1_i5	TTTTTTTTTTTTTTTTTTTTTTTTTTTTTTTTTTTTTTTTTTTTTTTTTTCAGGTTTACAGAAACCCTAGCCGCCTCGCCGCAGTTTCTCTTCTTCACCGCAGCCCCAGCTCTCAGCTGCTTCCAATTCACCATGGCGGACGTGGAGACCGATGTCGCGACCGGGCAGCCAAAGAAGAGAACATTCAAGAAGTTCAGTTTCAGAGGAGTGGATCTGGACGCGCTTCTCGATATGTCCACCGATGAGCTCGTCAAGCTTTTCACTGCTCGCGCTCGCAGAAGGTTCCAGAGGGGATTGAAGAGGAAGCCCATGGCTTTGATCAAGAAACTGAGGAAAGCGAAACGCGAAGCCCCACCTGGTGAGAAGCCAAATCCAGTCAAGACTCATCTCCGTAATATG…	TR24296.c0_g1_i5_6	fffffffffffffffffrftetlaaspqflfftaapalscfqftmadvetdvatgqpkkrtfkkfsfrgvdldalldmstdelvklftararrrfqrglkrkpmalikklrkakreAOOGekpnOVkthlrnmiivpemigsvigvyngktfntieikpemighylaefsisykpvkhgrpgigathssrfiplk	5prime_partial	196	6	10	10	Ribosomal_S19	PF00203.22	Ribosomal protein S19	No_clan	93	178	1	81	1.1e-32	111.7
110	TR24322.c0_g1_i1	ATTTTCTTCTTTTTTACACACAGCATATGCCATAAGGCATTGCTAAGCCTTTCATTTTTTCTTATAAAAGAAATAAGAAAAATACAAAAGATGAGCCCAATTTCTAGCTTTGGCTACATTTTTATTCTCTTGCAATGCACAACCATTCTGGCTCAACCAGCTGCAAGCCCCGGTCCGTCCGGTCCAACCAACATTACCAAAATTCTTGAAAAAGCTGGCCAATTCAACACATTCATCCGGCTAATGAAACTCACCCAAGTAGCAACTCAAATCGATGGCCAACTCAACAACTCAAACTCCGGTCTAACCGTGTTTGCCCCAACCGACAGCGCCTTTTCGGCACTTCAAGCCGGAACACTAAATTCCTTAACCGATCAACAAAAAGTTGCGCTAGTACAA…	TR24322.c0_g1_i1_5	mspissfgyifillqcttilaqpaaSOGOSGOTnitkilekagqfntfirlmkltqvatqidgqlnnsnsgltvfaptdsafsalqagtlnsltdqqkvalvqfhivpsflsmsqfqtvsnplrtqaggtnngefplnvttsgnqvnvstgvdtttvsgsvysdnqlaiyqvdkvllplsmfGOAVOAOAOSOAlkskkkpladspssvddspadasaavgiavhgmlaclgtaifglfwl	complete	241	20	20	12	Fasciclin	PF02469.23	Fasciclin domain	No_clan	44	178	2	128	2.4e-22	79.6
111	TR24348.c0_g1_i1	CTAAATATTTCCTTTATATCACTAGCAAAGGTTACGAGCTCGGTCAACACTCCCAAATGCCAAAGCGCATGGACACTATCTTTTTGCTTCTCTTGTTCTTTGCTCTTTCAATTCAAGTTACTAGCACTGAAGGTAGGGTGGTTCTTGAGCCAAAGAGCTGGCATTATGATAATCGTGTTCGCGGTTCAGGCCGTGCAACCATGGAGACTATGGCCAAAGGTGGGAGCTCCGGGAAGGATGTAGTAAGGATAAGGAGGTTAAGTAATGTTGAAGGGGAGGTGGATGAATTTCGACCAACCAACCCAGGCAGGAGTCCAGGCATTGGTCATTCCAAACATGATTAACTGTTGCATCAAATATTCATGACTTGTCTGCCTACTATTTGTTGCAAGACAACAT…	TR24348.c0_g1_i1_2	mpkrmdtifllllffalsiqvtstegrvvlepkswhydnrvrgsgratmetmakggssgkdvvrirrlsnvegevdefrOTnOGrSOGighskhd	complete	95	7	9	9
112	TR24348.c0_g1_i2	CTAAATATTTCCTTTATATCACTAGCAAAGGTTACGAGCTCGGTCAACACTCCCAAATGCCAAAGCGCATGGACACTATCTTTTTGCTTCTCTTGTTCCTTGCTCTTTCAATTCAAGTCACTAGCACTGAAGGTAGGGTGGTTCTTGAGCCAAAGAGCTGGCATTATGATAATCGTGTCCGCGGTTCGGGCCGTGCAACCGTGGAGACTATGGCCAAAGGTGGGAGCTCCGGGAAGGATATAAGGATAAGGAGGTTGAGTAATGTTGAAGGGGAGGTGGATGAATTTCGACCAACCAACCCAGGCAGGAGTCCAGGCATTGGTCATTCCAAACATGATTAACTGTTGCATCAAATATTCATGACTTGTCTGCCTACTATTTGTTGCAAGACAACATCAA…	TR24348.c0_g1_i2_4	kyflyitskgyelgqhsqmpkrmdtifllllflalsiqvtstegrvvlepkswhydnrvrgsgratvetmakggssgkdirirrlsnvegevdefrOTnOGrSOGighskhd	5prime_partial	113	7	9	9
113	TR24348.c0_g1_i2	CTAAATATTTCCTTTATATCACTAGCAAAGGTTACGAGCTCGGTCAACACTCCCAAATGCCAAAGCGCATGGACACTATCTTTTTGCTTCTCTTGTTCCTTGCTCTTTCAATTCAAGTCACTAGCACTGAAGGTAGGGTGGTTCTTGAGCCAAAGAGCTGGCATTATGATAATCGTGTCCGCGGTTCGGGCCGTGCAACCGTGGAGACTATGGCCAAAGGTGGGAGCTCCGGGAAGGATATAAGGATAAGGAGGTTGAGTAATGTTGAAGGGGAGGTGGATGAATTTCGACCAACCAACCCAGGCAGGAGTCCAGGCATTGGTCATTCCAAACATGATTAACTGTTGCATCAAATATTCATGACTTGTCTGCCTACTATTTGTTGCAAGACAACATCAA…	TR24348.c0_g1_i2_3	mpkrmdtifllllflalsiqvtstegrvvlepkswhydnrvrgsgratvetmakggssgkdirirrlsnvegevdefrOTnOGrSOGighskhd	complete	94	7	9	9
114	TR24356.c0_g1_i1	TTTATAAAAAAAAAAGTTTTTAAAAAACCAACAAAACCATCACCCTTCCTTTTTTTCCTTTTCCATTTTCACCTTCCTCAACAAAAACCCACCACTTTTTTGCTTTCCTCTTTTCAATGAGCTAAAAAAAGTGAAAATTTTCCAAAACCCAGAAAGCAACCCTTTTCACTCCACTCTCTTATGCTCTCTGAACCCATTTGAAGCTCACTAGGGCTTCACTTCACTTCACTCCCATTATGCTAACCCAAAGCTGCTGGAAATCACATTTCTGATCAGTTTCTTTGAGAAAATTCATACTCATGGCTTCCAAAATCTTGGTCTTTGTTCTTGCCATTTTGCTACTCTCTTGTCCTTTTACTTCTGCTTCAGCTACTTCTCCAGCTAGAATAGTTAATGGGT…	TR24356.c0_g1_i1_6	maskilvfvlailllscpftsasatsparivngffsnaismlmkyvrslkattkiaisgrplmkfesgytvetvfdgsklgiepyslevlsngellildsansnlykissslslysrpklvagsaegyaghidgrlrearmnhpkgvtvddrgniyiadtdnmairkigdsgittiaggkksrgsghldgpsedakfsndfdvvyigsscsllvidrgnhaireiqlhfddcayqygsgfplgiavlvaagffgymlallqrrlgtmvssknddqgllktgsosohqkpmmrsqvroolipvegederqeesffnslgrliaqtgasaleilgglfprfqrkplssqdhlqqqqkysaswpaqdsyiirdedepOSOearTOTOrktyafmskdsekmq…	complete	448	7	10	10	NHL	PF01436.22	NHL repeat	CL0186	142	167	2	27	1.9e-05	24.5
115	TR24430.c0_g1_i1	TCTCTCTCTCCTCCAAAACTTCATTTTTCTCTTTCCTTCTTTTACTTCCCATTTCCTTTCTCTATACTTCCAAGCTTTTCTTTCACTTTAGCCCCTTGTATTCTTCCAATATTACAATGGAGACCCCAGAGTTCTTTCAAGGAGCTGGAGCTTATCATCACTCCCAATTCACCGGCGATGCCAAAAACTCCGACCATTTCGTAGATGACCTGCTGGATTATCCTAACGACGATGGAAAGGCGGCTGATGGTGGCTTTGAGACCACCGGCGTTGGCGGAACCTCCGCTGATTCTACTGTTTTTGATACCTCATGTAATTCCTCCGATAGCACCGGACTTTATCATTTTGGCGGTGATGCCGGCTGCCGGAATTTCACTGACGGCCCTTTCTCCTGCGAGC…	TR24430.c0_g1_i1_7	slssktsffsfllllpisflytsklffhfsplyssnitmetpeffqgagayhhsqftgdaknsdhfvddlldypnddgkaadggfettgvggtsadstvfdtscnssdstglyhfggdagcrnftdgpfscelfvpnddlaelewvshfaeesfsnedlynmhlisgmearnnnngfqpkpnratatkmfrpemavpakarskrsrappcnwtsrllavSOSOOSsatTOomtsslvsfsesvafssdkkivknviknkeiirnntniansegrkclhcatdqtpqwrtgpqgpktlcnacgvryksgrlvpeyrpaasptfvltkhsnshrkvmelrrqkeligsqqhhqqqfihpnmmfdpsnvedflihqqigpnfrhlm	5prime_partial	384	8	11	11	GATA	PF00320.28	GATA zinc finger	CL0167	276	309	1	34	1.2e-15	56.8
116	TR24498.c0_g1_i1	ATTTTATCGTTCAACTAGCAAAACACACTTGGCTTATAAATTGAAACATTTGGCTTCCCACATTCCATCACTCAACCAATTCAAACCATCACCTCACACAATGGCACACAAATCTTGCTCAATGTTTGCTCTTTTCCTTGTGCTCAACATCATCCTTTCATCGGTATGCCTCGTGCTAGGCGCACGTGACATCCCCCACGACTCCAAGAATGTTGACAAGGCGCATTTGCCGTCGTTAGCTTCCAATGACAACTCGCACGAGTCCAAGAATGTTGACGTGAAACACCCTGATAACTTTTTTGAGCATGATCGTAGTTTCCTGATCCCAGGACTGGGGCGTTACATCTACCCAAGACCAGGCGATGCTGTTAATCCAGTTACCTACAACCCTGTCACTGG…	TR24498.c0_g1_i1_3	mahkscsmfalflvlniilssvclvlgardiphdsknvdkahlpslasndnshesknvdvkhpdnffehdrsflipglgryiyprpgdavnpvtynpvtgrndgpgfvlpgsggiGOigtgtgniOGgddtflOSOVgvpsgnp	complete	144	8	22	22
117	TR24538.c0_g2_i1	TTCTAGTGTATGCATTTCCCTTATGTAGCAACTTTAATATCTGTCCTTCTTATCCTCCAAAGCATATATCCTCAAGCCTCACAACTTCTTGCTCAAATAGTACACACTCTCATCACCTTACCAAGCCACAAGAACATAACCTGGTGAACCGAGCGTACTCTTTTCCATAGACAAACATGGCTCTCCCAAATGCCATGTTCATGCTCTATCTATCTACTACCCTTTTTTCTTTCTCAGCTGCACAAGCACCCATTGGCCTACCACCCTCCACCAACGAGACGCAACCGCCTGCGGCGTCTCCTCCCATGACTTCGCCTGTGGTCATGGCAACGCCGATGTCGTCACCTCCAGCACTGACCCCAGGACCATCCACAGGCTCCATCCCAACAATGATGTCAC…	TR24538.c0_g2_i1_4	malpnamfmlylsttlfsfsaaqAOiglpOStnetqpOAaSOomtSOVvmatpmsSOOAlTOGOStgsiOTmmSOGvAOGlpafpOSOmGOSsalSOfSOGvAOOVtstkdsgafvhgtsifilalvggvawlv	complete	134	43	83	83
118	TR24543.c0_g1_i1	AACAATCCCACCATTTCACTAATTACCAACTTCCTCACTTCCTCATCACCAATTCACACAAATACCATTTCATATTTCCAATGGCATTTCAAAATATTCAAATGGCAATGGCACTCTTGCTAGTGACCATGAGCTCATGGCGCGCCATGGCTCAGTCGACTGATTGCTCAAGCGCGATAATTAGCATGTCCTCATGCCTAAACTACATACAGGGAAAAGCCTCAACTCCTCCATCTGGATGTTGTAGTCAGCTTAGCAGCGTCGTCAGCTCGCAGCCACAGTGCTTGTGTCAAGTTCTTAACGGTGGTGGCTCGTCCTTGGGGATCAGTATCAACCAAACTCAAGCTCTAGAGCTACCTAAAGCGTGCAAGGTCCAGACCCCTCCAGTCAGCCAATGCA…	TR24543.c0_g1_i1_2	mafqniqmamalllvtmsswramaqstdcssaiismssclnyiqgkastppsgccsqlssvvssqpqclcqvlngggsslgisinqtqalelpkackvqtpOVsqcksasSOTkSOSgsgsSOASOStloOAgkgtnaVOSOdnnssdanpinkmaaaplmflalfvatyvsafissp	complete	178	20	41	41	LTP_2	PF14368.7	Probable lipid transfer	CL0482	11	106	3	97	8.9e-18	64.3
119	TR24543.c0_g1_i1	AACAATCCCACCATTTCACTAATTACCAACTTCCTCACTTCCTCATCACCAATTCACACAAATACCATTTCATATTTCCAATGGCATTTCAAAATATTCAAATGGCAATGGCACTCTTGCTAGTGACCATGAGCTCATGGCGCGCCATGGCTCAGTCGACTGATTGCTCAAGCGCGATAATTAGCATGTCCTCATGCCTAAACTACATACAGGGAAAAGCCTCAACTCCTCCATCTGGATGTTGTAGTCAGCTTAGCAGCGTCGTCAGCTCGCAGCCACAGTGCTTGTGTCAAGTTCTTAACGGTGGTGGCTCGTCCTTGGGGATCAGTATCAACCAAACTCAAGCTCTAGAGCTACCTAAAGCGTGCAAGGTCCAGACCCCTCCAGTCAGCCAATGCA…	TR24543.c0_g1_i1_2	mafqniqmamalllvtmsswramaqstdcssaiismssclnyiqgkastppsgccsqlssvvssqpqclcqvlngggsslgisinqtqalelpkackvqtpOVsqcksasSOTkSOSgsgsSOASOStloOAgkgtnaVOSOdnnssdanpinkmaaaplmflalfvatyvsafissp	complete	178	20	41	41	Tryp_alpha_amyl	PF00234.23	Protease inhibitor/seed storage/LTP family	CL0482	31	106	10	87	1.2e-08	35.3
120	TR24543.c0_g1_i2	AACAATCCCACCATTTCACTAATTACCAACTTCCTCACTTCCTCATCACCAATTCACACAAATACCATTTCATATTTCCAATGGCATTTCAAAATATTCAAATGGCAATGGCACTCTTGCTAGTGACCATTAGCTGGTGGCACGCCATGGCTCAGTCGACTGATTGTTCCAGCGCGATAATTAGCATGTCATCATGCCTAAATTACATACAGGGAAAAGCCTCAACTCCTCCATCTGGATGTTGTAGTCAGCTTAGCAGCGTCGTCAGCTCGCAGCCACAGTGCTTGTGCCAAGTTCTTAACGGTGGTGGTTCGTCCTTGGGGATCAGTATTAACCAAACTCAAGCTTTAGAGCTACCTAAAGCTTGCAAAGTCCAGACTCCTCCAGTCAGCCAATGCA…	TR24543.c0_g1_i2_2	mafqniqmamalllvtiswwhamaqstdcssaiismssclnyiqgkastppsgccsqlssvvssqpqclcqvlngggsslgisinqtqalelpkackvqtpOVsqcksasSOTkAOSgsgsSOASOStloOAgkgtnaVOSOdnnssdanpinkmaaaplmflalfvatyvsafissp	complete	178	20	41	41	LTP_2	PF14368.7	Probable lipid transfer	CL0482	14	106	7	97	7.2e-18	64.6
121	TR24543.c0_g1_i2	AACAATCCCACCATTTCACTAATTACCAACTTCCTCACTTCCTCATCACCAATTCACACAAATACCATTTCATATTTCCAATGGCATTTCAAAATATTCAAATGGCAATGGCACTCTTGCTAGTGACCATTAGCTGGTGGCACGCCATGGCTCAGTCGACTGATTGTTCCAGCGCGATAATTAGCATGTCATCATGCCTAAATTACATACAGGGAAAAGCCTCAACTCCTCCATCTGGATGTTGTAGTCAGCTTAGCAGCGTCGTCAGCTCGCAGCCACAGTGCTTGTGCCAAGTTCTTAACGGTGGTGGTTCGTCCTTGGGGATCAGTATTAACCAAACTCAAGCTTTAGAGCTACCTAAAGCTTGCAAAGTCCAGACTCCTCCAGTCAGCCAATGCA…	TR24543.c0_g1_i2_2	mafqniqmamalllvtiswwhamaqstdcssaiismssclnyiqgkastppsgccsqlssvvssqpqclcqvlngggsslgisinqtqalelpkackvqtpOVsqcksasSOTkAOSgsgsSOASOStloOAgkgtnaVOSOdnnssdanpinkmaaaplmflalfvatyvsafissp	complete	178	20	41	41	Tryp_alpha_amyl	PF00234.23	Protease inhibitor/seed storage/LTP family	CL0482	31	106	10	87	1.4e-08	35
122	TR24554.c0_g1_i1	CTTGCTGGCGTCTGGGCCGGTGGTTATTATGGCAGCATCATTTGGGAATGCGGCCTATGAAAGGCTTCCTTTGGAGGAAGATGAAAGTCTTCCGGTTCCGGGGGACGGGGGAATGGGGTCCCCCGGAATTGTTGGGCAGCAGTCGCAACAGCAGCAACAGCAGCAGATTCTTTCTGATCCTAATTCGGCGTCTCTTTTCCATGGATTACCTCAAAATCTGCTGAATTCGTGTCAATTGCCATCTGATCAGGCTTTCTGGGGCACTAGTGGGCGTCAGAATCCTTTTTAACATGGTATCAGAGCCACA	TR24554.c0_g1_i1_1	mekrrririrknlllllllrllpnnsgGOhSOVOrnrktfiflqrkpfigripk	complete	54	6	7	7
123	TR24554.c0_g1_i2	CTTGCTGGCGTCTGGGCCGGTGGTTATTATGGCAGCATCATTTGGGAATGCGGCCTATGAAAGGCTTCCTTTGGAGGAAGATGAAAGTCTTCCGGTTCCGGGGGACGGGGGAATGGGGTCCCCCGGAATTGTTGGGCAGCAGTCGCAGCAGATGCAACAGCAGCAGATTCTTTCTGATCCTAATTCGTCGTCTCTTTTTCATGGATTACCTCAAAATCTGCTAAATTCGTGTCAATTGCCATCTGATCAGGCTTTCTGGGGCACTGGTGGGCGTCAGAATCCTTTTTAACATGGTATCAGAGCCAGAACCACAGCGAGCTAGCTAGCCAGATATGACATATCTTTCTACCGCTACTACTACTACATAGTGATTTGACCGTCAAAATCCTTTTGTGTTCT…	TR24554.c0_g1_i2_2	mkkrrririrknllllhllrllpnnsgGOhSOVOrnrktfiflqrkpfigripk	complete	54	6	7	7
124	TR24568.c0_g1_i2	AAAAAGAATCAATAGTAACCCTCTTGTGCTCTTTGTCTGCTGCTTCCCAGACTCCTGTGCGGTCTCCTTTTCTCACAGTATTGAGGCTGCAGCTATGTCGAGAAATCCAACTTTTGTGGATGAAGATGGTTCTTCAGGCTCAGAAGATGAGTTGAATATATTGGACGGACCCAATAAACGTCCAGCATCGACACCGTTGACACCAGCTTCAAGTCGTCGAAAGAGAAACCGTAAGGCCACAGGGGATGCCATAGTCGATGCTATGCTTGAAATAGCAGCTGCTTCAAAGATGAGAGCAACTGCATTAATGCGGAACGAGGAACGATTTGCAATAAGTAAATGCATAAAGGCGCTGGATGAGATGCAAGCCCTTGATCAACAAATCTACTTCTTTGCTTT…	TR24568.c0_g1_i2_3	krinsnplvlfvccfpdscavsfshsieaaamsrnptfvdedgssgsedelnildgpnkrOAsTOlTOAssrrkrnrkatgdaivdamleiaaaskmratalmrneerfaiskcikaldemqaldqqiyffaldlfenpdaretfislrserrlvwlqrkftascg	5prime_partial	167	7	9	9
125	TR24568.c0_g1_i4	AAAAAGAATCAATAGTAACCCTCTTGTGCTCTTTGTCTGCTGCTTCCCAGACTCCTGTGCGGTCTCCTTTTCTCACAGTATTGAGGCTGCAGCTATGTCGAGAAATCCAACTTTTGTGGATGAAGATGGTTCTTCAGGCTCAGAAGATGAGTTGAATATATTGGACGGACCCAATAAACGTCCAGCATCGACACCGTTGACACCAGCTTCAAGTCGTCGAAAGAGAAACCGTAAGGCCACAGGGGATGCCATAGTCGATGCTATGCTTGAAATAGCAGCTGCTTCAAAGATGAGGGCAGCTGCATCAATGCGGAACGAGGAACGTTTTGCAATAAGTAAATGTATAAAAGCGCTGGATGAGATGCAAGACCTTGATCAACGCATCTACTTCTTCGCTTT…	TR24568.c0_g1_i4_3	krinsnplvlfvccfpdscavsfshsieaaamsrnptfvdedgssgsedelnildgpnkrOAsTOlTOAssrrkrnrkatgdaivdamleiaaaskmraaasmrneerfaiskcikaldemqdldqriyffaldlfenpdaretfislrserrlvwlqrkftascg	5prime_partial	167	7	9	9
126	TR24662.c0_g1_i1	ATCGAAGTTCTCCACCATGAAACCACTGACATTCTTTATCGTCTTTCTTTTGCTTCACCTCAATTGCCTATACAACGTTTATGTTGCCGGAGCAGCCAGCCACTTTCATGTAGTAGTGAAAAAGGCCGGCAAGCCTCGGGGCCCGAGTCCTCCTATGCCCAATCCCTCTATTCATTTCAGCCCTCCCCCGCCACAGCCTGATTTCAGTCCTCCACCACCAACTCGTCGGAAAAGGTCAGTGCCATGCTCTCCTCCGCCGCCACGGCCACATTTCAGTCCTCCACCAGCAACTCGTCCGACGAAGCCGGTGCGTTCACCTCCTCCGCCGTGGCGGCCACGGTATTAGTTTGAACTTGCCGTATGTTGTGAAGGTTTGGTGTGTTAATGGTGTGAAAACTT…	TR24662.c0_g1_i1_2	mkpltffivflllhlnclynvyvagaashfhvvvkkagkorGOSOompnOSihfsooooqpdfsooootrrkrsvocsoooorohfsoooatrotkovrsooppwrpry	complete	109	6	10	10
127	TR24662.c0_g1_i1	ATCGAAGTTCTCCACCATGAAACCACTGACATTCTTTATCGTCTTTCTTTTGCTTCACCTCAATTGCCTATACAACGTTTATGTTGCCGGAGCAGCCAGCCACTTTCATGTAGTAGTGAAAAAGGCCGGCAAGCCTCGGGGCCCGAGTCCTCCTATGCCCAATCCCTCTATTCATTTCAGCCCTCCCCCGCCACAGCCTGATTTCAGTCCTCCACCACCAACTCGTCGGAAAAGGTCAGTGCCATGCTCTCCTCCGCCGCCACGGCCACATTTCAGTCCTCCACCAGCAACTCGTCCGACGAAGCCGGTGCGTTCACCTCCTCCGCCGTGGCGGCCACGGTATTAGTTTGAACTTGCCGTATGTTGTGAAGGTTTGGTGTGTTAATGGTGTGAAAACTT…	TR24662.c0_g1_i1_3	skfstmkpltffivflllhlnclynvyvagaashfhvvvkkagkorGOSOompnOSihfsooooqpdfsooootrrkrsvocsoooorohfsoooatrotkovrsooppwrpry	5prime_partial	115	6	10	10
128	TR24960.c0_g1_i1	GATGAAACATTGTTTCTATGAGACAATAGACTACTCGTCATCTTATCCAAGAGACTCGTGGTACTCTTTGTTTTCATTCATCTACAATCATTAATACTTAAAAATGTTTCGCTTGTAAAGTTACATTTCTACCCACTATCTTTAAGAAATACCTCGTATAAGGCTGCACGGTTCATAAGACAGTTTGCTAGTGAAGAAAACCACTACTGACTTGTACGTCGATCGAGATTCTTGTTTTTGGCATACAATACAGAAACCAAAATGAACTCTCTCAAGATTGCATCCCTTTTCTTCATCATTTCAATCTTGTTAATTTCCTCAGCTAGTCCCTCACAAGAGCACATAAGTCCCAAGATTCCCATTTTCAAGCCTCCGGTAACGGGATCCCCCACGCCAACA…	TR24960.c0_g1_i1_5	mnslkiaslffiisillissaspsqehiSOkipifkoOVtgSOTOTtyOSOOGtvtkgkcpidtvklgacvdllggflhiglgdpvvnqccplihglvelevavclcttlrlklinlnlyvpvalqllltcgkpoppgftctl	complete	143	14	25	25	Hydrophob_seed	PF14547.7	Hydrophobic seed protein	CL0482	59	141	1	84	1.9e-26	92.1
129	TR24960.c0_g1_i1	GATGAAACATTGTTTCTATGAGACAATAGACTACTCGTCATCTTATCCAAGAGACTCGTGGTACTCTTTGTTTTCATTCATCTACAATCATTAATACTTAAAAATGTTTCGCTTGTAAAGTTACATTTCTACCCACTATCTTTAAGAAATACCTCGTATAAGGCTGCACGGTTCATAAGACAGTTTGCTAGTGAAGAAAACCACTACTGACTTGTACGTCGATCGAGATTCTTGTTTTTGGCATACAATACAGAAACCAAAATGAACTCTCTCAAGATTGCATCCCTTTTCTTCATCATTTCAATCTTGTTAATTTCCTCAGCTAGTCCCTCACAAGAGCACATAAGTCCCAAGATTCCCATTTTCAAGCCTCCGGTAACGGGATCCCCCACGCCAACA…	TR24960.c0_g1_i1_5	mnslkiaslffiisillissaspsqehiSOkipifkoOVtgSOTOTtyOSOOGtvtkgkcpidtvklgacvdllggflhiglgdpvvnqccplihglvelevavclcttlrlklinlnlyvpvalqllltcgkpoppgftctl	complete	143	14	25	25	LTP_2	PF14368.7	Probable lipid transfer	CL0482	82	141	38	97	3.6e-05	23.8
130	TR24960.c0_g1_i2	GATGAAACATTGTTTCTATGAGACAATAGACTACTCGTCATCTTATCCAAGAGACTCGTGGTACTCTTTGTTTTCATTCATCTACAATCATTAATACTTAAAAATGTTTCGCTTGTAAAGTTACATTTCTACCCACTATCTTTAAGAAATACCTCGTATAAGGCTGCACGGTTCATAAGACAGTTTGCTAGTGAAGAAAACCACTACTGACTTGTACGTCGATCGAGATTCTTGTTTTTGGCATACAATACAGAAACCAAAATGAACTCTCTCAAGATTGCATCCCTTTTCTTCATCATTTCAATCTTGTTAATTTCCTCAGCTAGTCCCTCACAAGAGCACATAAGTCCCAAGATTCCCATTTTCAAGCCTCCGGTAACGGGATCCCCCACGCCAACA…	TR24960.c0_g1_i2_5	mnslkiaslffiisillissaspsqehiSOkipifkoOVtgSOTOTtyOSOOGtvtkgkcpidtvklgacvdllggflhiglgdpvvnqccplihglvelevavclcttlrlklinlnlyvpvalqllltcgkpoppgftctl	complete	143	14	25	25	Hydrophob_seed	PF14547.7	Hydrophobic seed protein	CL0482	59	141	1	84	1.9e-26	92.1
131	TR24960.c0_g1_i2	GATGAAACATTGTTTCTATGAGACAATAGACTACTCGTCATCTTATCCAAGAGACTCGTGGTACTCTTTGTTTTCATTCATCTACAATCATTAATACTTAAAAATGTTTCGCTTGTAAAGTTACATTTCTACCCACTATCTTTAAGAAATACCTCGTATAAGGCTGCACGGTTCATAAGACAGTTTGCTAGTGAAGAAAACCACTACTGACTTGTACGTCGATCGAGATTCTTGTTTTTGGCATACAATACAGAAACCAAAATGAACTCTCTCAAGATTGCATCCCTTTTCTTCATCATTTCAATCTTGTTAATTTCCTCAGCTAGTCCCTCACAAGAGCACATAAGTCCCAAGATTCCCATTTTCAAGCCTCCGGTAACGGGATCCCCCACGCCAACA…	TR24960.c0_g1_i2_5	mnslkiaslffiisillissaspsqehiSOkipifkoOVtgSOTOTtyOSOOGtvtkgkcpidtvklgacvdllggflhiglgdpvvnqccplihglvelevavclcttlrlklinlnlyvpvalqllltcgkpoppgftctl	complete	143	14	25	25	LTP_2	PF14368.7	Probable lipid transfer	CL0482	82	141	38	97	3.6e-05	23.8
132	TR25013.c0_g1_i1	AAGTTTTCACTTCCTATATATAGTCCTCTTGCTTTCCTCCAATATCATACCTCAAACTTTGAACTATACAGCACATTCAGATACCCCAACACCTTCGTTCTTTCTGTAATGGAGCCATACAAAAAGCTAGTCATCTTTGCACTCTTAGTGCTGGTTCTCATTGTCAGTGGTGGCGACGACTTTACGCGTCGTTCATCTGCTCAATCCATCTGCAACATGTCTGGAGATGAGATGATGGATTGCAAGCCAGCAGTGACTCCACCGAACCCCTCCACGCCTTCAGATGCTTGCTGCAAAGCACTTAAACATGCAGATGGCAAATGCCTTTGCTCCTACAAGAACTCATATGTGCTGCCTACTCTTGGAATTGACCCTACTCTTGCCTTGCAGCTTCCCAAA…	TR25013.c0_g1_i1_2	mepykklvifallvlvlivsggddftrrssaqsicnmsgdemmdckpavTOonOSTOSdacckalkhadgkclcsyknsyvlptlgidptlalqlpkkcnittplpc	complete	107	7	9	9	LTP_2	PF14368.7	Probable lipid transfer	CL0482	29	105	14	93	1.8e-13	50.4
133	TR25013.c0_g1_i1	AAGTTTTCACTTCCTATATATAGTCCTCTTGCTTTCCTCCAATATCATACCTCAAACTTTGAACTATACAGCACATTCAGATACCCCAACACCTTCGTTCTTTCTGTAATGGAGCCATACAAAAAGCTAGTCATCTTTGCACTCTTAGTGCTGGTTCTCATTGTCAGTGGTGGCGACGACTTTACGCGTCGTTCATCTGCTCAATCCATCTGCAACATGTCTGGAGATGAGATGATGGATTGCAAGCCAGCAGTGACTCCACCGAACCCCTCCACGCCTTCAGATGCTTGCTGCAAAGCACTTAAACATGCAGATGGCAAATGCCTTTGCTCCTACAAGAACTCATATGTGCTGCCTACTCTTGGAATTGACCCTACTCTTGCCTTGCAGCTTCCCAAA…	TR25013.c0_g1_i1_2	mepykklvifallvlvlivsggddftrrssaqsicnmsgdemmdckpavTOonOSTOSdacckalkhadgkclcsyknsyvlptlgidptlalqlpkkcnittplpc	complete	107	7	9	9	Tryp_alpha_amyl	PF00234.23	Protease inhibitor/seed storage/LTP family	CL0482	33	107	7	87	5.7e-08	33.1
134	TR25015.c0_g1_i1	GTCAGATAGAGAGTTCTCCAACTATTTCTCTGTTTTTACTTTGTAATACCCACTGCAACCTCACATACCCACTGCAACCTCACATAAGCCTGCTAGCCTGCCTGAAAGGGGCGATCCGAGAACACAAAAGGCAAAAGTGCAACCTCACATACCCACTGCAACCTCACATAAGCCTGCTAGCCTGCCTGAAAGGGGCGATCCGAGAACACAAAAGGCAAAAGAATGGCATCAATGTGGAGCATCCTCTTCTTCATTGCCACAGTTGCTGCTACCTCATATAGGTCAGTGGCACAAAAAATTCATGTTGTTGGTGGTTCCTTGGGTTGGACGGTCCCAAACGGAGGTCCAAGCGCCTACACATCCTGGGCTTCCCAACAAACCTTCATCACAGGCGACATT…	TR25015.c0_g1_i1_1	masmwsilffiatvaatsyrsvaqkihvvggslgwtvpnggpsaytswasqqtfitgdilvfnyttgyhdvaevtraaygacniqspissdsnapsnvtlttagehfyictigmhcvlgmklainvsdststtoooqpTOlSOAOVtalape	complete	152	7	8	8	Cu_bind_like	PF02298.18	Plastocyanin-like domain	CL0026	35	120	1	84	6.8e-22	77.3
135	TR25015.c0_g1_i2	GTCAGATAGAGAGTTCTCCAACTATTTCTCTGTTTTTACTTTGTAATACCCACTGCAACCTCACATACCCACTGCAACCTCACATAAGCCTGCTAGCCTGCCTGAAAGGGGCGATCCGAGAACACAAAAGGCAAAAGAATGTCATCAAAGTGGAGCATCCTCTTCTTCATTGCCATAGTTGCTGCTACCTCATATAGCTCAGTGGCACAAAAAATTCATGTTGTTGGTGGTTCCTTGGGTTGGACGGTCCCAAACGGAGGTCCAAGCGCCTACACATCCTGGGCTTCCCAACAAACCTTCATCACAGGCGACATTCTTGTGTTCAATTATACCACCGGATATCACGATGTTGCAGAGGTGACTAGAGCAGCATATGGCGCGTGCAATATTCAATCCCCT…	TR25015.c0_g1_i2_1	msskwsilffiaivaatsyssvaqkihvvggslgwtvpnggpsaytswasqqtfitgdilvfnyttgyhdvaevtraaygacniqspissdsnapsnvtlttagehfyictigmhcvlgmklainvsdststtoooqpTOlSOAOVtalape	complete	152	7	8	8	Cu_bind_like	PF02298.18	Plastocyanin-like domain	CL0026	35	120	1	84	6.8e-22	77.3
136	TR25023.c0_g1_i1	TAAAAAGGGGGGGTTGGTGGGGGGGGGGGGGGTTTGTAAGGGGGGGGGTTTATCAAAAAAAAAAAAAAAAAAAAAAAAGGGGGAGAGGGGAGGGGGGGGGAGGGGGGGGCTGACTGGGGGGTACCAAACCCAACAAAAGAAAAAAAAAAAAAAATGGAATAGGCTCATTGAGCATTTACTTATTTATGAATTTATTTTGGTGATTATATTCAAATGTATTACTTATATATGCATTTGGTATACTACTAGAATACATTGGAAGCCTGCTTTTTTACTAAGCTGTGGACAAAACTTTACGTTGCTAAAAGATCTTTGTGAGAAATTACAACTCAAACTCAGCTCCTAGTTTATTCTTTTTATTTTTACCCAGTGGTAAAGGCTATTGCAGTTCTTGGTGTC…	TR25023.c0_g1_i1_2	mslfhffffffcwvwypOVSOolpooolSOffffffffdkpoolqtoooptnppfl	complete	56	6	13	13
137	TR25024.c0_g1_i1	CACGTCTTTTTCTGCTTCACGATTCTTCTTCTACAGTTAAACTCCCATTCTCTCTTCACTTCCCCTCCCCTTTCTCCCAAGATCCCAGATCTCCCGTCACTCCTCCACTCCTCCACTCCTCTGCCCTAACTACATTTCCCGGCCATAATCACCGTAATCTTTTTTGAACTTTTTCCCCGGCGAACAATGTCCGTCATTCGCTTTTTCACTCTCGCTCTCCTTCTCACATTAACCTTCGCCACTCATCCGGACGCGTCACCCTTCCCGTCACCGGTTGCCGGCGCGGATTTCCCTCCTCCTCCCAAACCTACAACATCTCCATCCCCATCTCCATCTCTTTGGCCAGAGCCAGACTCTCCTCCAGCGCCGTCTCCAGATTTGTCGCCAGCACCTGCTCCG…	TR25024.c0_g1_i1_1	msvirfftlallltltfathpdaSOfpSOVagadfpoookOTtSOSOSOSlwpepdSOOAOSOdlSOAOAOVnvvqAOSOAOVnvveAOAOAOdvssdvsrendpqva	complete	108	41	70	70
138	TR25024.c0_g1_i2	CACGTCTTTTTCTGCTTCACGATTCTTCTTCTACAGTTAAACTCCCATTCTCTCTTCACTTCCCCTCCCCTTTCTCCCAAGATCCCAGATCTCCCTCCACTCCTCTGCCCTAACTACATTTCCCGGCCATAATCACCGTAATCGTTTTTGAACTTTTCCCCCGGCGAACAATGTCCGTCATTCGCTTTTTCACTCTCGCTCTCCTTCTCACATTAACCTTCGCCACTCATCCGGACGCGTCACCCTTCCCGTCACCGGTTGCCGGCGCGGATTTCCCTCCTCCTCCCAAACCTACAACATCTCCATCCCCATCTCCATCTCTTTGGCCAGAGCCAGACTCTCCTCCAGCGCCGTCTCCAGATTTGTCGCCAGCACCTGCTCCGGTAAATGTCGTTCAGG…	TR25024.c0_g1_i2_1	msvirfftlallltltfathpdaSOfpSOVagadfpoookOTtSOSOSOSlwpepdSOOAOSOdlSOAOAOVnvvqAOSOAOVnvveAOAOAOdvssdvsrendpqva	complete	108	41	70	70
139	TR25209.c0_g1_i1	CCTCTCTTCCACTCCACGTTGTGGCGTCATCTACTACCTCCTATATTTCTCTCTCTGAGAACATAAAAAACCCGCGTCTGCTCCTCACCCAAAATCCAAACCCCTTTCTTCAACTTCCCAAACCCAGATCTACTCCATTTCCTTCCCTTATATATATTCCCAATCCTTCGTTCTCTTTTCGCTTTCTCCATTTCTCTGTATTTCACTTTTTCTCCACATAGTCAAAAATGTCAACTCTTCACATTTTCCTCCTGACCTTCCTCCTCACATTTTCCTTCCCTATTCGTTCCCTTTCCGTTTCACCACCCGAAACTTCCCCCTCTCCTTCGCCAGAAACCGCCGGAGACACTCCTCCTCATTCTCCTTCACCTTCACCTTCACCTTCATTCCACTCTCCAC…	TR25209.c0_g1_i1_6	mstlhiflltflltfsfpirslsvSOoetSOSOSOetagdTOohSOSOSOSOSfhSOOAOSOdsSOntSOSOAOdsSOAOSOSndtkSOAOAOAVOTdakseniadaddlkadksgggtgtgkkvgiavgviaavvvvgggalvykkrqenlrrarygyatrgdfl	complete	166	51	73	73
140	TR25279.c0_g1_i1	CAACATCCACACCACTTTCCTCTTAAATCTCTCCCGACTCCCACAAACTTACAAAAATCTCCCAACGCAGACAACTCAAGCACCCATATCTCTTTATCACTTCCACCTCTCTTCTCTACTTGTTCAATCTTCCCCCCTGTTACTATAACTAATGGCTGTTCTGCTCACTTTGCTGCTCATCTTAGCCGTGGCTACTCACTCAAGCTCGGCTGGCTGTGCTTATCCTGCTAGTGCCAGTGCTGCTCCAATTACCACCGTGACTCCCGGAACAAAAACACCAGTGTTATCACCAGGGACTGCTACAACTCCGACCATTAATTCTCCGGCCGGCGGTTCCCCACTTGTTACGACGCCGACCAACGGGATACTCGGCGGCGGGTTTGGCGGCCTTAACAACGG…	TR25279.c0_g1_i1_2	mavlltlllilavathsssagcaypasasaAOittvTOGtkTOVlSOGtatTOTinSOAggSOlvtTOTngilgggfgglnnglgpagagfnpdasagrillpnsdstffpmmiillysavgfwwa	complete	126	22	39	39
141	TR25279.c0_g1_i2	GGTACCATTAGTGGGGGTTTTCCCAATTTTGCAACTTCCTAGTGGTGTTTTTGCCCCTCCCCCAAATAGTTATTCATTGTGGAAAAAAAAAAGATTTTCTTTTTGGAAAAAGTATCTTTTGGCAATTTGAAATTTACTCAATAGTCAACATCCACACCACTTTCCTCTAAATTCTCCTCCCAACTCCCACATACTAACAAAAATCTTCCAACGCAGACAACTCAAGCACCCGTTGGCCATATCTCTTTATCACTTCCTTCTCTACTTCTTCAATCTTTTCCCTTGTTACTAATGGCTGTTCTTCTCACTTTGCTGCTCATCTTAGCCATGGCTACTCACTCAAGTGAAGGTACATGGTGCATATGCAAGGAGGGAGTGAAGGAGGTGGATTTGCAGAAG…	TR25279.c0_g1_i2_4	mavlltlllilamathssegtwcickegvkevdlqktldyacgagadcnpthlqgpcfnpdnvrahcsyavnsfyqrkaqipgscdfagtamivtsdpssagctypasasaAOittvTOrtkTOVlSOGtatTOTinSOAggSOlvtTOTngilgggfgglnnglgpagagfnpdasagrillpnsdstffpmmiillysavgfwwa	complete	207	21	39	39	X8	PF07983.14	X8 domain	No_clan	21	92	1	76	1e-18	67.8
142	TR25400.c0_g1_i1	CTCCGCTCAAAATCGCCCCATCGTTTTCTTTCTTTCCTCTCATACTAATATGCGCTGGTATTTGAATTGCGAAGGAGCCATTATTAACTACAGATGGAGTAGTAATTTCTAAAAGCTTCCGTACCTTTTGTTCCTTTAATCCTCCACAACCCAACTGTACTCCCACAATCAGTCAATCACTCCACCAAACACACTATAAAAGCAATCCCACATATCTGTTGCTTGGCTTCCGCTATCTTACGCACCATCCACATGGCTTTTTGGAGCATAATCTGGGTGCTCCTACTAACCTGCGCCACCTTCCCTCCGACCAAACCAGATCCCGACGACGAACACTGCTTAACCCATCTAGCCGAATCCCTTCAAGACCCATTTCACAAACTCCAAAATTGGACCAAA…	TR25400.c0_g1_i1_1	maafisflsltslfaapsplsspialiskrltSOOTqflAOflpisnissiSOSsiSOTtaspaqfrrsslcaliltslisiktsfrikspsswvy	complete	96	12	27	27
143	TR25467.c0_g1_i1	GAAATTCACATTATAAACTTGAAAGCTATTTCTGAGTACAAGCATTTTGAAGAAGGCAAGATCATGGATGTTCGAATTCCTCGGCGTTCCATATTCATGTTCCTTTTCTGTGTCCTTTTTCTTCCAGATACAAGCATAGGACAGAAACCTTCTGCCCCAGAAATATGGCCAAGCAAAACATTTATTAAAAACGACGAGACCTTCATACCATCTTCAACAACAACTCAAAGGGATGTAGCTCCTGGTACCGTTCCCACCTTTGATCCAACGCCAACAACTCCAGACGCGAATCCAACAAGCCCAGAACCACCAAGTCTAACGGGCCCACAACAACCACCTTTCACTAATCAACCAGCTACAAATCCTACACCAGGTGCAGACATGCCACAACAACCACCT…	TR25467.c0_g1_i1_2	mdvriprrsifmflfcvlflpdtsigqkpsapeiwpsktfikndetfipsstttqrdvAOGtvptfdpTOTTOdanOTSOeoOSltGOqqpoftnqpatnotogadmpqqpofsnqpttnotoganmpttsggswcianptasetalqvaldyacgyggadcsaiqqgg	complete	169	16	30	30	X8	PF07983.14	X8 domain	No_clan	135	169	2	34	4.6e-07	30.4
144	TR25467.c0_g2_i1	GTACTTTTATTTATATACAATTTGCAGAAGATGGCTTCTTCTTCACAGCCCATCACTTGTCCTTCTTTTGTTTGATCTGAAATCCACATTATAAACTTGAAATCTTGTTTTGAGTGCTACAAGCATTTTGAAGAAGACAAGATCATGGATGTTGGAATTCCTAGGCGTTCCATATTCGTATTCCTCTTTTGTGTCCTGTTTCTTCCAGATACAAGCATAGGACAGAAACCTTCTATCCCGGAAATATGGCCAAGCAAAACATTTATTGAAGACGATGAAACTGTCATCCCATCTTCAACAACAACTCAAAGGGATGTAGCTCCTGGTACCGTTCCCACCTTTGATCCAACGCCAACAACTCCAGATGCAAATCCAACGAGCCCAGAACCACCAAGTCTA…	TR25467.c0_g2_i1_3	mdvgiprrsifvflfcvlflpdtsigqkpsipeiwpsktfieddetvipsstttqrdvAOGtvptfdpTOTTOdanOTSOeoOSltGOqqpofsnqOTtnOTOGadmpqqpofsnqpttnotoganmpatsggswcianptasqtalqvaldyacgyggadcsaiqqgg	complete	169	22	46	46	X8	PF07983.14	X8 domain	No_clan	135	169	2	34	5.3e-07	30.2
145	TR25541.c0_g1_i1	TGCTATTATCCAGAAATAAAGATCTACATATAAAGTACTGAAATACCAGACAGCGAGTGAGCTAGCAAGGTGTCAAACTGTTGGGAAAAGCAGCGATCAAGAAGGAAGAAGAAGGAGAAGAAGATGCCACGCAGCGTATTTTCGGGCTCAATTGGTACTCCGAAGGTGGACATAATCGTTGATACGGGAAACCCATTTCTCAATCTCACCGTTGACGGTTTCTTGAAAATCGGAACCGTTGCAGCTGTAAAAGTTGCTGCAGAGGAAAGTTATGAAATCGTCAAACGAGGTAGTATCTCACGTCACAACTTTGAGCATTCGTTAAAGAAGATGTGTAAAGAAGGTGCATACTGGGGAACAGTAGCCGGAGTATATGTTGGGCTGGAGTATGGTGCTGAG…	TR25541.c0_g1_i1_1	masitilslllllaadiiapvnapltvaffqsltprilsAOysSOTyTOAtvpqyapslhiffnecskl	complete	69	8	11	11
146	TR25616.c0_g1_i1	TTCATCAAGAAACCTAGATCCTTGGGAGGCATTAATTCCTTGTTTTAGAAGTTAATCAAACATCAAGTCAAATGGCTTCCAAGTTTACCCTCTTAACATATCTAGCCGTAGCTATGGTGGTAGCGTTATCAAACGGCCGCGGAGGAGCAATGGCTCAGTCCACGTCTTCAGGGTGCGCCAGTTCACTGATGGCGTTGTCCCCTTGCTTGAAATTTGTGAGTGGGAATTCCTCCTCGCCGGCGCCTTCGTGCTGCTCACAGCTTGCTAATGTGGTGAACACTCAGCCCCAGTGCCTTTGTTCATTGCTCAATAGTGGCGGGTCTTCTTCTTTAGGAATAGCCATCAATCAGACTTTAGCTCTTGCATTGCCCGCCGCTTGCAACGTCCAAACTCCAACAG…	TR25616.c0_g1_i1_2	maskftlltylavamvvalsngrggamaqstssgcasslmalspclkfvsgnssspapsccsqlanvvntqpqclcsllnsggssslgiainqtlalalpaacnvqtptasrcnaanGOTOSOATOAgsSOSTOAaSOAaSOAdssddTOenpqTOSdaniOAdggsktvpgttdgssssatkgfratlpllaallfitsysyvla	complete	206	29	46	46	LTP_2	PF14368.7	Probable lipid transfer	CL0482	15	113	2	97	3.8e-15	55.8
147	TR25616.c0_g1_i1	TTCATCAAGAAACCTAGATCCTTGGGAGGCATTAATTCCTTGTTTTAGAAGTTAATCAAACATCAAGTCAAATGGCTTCCAAGTTTACCCTCTTAACATATCTAGCCGTAGCTATGGTGGTAGCGTTATCAAACGGCCGCGGAGGAGCAATGGCTCAGTCCACGTCTTCAGGGTGCGCCAGTTCACTGATGGCGTTGTCCCCTTGCTTGAAATTTGTGAGTGGGAATTCCTCCTCGCCGGCGCCTTCGTGCTGCTCACAGCTTGCTAATGTGGTGAACACTCAGCCCCAGTGCCTTTGTTCATTGCTCAATAGTGGCGGGTCTTCTTCTTTAGGAATAGCCATCAATCAGACTTTAGCTCTTGCATTGCCCGCCGCTTGCAACGTCCAAACTCCAACAG…	TR25616.c0_g1_i1_2	maskftlltylavamvvalsngrggamaqstssgcasslmalspclkfvsgnssspapsccsqlanvvntqpqclcsllnsggssslgiainqtlalalpaacnvqtptasrcnaanGOTOSOATOAgsSOSTOAaSOAaSOAdssddTOenpqTOSdaniOAdggsktvpgttdgssssatkgfratlpllaallfitsysyvla	complete	206	29	46	46	Tryp_alpha_amyl	PF00234.23	Protease inhibitor/seed storage/LTP family	CL0482	35	113	1	87	3.3e-08	33.8
148	TR25616.c0_g1_i2	TTCATCAAGAAACCTAGATCCTTGGGAGGCATTAATTCCTTGTTTTAGAAGTTAATCAAACATCAAGTCAAATGGCTTCCAAGTTGAGCCTCTTAACATATCTAGCCGTGGCTCTGGTGGTAGCGTTACCAAACGGCCCCGGAGGAGCCATGGCTCAGTCGACTTCTTCAGGGTGCGCCAGTTCATTGATCGCATTGTCCCCTTGCTTGAAGTATGTGAGTGGGAATTCATCCTCGCCGGCGCCCTCCTGCTGCTCACAGCTTGCTAATGTGGTGAACACTCAGCCCCAGTGCCTTTGTTCATTGCTCAACAGCGGTGGCTCTTCTTCTTTAGGGGTAGCCATCAATCAGACTTTAGCTCTTGCATTGCCCGCCGCTTGCAACGTCCAAACTCCAACAG…	TR25616.c0_g1_i2_3	masklslltylavalvvalpngpggamaqstssgcasslialspclkyvsgnssspapsccsqlanvvntqpqclcsllnsggssslgvainqtlalalpaacnvqtptasrcnaanGOTOSOATOAgsSOSTOAaSOAaSOAdssddTOenpqTOSdaniOAdggsktvpgttdgssssatkgfratlpllaallfitsysyvla	complete	206	29	46	46	LTP_2	PF14368.7	Probable lipid transfer	CL0482	25	113	12	97	1.9e-15	56.8
149	TR25616.c0_g1_i2	TTCATCAAGAAACCTAGATCCTTGGGAGGCATTAATTCCTTGTTTTAGAAGTTAATCAAACATCAAGTCAAATGGCTTCCAAGTTGAGCCTCTTAACATATCTAGCCGTGGCTCTGGTGGTAGCGTTACCAAACGGCCCCGGAGGAGCCATGGCTCAGTCGACTTCTTCAGGGTGCGCCAGTTCATTGATCGCATTGTCCCCTTGCTTGAAGTATGTGAGTGGGAATTCATCCTCGCCGGCGCCCTCCTGCTGCTCACAGCTTGCTAATGTGGTGAACACTCAGCCCCAGTGCCTTTGTTCATTGCTCAACAGCGGTGGCTCTTCTTCTTTAGGGGTAGCCATCAATCAGACTTTAGCTCTTGCATTGCCCGCCGCTTGCAACGTCCAAACTCCAACAG…	TR25616.c0_g1_i2_3	masklslltylavalvvalpngpggamaqstssgcasslialspclkyvsgnssspapsccsqlanvvntqpqclcsllnsggssslgvainqtlalalpaacnvqtptasrcnaanGOTOSOATOAgsSOSTOAaSOAaSOAdssddTOenpqTOSdaniOAdggsktvpgttdgssssatkgfratlpllaallfitsysyvla	complete	206	29	46	46	Tryp_alpha_amyl	PF00234.23	Protease inhibitor/seed storage/LTP family	CL0482	37	113	10	87	1.3e-08	35.2
150	TR25691.c0_g1_i6	ACTTGATCTATTTCATTTGATAGCACTGAGTTCCATCTCCGGCTTAAACTTCACCTGAAATCCACCGGAAACCACCGCCGGAGTAGGGTGGCGGCGCCTCTGTGGGTGCCCGATCGGAGAACTGATTTCACCAGTGCGTAGAGGGGAGCTTGGGCTTCCTTCGATCCGAAAATGAATAAAATTCCACGGCTGGATGACCGGAAAAATGGCCAGAAAAGTCACAGGCCTCCACCGGAAAACATTGCCGGAACAGCAAAATGGTGGTATGTATTTGGAGAGGGTGATGAGATGAGTGTGGATCTGGTCTTGGTGTGCGATTTGGAGAAGAAATAAGAGAGTTAGAGAAGAGAGAAGATAATGAGATTTAGATGGGGATGAGCTGGGAAAGTGCATTTCGTG…	TR25691.c0_g1_i6_4	lhkptsfflsfflhemhfpssspskshyllssltllfllqiahqdqihthlitlskyippfccsgnvfrwrpvtflaifpviqpwnfihfriegspssplrtgeisSOighoqrrrhOTOAvvsggfqvkfkpemelsaik	5prime_partial	142	6	15	15
151	TR25691.c0_g1_i6	ACTTGATCTATTTCATTTGATAGCACTGAGTTCCATCTCCGGCTTAAACTTCACCTGAAATCCACCGGAAACCACCGCCGGAGTAGGGTGGCGGCGCCTCTGTGGGTGCCCGATCGGAGAACTGATTTCACCAGTGCGTAGAGGGGAGCTTGGGCTTCCTTCGATCCGAAAATGAATAAAATTCCACGGCTGGATGACCGGAAAAATGGCCAGAAAAGTCACAGGCCTCCACCGGAAAACATTGCCGGAACAGCAAAATGGTGGTATGTATTTGGAGAGGGTGATGAGATGAGTGTGGATCTGGTCTTGGTGTGCGATTTGGAGAAGAAATAAGAGAGTTAGAGAAGAGAGAAGATAATGAGATTTAGATGGGGATGAGCTGGGAAAGTGCATTTCGTG…	TR25691.c0_g1_i6_3	mhfpssspskshyllssltllfllqiahqdqihthlitlskyippfccsgnvfrwrpvtflaifpviqpwnfihfriegspssplrtgeisSOighoqrrrhOTOAvvsggfqvkfkpemelsaik	complete	126	6	15	15
152	TR25744.c0_g1_i1	GCTCCCCCTCCATGCATCCTCATCGCTTACATTTACTCCTGTGCTCCTTAAACTCTCTCTCTGTGTGTTTTTGATTTTCTAGTTCAGTAAGAATCAATCAATGGCTCCAATTGCAGTTGGCGATTCCATTCCCGATGGAACTTTGGCTTATTTCGATGCTGAAGATCAGCTTCAGTCTGTCTCTATCCACTCCCTCGCCGCCGGCAAGAAGGTCATTCTTTTCGCCGTTCCCGGAGCCTTTACTCCCACCTGCAGCCTGCAGCATGTGCCTGGATTTATTGAGAAACAAGAGGAACTGAAATCCAAGGGCGTTGATGAGATCCTTTGCGTTAGTGTGAACGATCCCTTTGTGATGAAGGCATGGGCAAAGACCTACCCAGAGAACAAGCATGTGAAATT…	TR25744.c0_g1_i1_2	melwlismlkisfslslstpSOOArrsffSOfpepllppaacsmcldllrnkrn	complete	54	6	11	11
153	TR25776.c0_g1_i1	CTTGTAAGTATTCTCTCTTGGCTGATGTATGCACTGATGTATCTCATGTCATTTGCTTGTATTTTGGACTGTCATGCGTTCTCCTTTTTCACACCTCCCTTCACCCCAGGCCCCTTCCAAGAGGACCAAAAAAAGAGGAAAAAAGCCTCGCAGACAAAAAAAAAAAGTGTTGTTCTTTGTTGCCTGTTTCATCTATTTTTTATGTTACCTGTCCTTGATATGTAAATTTTTAAGGTGGTTAGTGATGACGGGAAG	TR25776.c0_g1_i1_2	myalmylmsfacildchafsffTOofTOGOfqedqkkrkkasqtkkksvvlcclfhlffmlpvldm	complete	66	6	8	8
154	TR25865.c0_g1_i1	CATTTGCTCACAAATTAACTCATCATGGAAAATAATGGGTTTAGAACTGCAGTGCTAGCAGCTCTTGTGATAGTGTCAATAATAACGAAGGCAGAGGGTCAAATAGGGATGCCATGCACAATGCCAATGTTGAATAGCTTCACGCCATGTCTGAATTACATAACTGGAAGCAGTGCTAATGGGAATTCATCACCAACAACAGATTGCTGCGATGCTTTCAAGTCGATAATGTCTCAAGGGGTTGACTGTGGTTGCCTTATTGTCACTGGAAATGTTCCAATTTCTTTACCTTTTAATCGTACCTTAGCTATTTCCCTCCCACGGGCTTGTCGAAGTTCTTTGCCCGTACAGTGTAAAGCTTCGGGTGTCCCCATCCCAGCGCCAGGGCCTGTCCTATTT…	TR25865.c0_g1_i1_6	menngfrtavlaalvivsiitkaegqigmpctmpmlnsftpclnyitgssangnsspttdccdafksimsqgvdcgclivtgnvpislpfnrtlaislpracrsslpvqckasgvpipAOGOVlfAOSOAOdadAOfSOraskaaavlAOSsieTOOAOSOVvgiAOlahOTsrOAtipsastrlyvsfplilplslffl	complete	200	32	58	58	LTP_2	PF14368.7	Probable lipid transfer	CL0482	17	108	4	93	1.6e-13	50.6
155	TR25865.c0_g1_i2	CATTTGCTCACAAATTAACTCATCATGGAAAATAATGGGTTTAGAACTGCAGTGCTAGCAGCTCTTGTGATAGTGTCAATAATAACGAAGGCAGAGGGTCAAATAGGGATGCCATGCACAATGCCAATGTTGAATAGCTTCACGCCATGTCTGAATTACATAACTGGAAGCAGTGCTAATGGGAATTCATCACCAACAACAGATTGCTGCGATGCTTTCAAGTCGATAATGTCTCAAGGGGTTGACTGTGGTTGCCTTATTGTCACTGGAAATGTTCCAATTTCTTTACCTTTTAATCGTACCTTAGCTATTTCCCTCCCACGGGCTTGTCGAAGTTCTTTGCCCGTACAGTGTAAAGCTTCCGGTGTCCCCATCCCAGCGCCAGGGCCTGTCCTATTT…	TR25865.c0_g1_i2_5	menngfrtavlaalvivsiitkaegqigmpctmpmlnsftpclnyitgssangnsspttdccdafksimsqgvdcgclivtgnvpislpfnrtlaislpracrsslpvqckasgvpipAOGOVlfAOSOAOdadAOfSOraskaaavlAOSsieTOOAOSOVvgiAOlarOTsrOAtipsastrlyvsfplilplslcflivls	complete	204	32	58	58	LTP_2	PF14368.7	Probable lipid transfer	CL0482	17	108	4	93	1.7e-13	50.6
156	TR25882.c0_g1_i1	TTTTCAAATACAGTTACCAATAAGTATCCTATATATTCTCTCTTAATCATCTCTCACTCTTGCAATCCACAAACTTATTACACCATTCAAAGCAATGGGCTGCTCCTGGAGATTTTCCCCTTCTCAAGCAAATGGTTTTTTTTGGGTACTTTTCATAGTGATATTGGGAATATTAACAAGAATTGATGGGAGAAAGGTGAAGAATCTGGAGGAAGAAGGTTACTCATATGTTGAATACTCTGCTATAAGTTGCAGAACACATAGTGCATCAATAACGGATTTTGGAGGTGTAGGAGATGGGGAGACATTGAATACTAATGCCTTCCAGACGGCAGTTAACTCTCTCAGCCAGTACGGGTCGGACGGCGGGGCCCAGCTGGTTGTTCCCGCCGGAAAATG…	TR25882.c0_g1_i1_4	mgcswrfspsqangffwvlfivilgiltridgrkvknleeegysyveysaiscrthsasitdfggvgdgetlntnafqtavnslsqygsdggaqlvvpagkwltgsfnltshftlflqkdavllasqdiaswpvidplpsyghgrdgpggryislifgtnltdvvitgengtidgqgalwwkqfhgkklkvtrpylieimhsediqisnlalvnspswnvhpvyssniiiqgitiiapvtspntdginpdsctntriedvyivsgddciavksgwdeygiaygmptkqllirgltcispysaaialgsemsggiqdvraqdilaintesgvriktaigrggyvkdiyvkgmtlntmkwvfwmtgnygshadnnydpnalpviqginyrdvvaenvttag…	complete	484	6	11	11	Glyco_hydro_28	PF00295.18	Glycosyl hydrolases family 28	CL0268	131	440	42	325	3.6e-38	131.4
157	TR25891.c0_g1_i1	CAGCATACTTGTATCTTTCCAATAACATTTCCCAATTCCCCAACCCCTCTTTTTCAATCTTAGGAACCTTTCTCTTAGCAAATGGAGACAAAACAGCTCCTCCATATGCTTGCTATCCATTTATTTATCATTATCATCAACTCAAACAACATTCTTGCACAGGCACCAACACCAGCACCAGGACCACCACCACCACCAACCAACATAACCGCCATCCTCGAAAAGGCGAACCGTTTCACCACATTCATCCGCCTACTTCAAAAAACTCAAACAGCCGACCGAATCAACACACAACTAAACAACTCCAATTCCGGCCTAACGATTTTCGCGCCAACCGATTCTGCATTTGCCAACCTCCAATCACTCTCTCTCAATTCTCGCACAGATCAGCAAAAATCT…	TR25891.c0_g1_i1_4	metkqllhmlaihlfiiiinsnnilaqAOTOAOGoooootnitailekanrfttfirllqktqtadrintqlnnsnsgltifaptdsafanlqslslnsrtdqqkselvqfhilssfyslpqfqtasdplsteaggtdygefpvnittsgnsvnistgfanasvqntvytdnqlavyevdqvllpqkffvaoooviAOAOAOokhkkgansnsdenaianssntlclfkkmfytlyaisvlaftlrm	complete	247	13	13	7	Fasciclin	PF02469.23	Fasciclin domain	No_clan	51	185	2	128	8e-21	74.6
158	TR25891.c0_g1_i2	CAGCATACTTGTATCTTTCCAATAACATTTCCCAATTCCCCAACCCCTCTTTTTCAATCTTAGGAACCTTTCTCTTAGCAAATGGAGACAAAACAGCTCCTCCATATGCTTGCTATCCATTTATTTATCATTATCATCAACTCAAACAACATTCTTGCACAGGCACCAACACCAGCACCAGGACCACCACCACCACCAACCAACATAACCGCCATCCTCGAAAAGGCGAACCGTTTCACCACATTCATCCGCCTACTTCAAAAAACTCAAACAGCCGACCGAATCAACACACAACTAAACAACTCCAATTCCGGCCTAACGATTTTCGCGCCAACCGATTCTGCATTCACCAACCTCCAATCACTCTCCCTCAATTCTCTCACAGATCAGCAAAAATCT…	TR25891.c0_g1_i2_4	metkqllhmlaihlfiiiinsnnilaqAOTOAOGoooootnitailekanrfttfirllqktqtadrintqlnnsnsgltifaptdsaftnlqslslnsltdqqkselvqfhilssfyslpqfqtasdplsteaggtnygeyplnittsgnsvnistgfanasvqn	complete	166	7	7	7	Fasciclin	PF02469.23	Fasciclin domain	No_clan	51	163	2	106	7.5e-16	58.5
159	TR25958.c0_g1_i1	CATGAAAGCAGAGAGAGAAGCAACGGTCACATGGGATGTGGACCCTTCATTCTCGACAATTACGGTAAAAACCTTAAGATCTCCGTCTTCTTCTCTGCTGCTGCATTATATAAAGCGTGATCGCCGGCTTCAGCTTTTCTTCTCTTCTCTCTCTGCGGCCTTCCATCTCTCTCTCTCCTTCTCCGGGGCATATTATTCCGATAGTCCGCAGAGAGGAAGGACGAAAGCGCCTATTTAATTTCTCCACTCTCCACATCTTCATCTTTTCTGGATTATACAGAAAATCAAAATGGAGGTGATCTCAAGGGCGTCGTTCGGAGTAGTTGTTGTTCTCCTCTTGGCGGCCGTTTTTCCTGCCGCTTTCGCTAATTCCGCTTCTCCTGCTCCGGCTCCTTTCGC…	TR25958.c0_g1_i1_3	mevisrasfgvvvvlllaavfpaafansaSOAOAOfatsdgtaidqgiayllmlvalaltylih	complete	64	6	6	6	AGP	PF06376.13	Arabinogalactan peptide	No_clan	30	64	1	36	1.8e-18	66.1
160	TR25958.c0_g1_i2	CATGAAAGCAGAGAGAGAAGCAACGGTCACATGGGATGTGGACCCTTCATTCTCGACAATTACGGTAAAAACCTTAAGATCTCCGTCTTCTTCTCTGCTGCTGCATTATATAAAGCGTGATCGCCGGCTTCAGCTTTTCTTCTCTTCTCTCTCTGCGGCCTTCCATCTCTCTCTCCTTCTCCGGGGCATATTATTCCGATAGTCCGCAGAGAGGAAGGACGAAAGCGCCTATTTAATTTTTCCACTCTATACAGAAAATCAAAATGGAGGTGATCTCAAGGGCGTCGTTCGGAGTAGTTGTTGTCCTCCTCTTGGCGGCCGTTTTCCCTGCCGCTTTCGCTAATTCTGCTTCTCCTGCTCCGGCTCCTTCCCCCACCAGCGACGGTACAGCAATAGATC…	TR25958.c0_g1_i2_2	mevisrasfgvvvvlllaavfpaafansaSOAOAOSOTsdgtaidqgiayllmlvalaltylih	complete	64	9	9	9	AGP	PF06376.13	Arabinogalactan peptide	No_clan	30	64	1	36	1.3e-19	69.7
161	TR25958.c0_g1_i3	CCTTCATTCTCGACAATTACGGTAAAAACCTTAAGATCTCCGTCTTCTTCTCTGCTGCTGCATTATATAAAGCGTGATCGCCGGCTTCAGGTAATTTTACCTCAAATCAAACGCATGAATTTCCGATCTTCCTCCTGAGGCCATTGTTTTCTCTCTTTGCAGCTTTTCTTCTCTTCTCTCTCTGCGGCCTTCCATCTCTCTCTCCTTCTCCGGGGCATATTATTCCGATAGTCCGCAGAGAGGAAGGACGAAAGCGCCTATTTAATTTTTCCACTCTATACAGAAAATCAAAATGGAGGTGATCTCAAGGGCGTCGTTCGGAGTAGTTGTTGTCCTCCTCTTGGCGGCCGTTTTCCCTGCCGCTTTCGCTAATTCTGCTTCTCCTGCTCCGGCTCCTTC…	TR25958.c0_g1_i3_2	mevisrasfgvvvvlllaavfpaafansaSOAOAOSOTsdgtaidqgiayllmlvalaltylih	complete	64	9	9	9	AGP	PF06376.13	Arabinogalactan peptide	No_clan	30	64	1	36	1.3e-19	69.7
162	TR25958.c0_g1_i4	CCTTCATTCTCGACAATTACGGTAAAAACCTTAAGATCTCCGTCTTCTTCTCTGCTGCTGCATTATATAAAGCGTGATCGCCGGCTTCAGGTAATTTTACCTCAAATCAAACGCATGAATTTCCGATCTTCCTCCTGAGGCCATTGTTTTCTCTCTTTGCAGCTTTTCTTCTCTTCTCTCTCTGCGGCCTTCCATCTCTCTCTCTCCTTCTCCGGGGCATATTATTCCGATAGTCCGCAGAGAGGAAGGACGAAAGCGCCTATTTAATTTCTCCACTCTCCACATCTTCATCTTTTCTGGATTATACAGAAAATCAAAATGGAGGTGATCTCAAGGGCGTCGTTCGGAGTAGTTGTTGTTCTCCTCTTGGCGGCCGTTTTTCCTGCCGCTTTCGCTAAT…	TR25958.c0_g1_i4_2	mevisrasfgvvvvlllaavfpaafansaSOAOAOfatsdgtaidqgiayllmlvalaltylih	complete	64	6	6	6	AGP	PF06376.13	Arabinogalactan peptide	No_clan	30	64	1	36	1.8e-18	66.1
163	TR26022.c0_g1_i1	TAAATAAAAAAATCCATACCAATATAAATACCGTAAAATCCCCTGTGGTTCTAGGGTTATCTCCGTTGAGAAGAGCGCAAGAACAGCCGTTCCTTCCTAGCCGCCGTCAACCAACAATTCTCAGAGAAAAATGGGAGTATTTACCTTCGTCTGCAAGTCCAGTGGAGGAGAATGGAGCGCTAAGCAGCACGGCGGAGATCTCGAAGCCGAGGCTGGCTCCACTTTCGATCTTCAGCGCAAGCTCGTTCATGCTGCTACCGCCACCGACTCCTCCGGTGGTGTCCAGTCCTCTTTCTCCTATGTCACTCCTTCCTCTGTCGTTTTCCAGGTGATTATTGGCGGAGGAGGTGGTGGGGGTTTCGTTAGTGGTGGAGCCGCAGCTGCTGCTGCTCCAGCTGG…	TR26022.c0_g1_i1_1	mssslstfssfssaagasaagAOOAgaaaaaAOoltkpooooooiitwktteegvt	complete	56	6	12	12
164	TR26022.c0_g1_i2	TCTAGGGTTATCTCAGCCAACCTGAGAAGAGCGATTCAGCAAGAACAGCCGCCAACAATTCTCAGACAATCTCAGACAAAAATGGGAGTATTTACCTTTGTCTGCAAGTCGAGTGGAGGAGAATGGAGCGCTAAACAGCACGGCGGAGATCTCGAAGCCGAGGCTGGCTCCACTTTCGATCTTCAGCGCAAGCTCGTTCATGCTGCTACCGCCACCGACTCCTCCGGTGGTGTCCAGTCCTCTTTCTCCTATGTCACTCCTTCCTCTGTCGTTTTCCAGGTGATTATTGGCGGAGGAGGTGGTGGGGGTTTCGTTAGTGGTGGAGCCGCAGCTGCTGCTGCTCCAGCTGGGGGTGCACCTGCTGCCGAAGCTCCTGCAGCTGAAGAGAAGGAAGAGAAA…	TR26022.c0_g1_i2_1	mssslstfssfssaagasaagAOOAgaaaaaAOoltkpooooooiitwktteegvt	complete	56	6	12	12
165	TR26036.c0_g1_i1	CTTTATCATGCAACAACAGATAATACATACTTCGATTATGTAACTGGACAAAATGGTCAAAAGTTTGCTAACTGGGGGAGCCCAACATGGTTTAACTGGGATAATAAGTTAGCAGGAACTCAGGTTCTATTGTCTAGGCTAAGCTTCTTTGGTAAGAAAGATGTCTCTAATCCCCAGTTCCTCAAAAAGTACAAGGATACGGCAGATGCTGTTATGTGTGGCGTTCTTCCAAAATCTCCAACAGCCACAACCAGCAAAACAGAGAATGGTCTAATATGGGTCAGTGAGTGGAATGCCTTGCAACATCCTGTGGCAGCTGCTTTTCTAGCTGTAGTCTACAGCGACTACATGCTCTCATCGCGGACTGCACAAATCTCATGTGATGGTGCTTCCTTCACG…	TR26036.c0_g1_i1_3	msallyvvgsacielfrasmyvsfkkGOOTrAOTatfglgsvesshlkpslhpvfasagieaplwctnfg	complete	70	7	8	8
166	TR26036.c0_g1_i2	CTTTATCATGCAACAACAGATAATACATACTTCGATTATGTAACTGGACAAAATGGTCAAAAGTTTGCTAACTGGGGGAGCCCAACATGGTTTAACTGGGATAATAAGTTAGCAGGAACTCAGGTTCTATTGTCTAGGCTAAGCTTCTTTGGTAAGAAAGATGTCTCTAATCCCCAGTTCCTCAAAAAGTACAAGGATACGGCAGATGCTGTTATGTGTGGCGTTCTTCCAAAATCTCCAACAGCCACAACCAGCAAAACAGAGAATGGTCTAATATGGGTCAGTGAGTGGAATGCCTTGCAACATCCTGTGGCAGCTGCTTTTCTAGCTGTAGTCTACAGCGACTACATGCTCTCATCGCGGACTGCACAAATCTCATGTGATGGTGCTTCCTTCACG…	TR26036.c0_g1_i2_2	msallyvvgsacielfrasmyvsfkkGOOTrAOTatfglgsvesshlkpslhpvfasagieaplwctnfg	complete	70	7	8	8
167	TR26042.c0_g2_i3	GTACAATCAAGGAAAGGAAGTGCAACCTAGAGAGAGAAACTCTCTCCCTTCTCATTAAGGAGTTGGGCGATTTGCACTACTCGAACTCTTCCTCTTCGGTTTTGTTTGATTCTTCTTGGATTGCTTGGATTCAAGCCTACTGCCCTTGATTCTTGAACGAATCCCTCACTCCCCATCTTCATTCGTTCGGTTTTAAAGGGGATTCGGTCTTGAGTTGATACGGGTCAACTGGGTTCACTACTGACCCGTATTCTTCCTTTCGGATTTGAGGCAATTTCTCCTCGTTCTGGTTGGTTTGGTCACTCAATCCATTCCCTTGACTTGGATTTGTTACAAAACTCCTATCTCCTTCTTCGCTGGAACTAAATCTAAGGCTAGGGATTGGATTTTTGGTTCGGG…	TR26042.c0_g2_i3_6	mvrsskstlvsclssiltteacieensafkfkgafdtlhtcrvesqpykdpvkdtfpldklpkhefpTOTeOTAOSkggtkscieenpacnfnvasesaklvsctlsvesckshsesaikvegatrev	complete	128	8	9	9
168	TR26184.c0_g1_i1	CAATTCTTTACAATCTCATTAGGTCCACATATCACCTAATTGAGCCAAAGTAGGTTGCTATTGGTCTTTTTCTTAGCACTAAATTCACCCCACTTTGCACTCCAACCCTTCATTTCTTTCTCTATTGTCTAGCAAAAGAAAAAAAAAAAGGACCATCACTACACCATGGCCTTAAACCACCACAAACTCCTCTCCTCCCTACTCTTCCTCTTAGTAGCATTATATATTCCGGCACCGGTGACGCCGCAAGAGTGTCCGTACCCGTGTTATCCGGCGCCAACGGGCTCCGGAAACAACCCACCGGTCGTTACGCCGCCGCCATCTCCACCAGCAGGGTCATTTTCCCCACCAGCTTTTACAACCCCACCAGCTGTTGGAGGAGGAGTTTTCCCATACTAT…	TR26184.c0_g1_i1_4	malnhhkllssllfllvalyipaovtpqecpypcypAOTgsgnnoOVvtoooSOOAgsfSOOAftTOOAvgggvfpyypootydnngvgooooeoilswfpfyyrkpphadqsssstalqesrtkiistmsllvvvtlvtylvf	complete	144	17	33	33
169	TR26268.c0_g1_i1	ACAAAACCGCACTCCTTTACATACAATTCTTTTCCAAATGCAAACTTTCAACGTTTTCACATTCCAAAAAATCACATCCTCATGCTTCATACTGCTAAGTTTTTGCATTACATTTGCTCTAACAACAAATTCCCTAGATCAACAAAACGTTCCCTCACAAGGTCTATTATGCATTAGCGAATGCACCACTTGTCCCATCTTATGTTCCCCACCACCTTCTCCAGCGAGCTCCAAACCCGCTCCGTTGCCATCCTTGTCTCCACCTTCACCTCCATCTCCTTCTTTATCTCCGCCTTCCCCTCCATCCCTGTCGCCGCCACGGTCAGTGCACCACAACCCGCCTCCACAATGGTATTATTTCCCATCACCACCAGCTTCTTCATATGAACCTCCAATATC…	TR26268.c0_g1_i1_6	mqtfnvftfqkitsscfillsfcitfalttnsldqqnvpsqgllcisecttcpilcsoooSOAsskOAOlpslSOOSOOSOSlSOOSOOSlSOorsvhhnpopqwyyfpsooassyeooisasoookasvsssgaoooooovornlptvvqtoodggqrnytypyyyfyvssassvtlrdsffvsmllssvlllcvnliafsh	complete	203	24	33	33
170	TR26328.c1_g1_i1	CACACACACACACACACACACACGCTGACTCCACTTTTTATAAAACCACCCTCTTCAGTCTCATTAAACTTCTCACCTCAACTTTTACCTCTCCAAGGAATTTCCACAAACAGGTAGAGAGCAAACTGCAATATCCATGGCCATGGAGCTCAACAAAATGAAAAACACGGCCGCTATAGCGTTTTTCTTGGTGGGTTTTCTGCTGGTAACAAATGTAGCCGAGTCTGCCGCTCCAGCTCCGGCGGTGGACTGTTCAAGCTTGGTGTTGAACATGGCGGACTGCTTGTCTTTTGTGACCAATGGCAGTACGGTGAAGAAACCGGAAGGGACTTGCTGCTCTGGGCTGAAATCTGTGCTTAAAACTGACGCTCAGTGCATCTGTGAGGCCTTCAAGAACAG…	TR26328.c1_g1_i1_3	mamelnkmkntaaiafflvgfllvtnvaesaapapavdcsslvlnmadclsfvtngstvkkpegtccsglksvlktdaqciceafknsaqlgvtlnvtkalslpsschvsapsvsscglsigtgaAOAmSOGalSOSysaaaptsmgglgdevaAOAOAOiOGsgtsgsstmaalsacsllvlavgaslslf	complete	192	17	21	12	LTP_2	PF14368.7	Probable lipid transfer	CL0482	22	117	5	97	4.1e-14	52.5
171	TR26328.c1_g1_i1	CACACACACACACACACACACACGCTGACTCCACTTTTTATAAAACCACCCTCTTCAGTCTCATTAAACTTCTCACCTCAACTTTTACCTCTCCAAGGAATTTCCACAAACAGGTAGAGAGCAAACTGCAATATCCATGGCCATGGAGCTCAACAAAATGAAAAACACGGCCGCTATAGCGTTTTTCTTGGTGGGTTTTCTGCTGGTAACAAATGTAGCCGAGTCTGCCGCTCCAGCTCCGGCGGTGGACTGTTCAAGCTTGGTGTTGAACATGGCGGACTGCTTGTCTTTTGTGACCAATGGCAGTACGGTGAAGAAACCGGAAGGGACTTGCTGCTCTGGGCTGAAATCTGTGCTTAAAACTGACGCTCAGTGCATCTGTGAGGCCTTCAAGAACAG…	TR26328.c1_g1_i1_3	mamelnkmkntaaiafflvgfllvtnvaesaapapavdcsslvlnmadclsfvtngstvkkpegtccsglksvlktdaqciceafknsaqlgvtlnvtkalslpsschvsapsvsscglsigtgaAOAmSOGalSOSysaaaptsmgglgdevaAOAOAOiOGsgtsgsstmaalsacsllvlavgaslslf	complete	192	17	21	12	Tryp_alpha_amyl	PF00234.23	Protease inhibitor/seed storage/LTP family	CL0482	39	113	1	84	8.9e-08	32.5
172	TR26329.c0_g1_i1	ATACCAAGGCAGTGACGACACAAGTCCCTCTGTGAGTTGGCACGTACCTGTGAAGGAATCTTTGCGCTCGTCTGCAGAAGCATCTCCGACGACGACAATCAGTGGAAAGTGGAAACGGGGCTAAACCCTAGTACATCAGTAAGCTTTTGATCTTAGCAGGAGATTGCAAGATGTCCCATAGAACCCGTGAGACGCGTCATGCTATAGAATCATGCACATTGCAGCTTCACACTTGGAGGCCCTTCCACTTTACTCCCACCCAAAACCTCGACTCCTCTGCTTCTAAACCCTACTCTGCTCTCTCTTCTTTCCGCTCTAAGCGCCCCTGCTGGCCCGATCGCCCTACTTCCTTTTCTATTGAGGCCACCCTCGATATGTCCAGGCTCAGTTTGTTCGATG…	TR26329.c0_g1_i1_5	mtiapcllfasavsspgsaavvapdpflegavigaAOiaaavAOSVOollmelvlifrlppvrilvgsfl	complete	70	7	12	12
173	TR26557.c0_g1_i1	GCCGTTTTAAAATGTTAACGTTAACCAGACAAAACGTTTACAACGTTTCTCCACCAGTGAAAATTTTTCGACCGTTGCAAATTCCAACGGCTATAAATACAAATCCTCCCCTGCAGCCCTCTTCCAACTCACAAGCTAGCTTCTCCATTTCACCATCTTCTTAATTCTCCCATTTTTTCTTCTATTTTCTCCTAGTGCTCTTTCAATTTTGTGTTTACAGCTACTAAAAATGGCTCAAATTGTCATCTCCAAAATTGCAGTTTTGGCTGTTCTTCTGATAGCAGTCATGGGATCTTTTGCAGTCGTCTCTGCACATGGAAGAAGTAAAATTTCACCGGCACCATCACCGGTACCGGCAGTGTTGGCTCCAGCCCCGGCACCAATGGATTCCGGAGACGG…	TR26557.c0_g1_i1_6	maqiviskiavlavlliavmgsfavvsahgrskiSOAOSOVOAvlAOAOAOmdsgdgisvavsyafvsislllsfagfllq	complete	81	15	17	17
174	TR26557.c0_g1_i2	GCCGTTTTAAAATGTTAACGTTAACCAGACAAAACGTTTACAACGTTTCTCCACCAGTGAAAATTTTTCGACCGTTGCAAATTCCAACGGCTATAAATACAAATCCTCCCCTGCAGCCCTCTTCCAACTCACAAGCTAGCTTCTCCATTTCACCATCTTCTTAATTCTTCCATTTTTTTTCTCCTAGTTCTCTTTGCATTTTGTGTTTACAACTACTAAAAATGGCTCAAATTGTCATCTCCAAAATTGCAGTTTTGGCTGTTCTTCTGATAGCAGTCATGGGATCTTTTGCTGTCGTCTCTGCACATGGAAGAAGCAAAATTTCACCGGCACCATCACCGGTACCGGCAGTGTTGGCTCCAGCGCCGTCGCCGATGGATTCCGGAGATGGGATTTCGG…	TR26557.c0_g1_i2_4	maqiviskiavlavlliavmgsfavvsahgrskiSOAOSOVOAvlAOAOSOmdsgdgisvavsyafvsislllsfagfllq	complete	81	15	17	17
175	TR26573.c0_g1_i1	GTGTATATATACATATAATGTATGGTCTCCTCAGATCAAATCTTGCAACTTTAGCATACAACTTCACCAAATCAAGTCTTTGTAGTTAACATATTGAAACACTTCCTTAACACAAATGGCTGTTGTTGTTGCCCTCCTTTTCCTCCTCCTTGCATCTCCAGCGGTTTACGCCGTGGACCATGTGGTCGGAGGCAGCAGTGGCTGGAGCCTCTCAGGAGACTACACCACTTGGGCTGCCGGAGAAACCTTCACCGTCGGTGATAAGCTCATATTCAACTACGATAGCAATCACGGTGTGGCTCAACTTAGCCAGGCAGACTACAATGGTTGCAGTACCGGAAATGCCCTCAAATCTTATTCTGGAGGCACCACCACCATTACCCTGAGCCAGGCTGGTCC…	TR26573.c0_g1_i1_3	mavvvallflllaspavyavdhvvggssgwslsgdyttwaagetftvgdklifnydsnhgvaqlsqadyngcstgnalksysggtttitlsqagplyfacptfghcgsgmklaitvqaaggsgsSOSTOSgSOGTOStsTOnOTOktnaaagsfdrinlltlgfsgiltvalfafkg	complete	177	17	21	21	Cu_bind_like	PF02298.18	Plastocyanin-like domain	CL0026	33	110	4	84	2e-23	82.3
176	TR26591.c0_g1_i1	AGAAAGCGAGTGCAGTGCGTGACAGCTTTACTAACAGAGGCTTCCAGAATCCACAAAGCGATTATGGCCGTGTGAGCTGAAGATCAGTGGCACCACCTCATAACGCCCATTTCCCTTCTCTAATTCTTCAAGTGATTTTGACGAATTAAAGAAATTCCTAGCTCAGTTAAATAATGGAAGTCTTCTTTAAGTTTCTGTTCAAATTCACATCACTAGCCACCTTCTGGATGCTTTTGCTATCATGCTTCAGCTCCATTCCCACAGAAGCTTATGACACTCTTGATCCCAATGGAAATATCACAGTCAAATGGGATATTATCAGTTGGACCCCAGATGGATATATTGCTGTGGTCACTATATACAACTTTCAGCAGTATCGGCACATTGAAGAACCAGGTT…	TR26591.c0_g1_i1_8	mevffkflfkftslatfwmlllscfssipteaydtldpngnitvkwdiiswtpdgyiavvtiynfqqyrhieepgwtlgwtwarkeviwsmmggettdqgdcsrfkgniphcckkdptvvdmlpktpynqqiancckggvisswaqdpanagssfqlsvgaagtsnttvrVOknftlkAOGOGytcGOAkvgeptkfvspdrrratqamtpmhhi	complete	215	10	19	19	COBRA	PF04833.16	COBRA-like protein	No_clan	56	210	1	156	6.6e-68	227.8
177	TR26591.c0_g1_i2	AGAAAGCGAGTGCAGTGCGTGACAGCTTTACTAACAGAGGCTTCCAGAATCCACAAAGCGATTATGGCCGTGTGAGCTGAAGATCAGTGGCACCACCTCATAACGCCCATTTCCCTTCTCTAATTCTTCAAGTGATTTTGACGAATTAAAGAAATTCCTAGCTCAGTTAAATAATGGAAGTCTTCTTTAAGTTTCTGTTCAAATTCACATCACTAGCCACCTTCTGGATGCTTTTGCTATCATGCTTCAGCTCCATTCCCACAGAAGCTTATGACACTCTTGATCCCAATGGAAATATCACAGTCAAATGGGATATTATCAGTTGGACCCCAGATGGATATATTGCTGTGGTCACTATATACAACTTTCAGCAGTATCGGCACATTGAAGAACCAGGTT…	TR26591.c0_g1_i2_8	mevffkflfkftslatfwmlllscfssipteaydtldpngnitvkwdiiswtpdgyiavvtiynfqqyrhieepgwtlgwtwarkeviwsmmggettdqgdcsrfkgniphcckkdptvvdmlpktpynqqiancckggvisswaqdpanagssfqlsvgaagtsnttvrVOknftlkAOGOGytcGOAkvgeptkfvspdrrratqammswnvtctysqflaqktpsccvslssfyndkivpcptctcgcqnhgtqsgkcvdpnaphiasvipgkrsitplvqctshmcpirvhwhvklnykeywrvkvtitnfnyvknytqwnlvvqhpnldnltkifsfnykaltpyhqsindtgmlwgvkfynellmqagpygnvqsellfrkdpskftfekgwa…	complete	451	10	19	19	COBRA	PF04833.16	COBRA-like protein	No_clan	56	219	1	165	4.6e-73	244.6
178	TR26683.c0_g1_i1	AAGGAAACGTTTTTCCTTCTTAAAGTTAAAGACTCGCACAAAACACCAAAGAAAAGGACAAACTACTCCCATTGTTTACTCCACCAGCTTCTACTAAGTCCTAATCCTAACTGTTGTTTTCATTCCCAACACTTCTTTTATATTTGCTCTCTCCTTTACTTTGGACCTTCACACCATCACAGAATTCTTCTGAATCGCGCTGGGCCCAGGAGAAGATGGACTGCAAAACGATTATGATGTGTTTAACTGCAATGTTGATTTTGTGTTGCACATCAGTGTCTGCACTGAAGGCTAGATCTGTAATCGCTGCTCCGGCGCCCGCCCCTGCTCCTGACTATGTGAATCTCACACACTTGTTGACTTATACTGGCCCTTTCCAAACCTTCCTTAACTACCTTG…	TR26683.c0_g1_i1_5	mdcktimmcltamlilcctsvsalkarsviaAOAOAOAOdyvnlthlltytgpfqtflnylestkvldtfqnganntkdgitifvpkdeafsslkkpslanltndqlrsvllfhglprfytlsdfknlngspvttlaggqytlnftdvsgtvivnsgwsnttissavhssypasvfqvdkvllpeaiygtdipoooooSOVAOSOktTOAadAOAgsassknSOOSOkssasqrssrlgflgcivsvcggvlflsl	complete	256	26	37	29	Fasciclin	PF02469.23	Fasciclin domain	No_clan	54	184	3	128	2.2e-22	79.7
179	TR26752.c0_g1_i1	GATGAATCAATCCATGAACCTTTATGTGCATAAGACATATACATGAATGACTATATGAATCCATACATGAATACACATAGTTAAGCTGGCTAGCCACAGGCCATGACTCTATAAATGAACCCTATAGCCCAAGCTCCCATACTCATCCATTTCTTGTTTCAGTCCTCCATTTCTCTTCCTTCCTCTCACCATAAACAACTCTCTCCTTCCTACCACTTAAGATCATGGCTTCTTCAACAGCCAAAGCTCTTGTGCTTCTGCAGATTGCAATGCTACTACACAGCTTCTTGGGAGTGCATGCTACAGAATGGGAGCTGTACTCTCTTGCTGCTTCACCAAAACCACATGAGCACCACCACCACCCCCACCACCACCATAGCCACCCACCCGTCTATGCCC…	TR26752.c0_g1_i1_3	masstakalvllqiamllhsflgvhatewelyslaasokphehhhhphhhhshpOVyAOlhAOVqAOShpOTkoOSshoferrliavqgvvycksckysgidtlwgatplvgstvklecnntkyrpvvqtattdkngyffltpkgvttaafhkckvflvsspsatcdiptnfnngvagailkpavtspynplfglftvgplayehskrhpcpr	complete	213	14	22	22	Pollen_Ole_e_1	PF01190.18	Pollen protein Ole e 1 like	CL0287	87	178	1	99	8.9e-26	90.2
180	TR26752.c0_g1_i2	GATGAATCAATCCATGAACCTTTATGTGCATAAGACATATACATGAATGACTATATGAATCCATACATGAATACACATAGTTAAGCTGGCTAGCCACAGGCCATGACTCTATAAATGAACCCTATAGCCCAAGCTCCCATACTCATCCATTTCTTGTTTCAGTCCTCCATTTCTCTTCCTTCCTCTCACCATAAACAACTCTCTCCTTCCTACCACTTAAGATCATGGCTTCTTCAACAGCCAAAGCTCTTGTGCTTCTGCAGATTGCAATGCTACTACACAGCTTCTTGGGAGTGCATGCTACAGAATGGGAGCTGTACTCTCTTGCTGCTTCACCAAAACCACATGAGCACCACCACCACCCCCACCACCACCATAGCCACCCACCCGTCTATGCCC…	TR26752.c0_g1_i2_3	masstakalvllqiamllhsflgvhatewelyslaasokphehhhhphhhhshpOVyAOlhAOVqAOShpOTkoOSshoferrliavqgvvycksckysgidtlwgatplvgstvklecnntkyrpvvqtattdkngyffltpkgvttaafhkckvflvsspsatcdiptnfnngvagailkpavtspynplfglftvgplayehskrhpcpr	complete	213	14	22	22	Pollen_Ole_e_1	PF01190.18	Pollen protein Ole e 1 like	CL0287	87	178	1	99	8.9e-26	90.2
181	TR26874.c0_g1_i1	TTGGTTTACCAAAGAGGCTTAGCTTAGAGATAGGACCATACTTCTTGGCTCTATTCGCCAGCCAAATTTCGCCGGTGTTGGACCTCATATGCCACAGAAATGCTAGGCTTTGGCCAATGAGGGGCAGTCCCAATGACCCTGGTGGAACCCTTTTCTCTGGGACCAATCTTCGCCTAGCTAGGAAAAAGATCAATGGCAGAAGGATCAAAACTGAAGTAAGGAAGATGTTCATCATGGTGGGTTTGGTCTGTTATTGCCACTAGTGTATGTAGGCTGTGGGGAGTGAGAACGAGTTATCTTTGATGTATATACTATTCAAGAGGAAGAATATTGGACTTGTATATATCGAATGCTTCAGTTGTCTGCAACGATGGAGGGGAAGTCTTTCGTTGAAGACGT…	TR26874.c0_g1_i1_1	mmnifltsvlillplifflarrrlVOekrVOOGslglpligqslaflwhmrsntgeiwlanrakkygpisklslfgkp	complete	78	6	9	9
182	TR26909.c0_g1_i1	AGAAAACTACATAAAATTCTGCAACGCAAGGCTTCAACTTCTAAATTTCGACGTCTTCTTTGAACTCCAATTCTTGATTCTCATCTGAAAAAAGAAACCATTTTTAGTTCTTGAAGAGCTTAATAGATGGGTCAAGAAGGCACATTTATCCCACAGAAAAGAGCAGGAGCACTTCCCACTACAACAAGAAAACCGGCCTTCGCCGGCGCCGGCGGACTCAGAGGCAGAGCAATCTCACAGTTCCCACGTGGAAAGCCAATCCAAAAGACTTTCAACAACATTAAAGTCACTATTCTATGTGGGCTCATCACCATTCTAGTCTTACGTGGCACCATTGGCCTCAGCAACCTCGTATCCTCCGAAACAGC	TR26909.c0_g1_i1_1	mvprktrmvmsphrivtlmllkvfwigfprgnceialplSOOAOAkagflvvvgsapalfcginvps	complete	67	6	6	6
183	TR27127.c0_g2_i1	ACTTTAGGGAACACCTGGACCGTGAATTCAATTATTTACCTGTGCTTACGTACCGGCGGCATTATTAGCACCACCGACCACCACATCAGTTCAGCAGCAGCGTATCTACTCCATTGTTTCAGTGTCTTTTTTCTCTTTCCCGTTTTGCCCTTCACTCCTTCTTCCTCTATATAGCTTCTTCATCCATCCAAACTTTCCAACTTTATTCTGCATTTACAAGAAAACGCTCAAAAGGGTCGCAAAAGAACTCATCCATGGAGAAATTTCTTCACATTTCAGCTCTGTTCTTGCTCTGCACATTCCATTTTACCCATTTCTCAAGATCACAATCATATCTTGGTGTAAATTACGGCCAAGTAGCAGACAATCTTCCATCACCAGAAGCCACAGCCAAATTAT…	TR27127.c0_g2_i1_7	mekflhisalfllctfhfthfsrsqsylgvnygqvadnlpspeatakllqstsiekvrlygsdpviikslantgigimvgvangdipamstdqdfaknwlntnvvpfypsskiiqinigneillsgdwklmsqllpamqnlenalnsvslsgkikvstvhsmavlrssdppssgifdpnfgdlmkglltfnnvtgspfvinpypffayesdprpetlafclfqpnagrvdsgtkikytnmfdaqvdairsaidkmgfsgveilvaetgwpykgdsnevgpseenakayngnliahlksmvgtplmpgksidtylfalydedlkpgpssersfglfkpdmtmvydiglskssqtAOmOTTOATOSOTvdkaawcvpktgvsdeqlqanldyvcshgydcs…	complete	459	12	13	13	Glyco_hydro_17	PF00332.19	Glycosyl hydrolases family 17	CL0058	28	345	1	311	1.4e-81	274.5
184	TR27127.c0_g2_i1	ACTTTAGGGAACACCTGGACCGTGAATTCAATTATTTACCTGTGCTTACGTACCGGCGGCATTATTAGCACCACCGACCACCACATCAGTTCAGCAGCAGCGTATCTACTCCATTGTTTCAGTGTCTTTTTTCTCTTTCCCGTTTTGCCCTTCACTCCTTCTTCCTCTATATAGCTTCTTCATCCATCCAAACTTTCCAACTTTATTCTGCATTTACAAGAAAACGCTCAAAAGGGTCGCAAAAGAACTCATCCATGGAGAAATTTCTTCACATTTCAGCTCTGTTCTTGCTCTGCACATTCCATTTTACCCATTTCTCAAGATCACAATCATATCTTGGTGTAAATTACGGCCAAGTAGCAGACAATCTTCCATCACCAGAAGCCACAGCCAAATTAT…	TR27127.c0_g2_i1_7	mekflhisalfllctfhfthfsrsqsylgvnygqvadnlpspeatakllqstsiekvrlygsdpviikslantgigimvgvangdipamstdqdfaknwlntnvvpfypsskiiqinigneillsgdwklmsqllpamqnlenalnsvslsgkikvstvhsmavlrssdppssgifdpnfgdlmkglltfnnvtgspfvinpypffayesdprpetlafclfqpnagrvdsgtkikytnmfdaqvdairsaidkmgfsgveilvaetgwpykgdsnevgpseenakayngnliahlksmvgtplmpgksidtylfalydedlkpgpssersfglfkpdmtmvydiglskssqtAOmOTTOATOSOTvdkaawcvpktgvsdeqlqanldyvcshgydcs…	complete	459	12	13	13	X8	PF07983.14	X8 domain	No_clan	372	442	2	76	6.2e-20	71.7
185	TR27127.c0_g2_i2	ACTTTAGGGAACACCTGGACCGTGAATTCAATTATTTACCTGTGCTTACGTACCGGCGGCATTATTAGCACCACCGACCACCACATCAGTTCAGCAGCAGCGTATCTACTCCATTGTTTCAGTGTCTTTTTTCTCTTTCCCGTTTTGCCCTTCACTCCTTCTTCCTCTATATAGCTTCTTCATCCATCCAAACTTTCCAACTTTATTCTGCATTTACAAGAAAACGCTCAAAAGGGTCGCAAAAGAACTCATCCATGGAGAAATTTCTTCACATTTCAGCTCTGTTCTTGCTCTGCACATTCCATTTTACCCATTTCTCAAGATCACAATCATATCTTGGTGTAAATTACGGCCAAGTAGCAGACAATCTTCCATCACCAGAAGCCACAGCCAAATTAT…	TR27127.c0_g2_i2_4	mekflhisalfllctfhfthfsrsqsylgvnygqvadnlpspeatakllqstsiekvrlygsdpviikslantgigimvgvangdipamstdqdfaknwlntnvvpfypsskiiqinigneillsgdwklmsqllpamqnlenalnsvslsgkikvstvhsmavlrssdppssgifdpnfgdlmkglltfnnvtgspfvinpypffayesdprpetlafclfqpnagrvdsgtkikytnmfdaqvdairsaidkmgfsgveilvaetgwpykgdsnevgpseenakayngnliahlksmvgtplmpgksidtylfalydedlkpgpssersfglfkpdmtmvydiglqkssqtAOmptTOATOSOTiekaawcvpktgvsdeqlqanldyvcshgydcs…	complete	459	10	13	13	Glyco_hydro_17	PF00332.19	Glycosyl hydrolases family 17	CL0058	28	345	1	311	1.4e-81	274.5
186	TR27127.c0_g2_i2	ACTTTAGGGAACACCTGGACCGTGAATTCAATTATTTACCTGTGCTTACGTACCGGCGGCATTATTAGCACCACCGACCACCACATCAGTTCAGCAGCAGCGTATCTACTCCATTGTTTCAGTGTCTTTTTTCTCTTTCCCGTTTTGCCCTTCACTCCTTCTTCCTCTATATAGCTTCTTCATCCATCCAAACTTTCCAACTTTATTCTGCATTTACAAGAAAACGCTCAAAAGGGTCGCAAAAGAACTCATCCATGGAGAAATTTCTTCACATTTCAGCTCTGTTCTTGCTCTGCACATTCCATTTTACCCATTTCTCAAGATCACAATCATATCTTGGTGTAAATTACGGCCAAGTAGCAGACAATCTTCCATCACCAGAAGCCACAGCCAAATTAT…	TR27127.c0_g2_i2_4	mekflhisalfllctfhfthfsrsqsylgvnygqvadnlpspeatakllqstsiekvrlygsdpviikslantgigimvgvangdipamstdqdfaknwlntnvvpfypsskiiqinigneillsgdwklmsqllpamqnlenalnsvslsgkikvstvhsmavlrssdppssgifdpnfgdlmkglltfnnvtgspfvinpypffayesdprpetlafclfqpnagrvdsgtkikytnmfdaqvdairsaidkmgfsgveilvaetgwpykgdsnevgpseenakayngnliahlksmvgtplmpgksidtylfalydedlkpgpssersfglfkpdmtmvydiglqkssqtAOmptTOATOSOTiekaawcvpktgvsdeqlqanldyvcshgydcs…	complete	459	10	13	13	X8	PF07983.14	X8 domain	No_clan	372	442	2	76	6.2e-20	71.7
187	TR27127.c0_g2_i3	ACTTTAGGGAACACCTGGACCGTGAATTCAATTATTTACCTGTGCTTACGTACCGGCGGCATTATTAGCACCACCGACCACCACATCAGTTCAGCAGCAGCGTATCTACTCCATTGTTTCAGTGTCTTTTTTCTCTTTCCCGTTTTGCCCTTCACTCCTTCTTCCTCTATATAGCTTCTTCATCCATCCAAACTTTCCAACTTTATTCTGCATTTACAAGAAAACGCTCAAAAGGGACACAAAAGAACTCATCCATGGCGAAATTTCTTCACATTTCAGCTCTTTTCTTGCTCTGCACAGTCCATCTTACACATTTCTCAAGTTCACAATCTTTTCTTGGTGTAAATTACGGCCAAGTAGCAGACAATCTTCCATCACCAGAAGCCACAGCCAAATTAC…	TR27127.c0_g2_i3_2	makflhisalfllctvhlthfsssqsflgvnygqvadnlpspeatakllqstsiqkvrlygsdpviikslantgigimvgvangdipamsadqefaknwlntnvvpfypsskiiqinigneillsgdwklmsqllpamqnlenalnsvslsgkikvstvhsmavlrssdppssgifdpnfgdlmkglltfnnvtgspfvinpypffayesdprpetlafclfqpnagrvdsgtkikytnmfdaqvdairsaidkmgfsgveilvaetgwpykgdsnevgpseenakayngnliahlksmvgtplmpgksidtylfalydedlkpgpssersfglfkpdmtmvydiglskssqtAOmOTTOATOSOTvdkaawcvpktgvsdeqlqanldyvcshgydcs…	complete	459	12	13	13	Glyco_hydro_17	PF00332.19	Glycosyl hydrolases family 17	CL0058	28	345	1	311	5.4e-82	275.9
188	TR27127.c0_g2_i3	ACTTTAGGGAACACCTGGACCGTGAATTCAATTATTTACCTGTGCTTACGTACCGGCGGCATTATTAGCACCACCGACCACCACATCAGTTCAGCAGCAGCGTATCTACTCCATTGTTTCAGTGTCTTTTTTCTCTTTCCCGTTTTGCCCTTCACTCCTTCTTCCTCTATATAGCTTCTTCATCCATCCAAACTTTCCAACTTTATTCTGCATTTACAAGAAAACGCTCAAAAGGGACACAAAAGAACTCATCCATGGCGAAATTTCTTCACATTTCAGCTCTTTTCTTGCTCTGCACAGTCCATCTTACACATTTCTCAAGTTCACAATCTTTTCTTGGTGTAAATTACGGCCAAGTAGCAGACAATCTTCCATCACCAGAAGCCACAGCCAAATTAC…	TR27127.c0_g2_i3_2	makflhisalfllctvhlthfsssqsflgvnygqvadnlpspeatakllqstsiqkvrlygsdpviikslantgigimvgvangdipamsadqefaknwlntnvvpfypsskiiqinigneillsgdwklmsqllpamqnlenalnsvslsgkikvstvhsmavlrssdppssgifdpnfgdlmkglltfnnvtgspfvinpypffayesdprpetlafclfqpnagrvdsgtkikytnmfdaqvdairsaidkmgfsgveilvaetgwpykgdsnevgpseenakayngnliahlksmvgtplmpgksidtylfalydedlkpgpssersfglfkpdmtmvydiglskssqtAOmOTTOATOSOTvdkaawcvpktgvsdeqlqanldyvcshgydcs…	complete	459	12	13	13	X8	PF07983.14	X8 domain	No_clan	372	442	2	76	6.2e-20	71.7
189	TR27155.c0_g1_i1	TAAAAATTTAGGTTCATATCACATTCCACTTTACACCATAGATGGCAAGTTGTAAACCAATTCCCCTTCTTATTCTACTAAACATAATTTTCTTCACTTGTGTCTCCTCTAATAATGTACCCTGCCCTCCAAATGCTCCATCTACTACTCCTTCGCCTGCGAAAAAAGCCGGCAAATGTCCTAAAGATACACTGAAATTTGGTGTTTGTGGAGACTGGCTAGGCCTTGTGCATGAGGTCATAGGAGCTCAACCTAGTAGTCAATGTTGCACTTTGCTAAAAGGTATTGCTGACCTTGAAGCCGCATTGTGCTTATGTACTGCAATTAAGGCAAATGTTTTGGGTGTCCTTAAGTTGAAGGTCCCTATTGCTCTTAGTCTTGTGCTCAATTCATGTGGGA…	TR27155.c0_g1_i1_3	masckpipllillniifftcvssnnvpcponAOStTOSOAkkagkcpkdtlkfgvcgdwlglvhevigaqpssqcctllkgiadleaalclctaikanvlgvlklkvpialslvlnscgkkvpegfqcp	complete	129	8	9	9	LTP_2	PF14368.7	Probable lipid transfer	CL0482	35	128	11	97	3.5e-07	30.3
190	TR27155.c0_g1_i1	TAAAAATTTAGGTTCATATCACATTCCACTTTACACCATAGATGGCAAGTTGTAAACCAATTCCCCTTCTTATTCTACTAAACATAATTTTCTTCACTTGTGTCTCCTCTAATAATGTACCCTGCCCTCCAAATGCTCCATCTACTACTCCTTCGCCTGCGAAAAAAGCCGGCAAATGTCCTAAAGATACACTGAAATTTGGTGTTTGTGGAGACTGGCTAGGCCTTGTGCATGAGGTCATAGGAGCTCAACCTAGTAGTCAATGTTGCACTTTGCTAAAAGGTATTGCTGACCTTGAAGCCGCATTGTGCTTATGTACTGCAATTAAGGCAAATGTTTTGGGTGTCCTTAAGTTGAAGGTCCCTATTGCTCTTAGTCTTGTGCTCAATTCATGTGGGA…	TR27155.c0_g1_i1_3	masckpipllillniifftcvssnnvpcponAOStTOSOAkkagkcpkdtlkfgvcgdwlglvhevigaqpssqcctllkgiadleaalclctaikanvlgvlklkvpialslvlnscgkkvpegfqcp	complete	129	8	9	9	Hydrophob_seed	PF14547.7	Hydrophobic seed protein	CL0482	45	129	1	85	8e-27	93.3
191	TR27155.c0_g1_i1	TAAAAATTTAGGTTCATATCACATTCCACTTTACACCATAGATGGCAAGTTGTAAACCAATTCCCCTTCTTATTCTACTAAACATAATTTTCTTCACTTGTGTCTCCTCTAATAATGTACCCTGCCCTCCAAATGCTCCATCTACTACTCCTTCGCCTGCGAAAAAAGCCGGCAAATGTCCTAAAGATACACTGAAATTTGGTGTTTGTGGAGACTGGCTAGGCCTTGTGCATGAGGTCATAGGAGCTCAACCTAGTAGTCAATGTTGCACTTTGCTAAAAGGTATTGCTGACCTTGAAGCCGCATTGTGCTTATGTACTGCAATTAAGGCAAATGTTTTGGGTGTCCTTAAGTTGAAGGTCCCTATTGCTCTTAGTCTTGTGCTCAATTCATGTGGGA…	TR27155.c0_g1_i1_3	masckpipllillniifftcvssnnvpcponAOStTOSOAkkagkcpkdtlkfgvcgdwlglvhevigaqpssqcctllkgiadleaalclctaikanvlgvlklkvpialslvlnscgkkvpegfqcp	complete	129	8	9	9	Tryp_alpha_amyl	PF00234.23	Protease inhibitor/seed storage/LTP family	CL0482	46	128	1	87	2.4e-09	37.5
192	TR27155.c0_g1_i2	TAAAAATTTAGGTTCATATCACATTCCACTTTACACCATAGATGGCAAGTTGTAAACCAATTGCCCTTCTTATTGTACTAAACATAATTTTCTTCACTTGTGTCTCCTCTAATAATGTACCCTGCCCTCCAAATGCTCCATCTACTACTCCTTCGCCTGCGACAAAAGCCGGCAAATGTCCTAAAGATACAGTGAAATTTGGTGTTTGTGGAGACTGGCTAGGCCTTGTGCATGAGGTCATAGGAGCTCAACCTAGTAGTCAATGTTGCACTTTGCTAAAAGGTATTGCTGACCTTGAAGCTGCATTGTGCTTATGCACTGCAATTAAGGCGAATGTTTTGGGTGTCCTTAAGTTGAAGATCCCTATTGCTCTTAGTCTTGTGCTCAATTCATGTGGGA…	TR27155.c0_g1_i2_4	masckpiallivlniifftcvssnnvpcponAOStTOSOAtkagkcpkdtvkfgvcgdwlglvhevigaqpssqcctllkgiadleaalclctaikanvlgvlklkipialslvlnscgkkvpegfqcp	complete	129	8	9	9	LTP_2	PF14368.7	Probable lipid transfer	CL0482	36	128	12	97	4.6e-07	29.9
193	TR27155.c0_g1_i2	TAAAAATTTAGGTTCATATCACATTCCACTTTACACCATAGATGGCAAGTTGTAAACCAATTGCCCTTCTTATTGTACTAAACATAATTTTCTTCACTTGTGTCTCCTCTAATAATGTACCCTGCCCTCCAAATGCTCCATCTACTACTCCTTCGCCTGCGACAAAAGCCGGCAAATGTCCTAAAGATACAGTGAAATTTGGTGTTTGTGGAGACTGGCTAGGCCTTGTGCATGAGGTCATAGGAGCTCAACCTAGTAGTCAATGTTGCACTTTGCTAAAAGGTATTGCTGACCTTGAAGCTGCATTGTGCTTATGCACTGCAATTAAGGCGAATGTTTTGGGTGTCCTTAAGTTGAAGATCCCTATTGCTCTTAGTCTTGTGCTCAATTCATGTGGGA…	TR27155.c0_g1_i2_4	masckpiallivlniifftcvssnnvpcponAOStTOSOAtkagkcpkdtvkfgvcgdwlglvhevigaqpssqcctllkgiadleaalclctaikanvlgvlklkipialslvlnscgkkvpegfqcp	complete	129	8	9	9	Hydrophob_seed	PF14547.7	Hydrophobic seed protein	CL0482	45	129	1	85	4.6e-27	94.1
194	TR27155.c0_g1_i2	TAAAAATTTAGGTTCATATCACATTCCACTTTACACCATAGATGGCAAGTTGTAAACCAATTGCCCTTCTTATTGTACTAAACATAATTTTCTTCACTTGTGTCTCCTCTAATAATGTACCCTGCCCTCCAAATGCTCCATCTACTACTCCTTCGCCTGCGACAAAAGCCGGCAAATGTCCTAAAGATACAGTGAAATTTGGTGTTTGTGGAGACTGGCTAGGCCTTGTGCATGAGGTCATAGGAGCTCAACCTAGTAGTCAATGTTGCACTTTGCTAAAAGGTATTGCTGACCTTGAAGCTGCATTGTGCTTATGCACTGCAATTAAGGCGAATGTTTTGGGTGTCCTTAAGTTGAAGATCCCTATTGCTCTTAGTCTTGTGCTCAATTCATGTGGGA…	TR27155.c0_g1_i2_4	masckpiallivlniifftcvssnnvpcponAOStTOSOAtkagkcpkdtvkfgvcgdwlglvhevigaqpssqcctllkgiadleaalclctaikanvlgvlklkipialslvlnscgkkvpegfqcp	complete	129	8	9	9	Tryp_alpha_amyl	PF00234.23	Protease inhibitor/seed storage/LTP family	CL0482	46	128	1	87	3.6e-09	37
195	TR27155.c0_g1_i3	TAAAAATTTAGGTTCATATCACATTCCACTTTACACCATAGATGGCAAGTTGTAAACCAATTGCGCTTCTTATTCTACTAAACATAATTTTCTTCACTTGTGTCTCCTCTAATAATGTACCCTGCCCTCCAAATGCTCCATCTACTACTCCTTCGCCTGCGACAAAAGCCGGAAAATGCCCTAAAGATACACTGAAATTTGGTGTTTGTGGAGACTGGCTAGGCCTTGTGCATGAGGTCATAGGAGCTCAACCTAGTAGTCAATGTTGCACTTTGCTAAAAGGTATTGCTGACCTTGAAGCTGCATTGTGCTTATGCACTGCCATTAAGGCAAATATTTTGGGTGTCCTTAAGTTGAAGGTCCCTATTGCTCTTAGTCTTGTGCTCAATTCATGTGGGA…	TR27155.c0_g1_i3_3	masckpiallillniifftcvssnnvpcponAOStTOSOAtkagkcpkdtlkfgvcgdwlglvhevigaqpssqcctllkgiadleaalclctaikanilgvlklkvpialslvlnscgkkvpegfqcp	complete	129	8	9	9	LTP_2	PF14368.7	Probable lipid transfer	CL0482	36	128	12	97	1.8e-07	31.2
196	TR27155.c0_g1_i3	TAAAAATTTAGGTTCATATCACATTCCACTTTACACCATAGATGGCAAGTTGTAAACCAATTGCGCTTCTTATTCTACTAAACATAATTTTCTTCACTTGTGTCTCCTCTAATAATGTACCCTGCCCTCCAAATGCTCCATCTACTACTCCTTCGCCTGCGACAAAAGCCGGAAAATGCCCTAAAGATACACTGAAATTTGGTGTTTGTGGAGACTGGCTAGGCCTTGTGCATGAGGTCATAGGAGCTCAACCTAGTAGTCAATGTTGCACTTTGCTAAAAGGTATTGCTGACCTTGAAGCTGCATTGTGCTTATGCACTGCCATTAAGGCAAATATTTTGGGTGTCCTTAAGTTGAAGGTCCCTATTGCTCTTAGTCTTGTGCTCAATTCATGTGGGA…	TR27155.c0_g1_i3_3	masckpiallillniifftcvssnnvpcponAOStTOSOAtkagkcpkdtlkfgvcgdwlglvhevigaqpssqcctllkgiadleaalclctaikanilgvlklkvpialslvlnscgkkvpegfqcp	complete	129	8	9	9	Hydrophob_seed	PF14547.7	Hydrophobic seed protein	CL0482	45	129	1	85	7.2e-27	93.4
197	TR27155.c0_g1_i3	TAAAAATTTAGGTTCATATCACATTCCACTTTACACCATAGATGGCAAGTTGTAAACCAATTGCGCTTCTTATTCTACTAAACATAATTTTCTTCACTTGTGTCTCCTCTAATAATGTACCCTGCCCTCCAAATGCTCCATCTACTACTCCTTCGCCTGCGACAAAAGCCGGAAAATGCCCTAAAGATACACTGAAATTTGGTGTTTGTGGAGACTGGCTAGGCCTTGTGCATGAGGTCATAGGAGCTCAACCTAGTAGTCAATGTTGCACTTTGCTAAAAGGTATTGCTGACCTTGAAGCTGCATTGTGCTTATGCACTGCCATTAAGGCAAATATTTTGGGTGTCCTTAAGTTGAAGGTCCCTATTGCTCTTAGTCTTGTGCTCAATTCATGTGGGA…	TR27155.c0_g1_i3_3	masckpiallillniifftcvssnnvpcponAOStTOSOAtkagkcpkdtlkfgvcgdwlglvhevigaqpssqcctllkgiadleaalclctaikanilgvlklkvpialslvlnscgkkvpegfqcp	complete	129	8	9	9	Tryp_alpha_amyl	PF00234.23	Protease inhibitor/seed storage/LTP family	CL0482	46	128	1	87	2.8e-09	37.3
198	TR27269.c0_g1_i1	CTTTTATCTTTTCCTCTTTTCCCCGATCTTTCCATTCTCCTTTCCCGATCTTCTCCTTTTTCTTCTGGAACCAACGACTGCCGCCACCTCCAGCCACCGGACCACCGTTCTCCTCAGTTCCTCTCTGCACCACAATCACTCTTCCCCTCTTCATCATCAACTCCTTCCTTCTCTACCTGGAACCACCATCATCTTTGTTCCACCACCAAGACCCTCGGCCTTCTTCACCAACGAGGAACCAGGCCCTTTTCCCAGAAGACGGAAACCGGCGACTGGTGAGGGAAATCAAGCATCTCTGCGACATGGAAACGGGAGCGCAAGCGTCGCACCACCTAGACGAAGAAGCGGAGACTTGACTTTGTTGCAGCCGTACGCCATGGAAGCCTCGAACAATCGAAT…	TR27269.c0_g1_i1_5	fylflfspifpfsfpdlllfllepttaatsshrttvllssslhhnhssplhhqllpslpgttiifvpoorOSafftneepGOforrrkOAtgegnqaslrhgngsasvapprrrsgdltllqpyameasnnrilrpfkhakrvryddregkra	5prime_partial	154	6	20	20
199	TR27269.c0_g1_i3	CTTTTATCTTTTCCTCTTTTCCCCGATCTTTCCATTCTCCTTTCCCGATCTTCTCCTTTTTCTTCTGGAACCAACGACTGCCGCCACCTCCAGCCACCGGACCACCGTTCTCCTCAGTTCCTCTCTGCACCACAATCACTCTTCCCCTCTTCATCATCAACTCCTTCCTTCTCTACCTGGAACCACCATCATCTTTGTTCCACCACCAAGACCCTCGGCCTTCTTCACCAACGAGGAACCAGGTCCTTTTCCCAGAAGACGGAAACCGGCGACTGGTGAAGGAAATCAACCATCTCTGCGCCATGGACACAGGAGCGCACGCGTCGGACCACCTAGACGAGGAAGCGGCGACTTGAAGTGGTTGCAGCCGTACGCCGTGGAAGCCTCGAACAATCGAAT…	TR27269.c0_g1_i3_5	fylflfspifpfsfpdlllfllepttaatsshrttvllssslhhnhssplhhqllpslpgttiifvpoorOSafftneepGOforrrkOAtgegnqpslrhghrsarvgpprrgsgdlkwlqpyaveasnnrilrpfkhakred	5prime_partial	145	6	20	20
200	TR27274.c0_g1_i1	ACCCATTGGATCCTTTAGCCAGAAAAATCATCCCATTAGGCCATTTCCATACTCACATTCATCATATCTGCTCCAAATTATCTCTCCCCATCCCACAAAACTCACCACAATCTACTAGACTACTAGTACAAGCCCAAAAAATTCCATCATCTCCCTCACACTAACATTCTTCTTCCAAGTCACTAGATTTTGCTCTTTACTTAATTAATTTTACATCTGCTACCATGTTTCCTGTTGTCTCTCTATCACTTATCTTGGCCATGGCTATTCACATAGCTCCCTCAAGTGCCACGTGGTGCATATGCAAGGAAGGAATAAGTGATAATGTGCTGCAGAAAACACTGGATTACGCGTGTGGAGCCGGGGCGGATTGCAACCCGCTTCATCAAAACGGGGTTT…	TR27274.c0_g1_i1_4	mfpvvslslilamaihiapssatwcickegisdnvlqktldyacgagadcnplhqngvcfnpntvrahcnyavnsyyqrkmqipgscdfagtamvvtsdpsaagcaypatasaGOTttntttagatTOTssstgioighAOOGtSOlvTOTsgilgginngmgpsgagydpdninggilllkrstllstmiallssalvflwa	complete	203	15	38	38	X8	PF07983.14	X8 domain	No_clan	23	94	1	76	3.6e-20	72.4
201	TR27325.c0_g1_i1	AGCCGATATCATCGCATCAGCCTCAAAGATCCCAAATAGTCACTGAAAGTTGGTCTCTTTCAGTGTATTTTTCTCCTAAGATAATGTCTCATACCACTCTAAGATTCGCGTTTCAGTCGTTGAGCCTCTTTAGCCTTTTGCTATTGACACAGAAGAGCATGGCTTATGAGTTCAAAGTTGGAGGTTCAAATGGATGGACGACTCCTTCTGATCCTTACACAAATAGCCTCAACCAATGGGCTGAGAAAAACCGCTTTCAAATCGGAGACACTCTAGTGTTTGTATACTCAGCTAATAAAGACTCGTTGCTATACGTGAGTCAAAACGACTACCTGGGATGCAACACCACCACCCCCATCCAGAAGTTCACCGACGGCCGGACCGTCTTCAACCTCGATC…	TR27325.c0_g1_i1_6	mshttlrfafqslslfslllltqksmayefkvggsngwttpsdpytnslnqwaeknrfqigdtlvfvysankdsllyvsqndylgcntttpiqkftdgrtvfnldhsgpyyfisgvrdnclknekvtvvvladrsknatAOlaqTOAaooosnetgAOAOTOSnanasAOAaoooseatasSOOSOAOAgeTOOSooongavemnOTOAOSeaskokkngasstvmnffvlmaafvgssvvavl	complete	244	33	72	72	Cu_bind_like	PF02298.18	Plastocyanin-like domain	CL0026	38	122	1	82	8.6e-22	77
202	TR27325.c0_g1_i2	GCAATTTTACTCCTACAAATACCTCATGAACATAACCATCTTCCCATCAGCCCCAAAGATCCGAAATAGTCACTGGAAGTTGGTCTCTTTCTGTGTATTTTTCTCCTAAGAATAATGTCTCATACCACTCTAAGATTCGCGTTTCAGTCGTTGAGCCTCTTTAGCCTTTTGCTATTGACACAGAAGAGCATGGCTTATGAGTTCAAAGTTGGAGGTTCAAATGGATGGACGACTCCTTCTGATCCTTACACAAATAGCCTCAACCAATGGGCTGAGAAAAACCGCTTTCAAATCGGAGACACTCTAGTGTTTGTATACTCAGCTAATAAAGACTCGTTGCTATACGTGAGTCAAAACGACTACCTGGGATGCAACACCACCACCCCCATCCAGAAGTTC…	TR27325.c0_g1_i2_5	mshttlrfafqslslfslllltqksmayefkvggsngwttpsdpytnslnqwaeknrfqigdtlvfvysankdsllyvsqndylgcntttpiqkftdgrtvfnldhsgpyyfisgvrdnclknekvtvvvladrsknatAOlaqTOAaooosnetgAOAOTOSnanasAOAaoooseatasSOOSOAOAgeTOOSooongavemnOTOAOSeaskokkngasstvmnffvlmaafvgssvvavl	complete	244	33	72	72	Cu_bind_like	PF02298.18	Plastocyanin-like domain	CL0026	38	122	1	82	8.6e-22	77
203	TR27342.c0_g1_i1	TTCCATCCCCTTTTTCCCCTTAACCCCCCCCCCCCCCCTCCACCCCCCAATCATGGCAACTCTCTCACTCATTCTCTTATCCCTCCTCCCATTCATCTCCATCATCCAAGCTCAAACCCCCGCCGCTCCGGCACCAGCCCCCGCCGGCCCTCCCAACATCACAGCCATTCTTGAAAAAAAGGGCAACTTCAAAACCTTCATCCGTTTCCTCCACGACACCGCCGCCGGAGACCAAATCAACAACCAAGCAAACAATTCCCGTGATGGAATGACCGTTTTCGCCCCCACTGACAACGCTTTCCAGAACCTTCCAGCAGGTGCTCTAAACGATTTAACCGATCAGCAACATGTGCAATTAATCCAATTCCACATTCTGCCTAAATTTTACAACTTCCAAAA…	TR27342.c0_g1_i1_3	matlslillsllpfisiiqaqTOAAOAOAOAGOonitailekkgnfktfirflhdtaagdqinnqannsrdgmtvfaptdnafqnlpagalndltdqqhvqliqfhilpkfynfqnlqtvsnpvrtqasgqdgkpfglnftgsannqnqvnvtsgivnttvynalsqafplavyevdkvllpvefyqasAOAOSOOAOSttkggssggggktVOSseGOSOSgsgrvivglmsmasgflifciamls	complete	247	30	32	12	Fasciclin	PF02469.23	Fasciclin domain	No_clan	45	182	2	128	4.7e-20	72.1
204	TR27342.c0_g1_i1	TTCCATCCCCTTTTTCCCCTTAACCCCCCCCCCCCCCCTCCACCCCCCAATCATGGCAACTCTCTCACTCATTCTCTTATCCCTCCTCCCATTCATCTCCATCATCCAAGCTCAAACCCCCGCCGCTCCGGCACCAGCCCCCGCCGGCCCTCCCAACATCACAGCCATTCTTGAAAAAAAGGGCAACTTCAAAACCTTCATCCGTTTCCTCCACGACACCGCCGCCGGAGACCAAATCAACAACCAAGCAAACAATTCCCGTGATGGAATGACCGTTTTCGCCCCCACTGACAACGCTTTCCAGAACCTTCCAGCAGGTGCTCTAAACGATTTAACCGATCAGCAACATGTGCAATTAATCCAATTCCACATTCTGCCTAAATTTTACAACTTCCAAAA…	TR27342.c0_g1_i1_4	sipffpltppoolhpoimatlslillsllpfisiiqaqTOAAOAOAOAGOonitailekkgnfktfirflhdtaagdqinnqannsrdgmtvfaptdnafqnlpagalndltdqqhvqliqfhilpkfynfqnlqtvsnpvrtqasgqdgkpfglnftgsannqnqvnvtsgivnttvynalsqafplavyevdkvllpvefyqasAOAOSOOAOSttkggssggggktVOSseGOSOSgsgrvivglmsmasgflifciamls	5prime_partial	265	30	32	12	Fasciclin	PF02469.23	Fasciclin domain	No_clan	62	199	2	128	5.6e-20	71.9
205	TR27519.c0_g1_i1	CTTCTGTTCATGTCTTTCTTTTCCTCATTACTATCTTTCTTCCTCTGCAGTCTTGGTTAGCCAGCAGCAACAATCTTTTGCCTCCATTCTTGTCCCCTATTGTTGAGAATGCTTGCAAGGAAATAGTATGTGGAAAAGGGAGTTGTAAGGCTTCTACAAAGAGTTCAGTGGGGTATGTTTGTGAATGTGAAGAAGGTTGGAAGCAAGCTAGATTTGATAAAGATGATAATCTCAACTTTATGCCCTGTGTCATTCCCAACTGTACACTCAATCTCCCGTGCGTCCAAGGGCCCACGCCTCCTTCTGAGAGGGAAAAGAGACCTAACGGCTCTATATTTGATCCTTGTCATTGGGCTGATTGTGGTGGTGGTGGTACATGTAAAAGGACCTCCATATCGA…	TR27519.c0_g1_i1_6	svhvflflitiflplqswlassnnllppflspivenackeivcgkgsckastkssvgyvceceegwkqarfdkddnlnfmpcvipnctlnlpcvqGOTOOSerekrongsifdpchwadcggggtckrtsismhtcecsegyynllnipifpcfrgcalgmdcsplgitlmnksvtoooslpqnnhgtsihavdhnwifltslsiivafwr	5prime_partial	212	6	6	6
206	TR27519.c0_g1_i3	CTTCTGTTCATGTCTTTCTTTTCCTCATTACTATCTTTCTTCCTCTGCAGTCTTGGTTAGCCAGCAGCAACAATTTGTTGCCTCCATTCTTGTCCCCTATTGTTGAGAATGCTTGCAAGGAAATAGTATGTGGAAAAGGGAGTTGTAAGGCTTCTACAAAGAGTTCAGTGGGGTATGTTTGTGAATGTGAAGAAGGTTGGAAGCAAGCTAGATTTGATAAAGATGATAATCTCAACTTTATGCCCTGTGTCATTCCCAACTGTACACTCAATCTCCCGTGCATCCAAGGGCCCACGCCTCCTTCTGAGAGGGAAAAGAGACCTAACGGCTCTATATTTGATCCTTGTCATTGGGCTGATTGTGGTGGTGGTGGTACATGTAAAAGGACCTCCATATCGA…	TR27519.c0_g1_i3_6	svhvflflitiflplqswlassnnllppflspivenackeivcgkgsckastkssvgyvceceegwkqarfdkddnlnfmpcvipnctlnlpciqGOTOOSerekrongsifdpchwadcggggtckrtsismhtcecsegyynllnipifpcyracalgmdcsplgitlmnksvssooslpqnnhgtsihavhhnwifltslsiivafwr	5prime_partial	212	6	6	6
207	TR27529.c0_g1_i3	ATATTTTTAAACATGAGGGGGTAAAAGGGAAAAGGGGTATAGTTTAAGGGGGGTAAATGTAATTTTCCCAAAAAAAAAAAAATGTTTGGTTCGTTTGGAGCTAGCGTGCTTCCAGAGTTAACCGACCAACTGGCAACTGCTACAGCATTTCTTTATCGGGATATATATAATTCTCATCACACTAATCCACGCTACACAGTCCACGATCTTTCTCTTTCTTTCTCAAAGGATAGCAATGGCGAAGATTCCATCAAAGCTGATTGCGGTGGCGTTCCTTTTCTCTGTCTTTGTGCTCGTCCCTATCGCTTCCGGCAAATCAACCAAAATCAATTACTGCAATAAAAAGGCGAAGTATGCTGTTAAAGTGAGCGGAGTTGATATCAATCCATCTCCTGTGTC…	TR27529.c0_g1_i3_4	makipskliavaflfsvfvlvpiasgkstkinycnkkakyavkvsgvdinOSOVsrgkOTtfsiaastglgantfarlpivsrqlwkmdggikfaililifiplmvssneeiganqmlmgvvcwemkgicagascgsvcggsigvgkclhglcnckvsc	complete	159	6	10	10
208	TR27583.c0_g2_i1	GGTATACCCCCCTCCTCCTTTCTTCTTTCTTTTTCTTTCTCATTTCTACCCGACCCTTCTTCTCTTCTTCTGGACACGACGGACAGCCACCGCACCACCGCCCTTTAGCACCGCTTGTCTCCACCACCATCTCCTCCACATCTTGCTTCTCCTTCAGTCCCTTACTTGACATCAACAGCAGAAAGAAATCCCCTTCCCCACCAGTCGGTCTCCCCCTCCTCTCTCACTATAATTACGGAGCCCTTTCCTCTGCCCGGCTAAATCGAAGCAACCTCAGGGAACATGGCGACGGAAATGATGGTTGCAGGCATAGCGATTCAGAGATGACGGAGGCTTGAAGATTGAGCACTGCACCACCTCGGCGAAGCAACACAATTCGACTCTTCAACTTCTCGTTAG…	TR27583.c0_g2_i1_3	ytplllssfffflistrpffsssghdgqpohhrolaolvsttisstscfsfsplldinsrkkSOSOOVglpllshynygalssarlnrsnlrehgdgndgcrhsdsemtea	5prime_partial	112	6	6	6
209	TR27583.c0_g2_i2	GGTATACCCCCCTCCTCCTTTCTTCTTTCTTTTTCTTTCTCATTTCTACCCGACCCTTCTTCTCTTCTTCTGGACACGACGGACAGCCACCGCACCACCGCCCTTTAGCACCGCTTGTCTCCACCACCATCTCCTCCACATCTTGCTTCTCCTTCAGTCCCTTACTTGACATCAACAGCAGAAAGAAATCCCCTTCCCCACCAGTCGGTCTCCCCCTCCTCTCTCACTATAATTACGGAGCCCTTTCCTCTGCCCGGCTAAATCGAAGCAACCTCAGGGAACATGGCGACGGAAATGATGGTTGCAGGCATAGCGATTCAGAGATGACGGAGGCTTGAAGATTGAGCACTGCACCACCTCGGCGAAGCAACACAATTCGACTCTTCAACTTCTCGGTAA…	TR27583.c0_g2_i2_3	ytplllssfffflistrpffsssghdgqpohhrolaolvsttisstscfsfsplldinsrkkSOSOOVglpllshynygalssarlnrsnlrehgdgndgcrhsdsemtea	5prime_partial	112	6	6	6
210	TR27597.c0_g1_i1	CATTGACCATAGTTATGCCCTCCGTTAAACCTTCCCTGCATCCGGAGATTGAGTGGGTTGGGCTGGCAGGTTACCCTTTTCTTACTGGCCTCAAAATATTTCAAATATAAAGAAGGATTCTCTAAGGATCTGGTTGGAGTGTAGCAACTTGTGAAGTTTGAACCCTCATTGAAGTATGTTTTGCCCCTGTGGTTATTTAACTTTCCTTTTCTTTGTCTAAGCTTTATTTGTGGCCTTTCTGCTTTTTGTTTTGTAAGTTTTACCTATTCCAGTAGAGAGGGTTAGAATAGCTTTTGGAAGGAAAGCATAACCATGAGCCTACGATTGAACATATTGGCATGAATGTCGATGCTCTTGATCTTTCCACCACATAGTCATGAAAATACTACTTCTCTTCTT…	TR27597.c0_g1_i1_1	mkilllffllSOTOSOSmpfffpoflyvwwwgvsvverkqecangviel	complete	50	7	7	7
211	TR27600.c0_g1_i1	CTCTTTCTTAATTTTGTTACTCCTACATACTAATCTCCCACACGGTCTTTTGTCTTCTATCCTTTTTGTTGAATTATCACTTTTCTCCTACTCCCACCGCCACACAAAATATCCATCACCGTCACTCATGGATCCGCCGGCGTTCTATACCGATGACGGAAGACCATCTCCGACGAGGAAGCAACTACAGGGTCCACGGCCAGCTCCACTTAAAGTCAGCAAAGATTCATTCAAAATCAAGAAACCACCAGTTCCACCTCATATCCACCACCCACCACCGCAACAGGCGGCGGCCGCCACAAACCAAAATCGCCAGACAGTGGTGATCTACGCCGTCTCTCCGAAAATCATTCACACCACTGCAACTGACTTCATGAACTTAGTCCAGCGTCTCACTGG…	TR27600.c0_g1_i1_4	sflillllhtnlphgllssilfvelslfsyshrhtkypspslmdppafytddgrOSOTrkqlqGOrOAplkvskdsfkikkpovpohihhpooqqaaaatnqnrqtvviyavspkiihttatdfmnlvqrltGOSOraaaSOGvagragdvspaarfasveklspsksekttldayenimniledtsaqmsqfpgiltpgoaalpaicsoglfspmatdpfgigssnmflqspsilfsspivspnysldlfntffdf	5prime_partial	258	15	25	14	VQ	PF05678.15	VQ motif	No_clan	112	135	2	25	4.4e-10	38.9
212	TR27600.c0_g1_i2	CTCTTTCTTAATTTTGTTACTCCTACATACTAATCTCCCACACGGTCTTTTGTCTTCTATCCTTTTTGTTGAATTATCACTTTTCTCCTACTCCCACCGCCACACAAAATATCCATCACCGTCACTCATGGATCCGCCGGCGTTCTATACCGATGACGGAAGACCATCTCCGACGAGGAAGCAACTACAGGGTCCACGGCCAGCTCCACTTAAAGTCAGCAAAGATTCATTCAAAATCAAGAAACCACCAGTTCCACCTCATATCCACCACCCACCACCGCAACAGGCGGCGGCCGCCACAAACCAAAATCGCCAGACAGTGGTGATCTACGCCGTCTCTCCGAAAACCATTCACACCACAGCAACTGACTTCATGAACTTAGTCCAGCGTCTCACTGG…	TR27600.c0_g1_i2_6	sflillllhtnlphgllssilfvelslfsyshrhtkypspslmdppafytddgrOSOTrkqlqGOrOAplkvskdsfkikkpovpohihhpooqqaaaatnqnrqtvviyavspktihttatdfmnlvqrltGOSOraaaSOGvagragdvspaarfasveklspsksekttldahenvmnileatsaqmsqfpgilTOGOAalpoicSOGlfspmatdpfgigssnmflqspsiffffsncitklfirsiqyil	5prime_partial	256	23	39	14	VQ	PF05678.15	VQ motif	No_clan	112	135	2	25	9.9e-09	34.6
213	TR27625.c0_g1_i1	CTCGTATTTAATATTTCACCATCATCATTAAATTACCTAGTGAAAGCATAAAAGCCACGGGGGGCATACTGCAACATCAATCCATTCCTACTTTCTCCTCCTCCTTCTTCTTCTCTCCCATCCCAAATTAATTACATGGATTCAAAATATTTTCCTTTATCATCATTCTCTTGCTTCCTCTTGATATTGTTGTTTAGTTTTGTTAGCTCAGACATAAGCAAAGACAGAGAGAAATGTGGAAACGTGCTAATAGGCATATCCACATGCTTGCCATATGTTACTGAGGATGCAAAAGAGAAAACACCCTCCATGGAGTGTTGCTCTGGGCTCAAGCCAGTCATTCAATCCAACAAGGAGTGCCTATGCATCTTGGTGAAGGACAGAAATGATCCAGGCCTT…	TR27625.c0_g1_i1_6	mdskyfplssfscfllillfsfvssdiskdrekcgnvligistclpyvtedakektpsmeccsglkpviqsnkeclcilvkdrndpglgfkinatlalglpdkchvpvnisecpellhlpanspdakvfqdfasshkasnsstTOOTgqakGOSaddksdgsgkkrwlkremvlvllitvtmhvlagflv	complete	190	7	11	11	LTP_2	PF14368.7	Probable lipid transfer	CL0482	28	113	16	97	4e-13	49.4
214	TR27625.c0_g1_i1	CTCGTATTTAATATTTCACCATCATCATTAAATTACCTAGTGAAAGCATAAAAGCCACGGGGGGCATACTGCAACATCAATCCATTCCTACTTTCTCCTCCTCCTTCTTCTTCTCTCCCATCCCAAATTAATTACATGGATTCAAAATATTTTCCTTTATCATCATTCTCTTGCTTCCTCTTGATATTGTTGTTTAGTTTTGTTAGCTCAGACATAAGCAAAGACAGAGAGAAATGTGGAAACGTGCTAATAGGCATATCCACATGCTTGCCATATGTTACTGAGGATGCAAAAGAGAAAACACCCTCCATGGAGTGTTGCTCTGGGCTCAAGCCAGTCATTCAATCCAACAAGGAGTGCCTATGCATCTTGGTGAAGGACAGAAATGATCCAGGCCTT…	TR27625.c0_g1_i1_6	mdskyfplssfscfllillfsfvssdiskdrekcgnvligistclpyvtedakektpsmeccsglkpviqsnkeclcilvkdrndpglgfkinatlalglpdkchvpvnisecpellhlpanspdakvfqdfasshkasnsstTOOTgqakGOSaddksdgsgkkrwlkremvlvllitvtmhvlagflv	complete	190	7	11	11	Tryp_alpha_amyl	PF00234.23	Protease inhibitor/seed storage/LTP family	CL0482	34	113	1	87	6.6e-06	26.5
215	TR27625.c0_g1_i2	CTCGTATTTAATATTTCACCATCATCATTAAATTACCTAGTGAAAGCATAAAAGCCACGGGGGGCATACTGCAACATCAATCCATTCCTACTTTCTCCTCCTCCTTCTTCTTCTCTCCCATCCCAAATTAATTACATGGATTCAAAATATTTTCCTTTATCATCATTCTCTTGCTTCCTCTTGATATTGTTGTTTAGTTTTGTTAGCTCAGACATAAGCAAAGACAGAGAGAAATGTGGAAACGTGCTAATAGGCATATCCACATGCTTGCCATATGTTACTGAGGATGCAAAAGAGAAAACACCCTCCGTGGAGTGTTGCTCTGGGTTGAAGCCAGTCATTCAATCCAACAAGGAGTGCCTATGCATCTTGGTGAAGGACAGAAATGATCCAGGCCTT…	TR27625.c0_g1_i2_4	mdskyfplssfscfllillfsfvssdiskdrekcgnvligistclpyvtedakektpsveccsglkpviqsnkeclcilvkdrndpglgfkinatlalglpdkchvpvnisecpallhlpanspdakvfqdfasshkasnsstTOOTgqakGOSandksdgsgkkrwlkremvlvllitvtmhvlagflv	complete	190	7	11	11	LTP_2	PF14368.7	Probable lipid transfer	CL0482	28	113	16	97	5.8e-13	48.8
216	TR27625.c0_g1_i2	CTCGTATTTAATATTTCACCATCATCATTAAATTACCTAGTGAAAGCATAAAAGCCACGGGGGGCATACTGCAACATCAATCCATTCCTACTTTCTCCTCCTCCTTCTTCTTCTCTCCCATCCCAAATTAATTACATGGATTCAAAATATTTTCCTTTATCATCATTCTCTTGCTTCCTCTTGATATTGTTGTTTAGTTTTGTTAGCTCAGACATAAGCAAAGACAGAGAGAAATGTGGAAACGTGCTAATAGGCATATCCACATGCTTGCCATATGTTACTGAGGATGCAAAAGAGAAAACACCCTCCGTGGAGTGTTGCTCTGGGTTGAAGCCAGTCATTCAATCCAACAAGGAGTGCCTATGCATCTTGGTGAAGGACAGAAATGATCCAGGCCTT…	TR27625.c0_g1_i2_4	mdskyfplssfscfllillfsfvssdiskdrekcgnvligistclpyvtedakektpsveccsglkpviqsnkeclcilvkdrndpglgfkinatlalglpdkchvpvnisecpallhlpanspdakvfqdfasshkasnsstTOOTgqakGOSandksdgsgkkrwlkremvlvllitvtmhvlagflv	complete	190	7	11	11	Tryp_alpha_amyl	PF00234.23	Protease inhibitor/seed storage/LTP family	CL0482	34	113	1	87	1.4e-05	25.5
217	TR27627.c0_g1_i1	CTATTTAATAAGCAAATCCTTTTTTGGGAATGTTGAAGTCCACTCCACTCTCCACTGTCCTTCTGACCCTCATCCTCTCCAACCTCCTTCCAATCCCATGGCGGCCACCACAACCACCACCTCCTTATCCCTCCTTCCACCTCCCAATTCTCTATCCTCCAACCACAATCTCTCCACCACCACCCGCTTCATCCTCCGCCCCACCCCTTCTCTCAATCTCCGCAGCACCAGTTCTTTCTCCATCAAGGCCCTATCCACCCCTACCCCTTCTCCCCCTCTCACCCAAGACGACCTCAAAAGACTCGCCGCCGACAAAGCTATCGAGTATGTCCGCAGCGGCATGGTTCTTGGTCTCGGAACCGGGTCCACTGCCGCCTTTGTAGTTGCCAAGCTCGGCCA…	TR27627.c0_g1_i1_2	mlkstplstvlltlilsnllpipwrooqpoooypsfhlpilypottisooooasssAOollsisaAOVlSOSroypolpllplSOkttskdSOOTklssmsaaawflvsepgplppl	complete	117	14	28	16
218	TR27636.c0_g1_i1	CGTCCTCTCTCTTCTTGCTCTCTAAAAGCACAGTGACTGTGTGAAAGCTGAGCTGCAAAGTGACTCCCAAAAGCCTTTTCCTTTATAATCTACTCTCATTTCAGCAAAAACCCATGTCATTTTCTTCAGAATTTCCCAAAATGGCTGCCAATTTTGTGCTCTTTTTGTTGATCTCACTGTACATTTCTCTTGTGTGTGCCGCCCCTGGAACTGTCCGACTACATTCTTCAAGGCTAATTCACCGTTTCTCGGATGAAGCGGTGTCGTATTTGGAATCTAAAGGGCACAATGTGAAGCGGCCGGTGGCCGGCACCTTGGAGCATTCAAGGTTTCTTCTGAGTGACGATGTTAAGCGTCAAAGGTTGAAATTTGGGGCGCAGAACCAACTTTTGATTCCTT…	TR27636.c0_g1_i1_5	msfssefpkmaanfvlfllislyislvcaapgtvrlhssrlihrfsdeavsyleskghnvkrpvagtlehsrfllsddvkrqrlkfgaqnqllipsqgsstynygndlgwlhytwidvgtpntsflvaldtgsdlfwlpcgcvqcaplssshysmldrdlseydpsksstskhlscshrlcllsstcqspkeqcpyimqylsgntsssgflyedqlhlasvgvganesslkapvivgcgskqsgeymdgsapdglmglGOGOisVOSllaksglvphsfsfcfdesysgrivfgdqgpenqrttlfvsvkdnlgyfvkvedycigslcskvtgfqalvdcgssftylpqgayetvvaefdkrvnatraglddfaycykaspqgqpaipsmkfiftanqs…	complete	533	19	32	23	TAXi_N	PF14543.7	Xylanase inhibitor N-terminal	CL0129	113	295	2	178	8e-36	123.9
219	TR27636.c0_g1_i1	CGTCCTCTCTCTTCTTGCTCTCTAAAAGCACAGTGACTGTGTGAAAGCTGAGCTGCAAAGTGACTCCCAAAAGCCTTTTCCTTTATAATCTACTCTCATTTCAGCAAAAACCCATGTCATTTTCTTCAGAATTTCCCAAAATGGCTGCCAATTTTGTGCTCTTTTTGTTGATCTCACTGTACATTTCTCTTGTGTGTGCCGCCCCTGGAACTGTCCGACTACATTCTTCAAGGCTAATTCACCGTTTCTCGGATGAAGCGGTGTCGTATTTGGAATCTAAAGGGCACAATGTGAAGCGGCCGGTGGCCGGCACCTTGGAGCATTCAAGGTTTCTTCTGAGTGACGATGTTAAGCGTCAAAGGTTGAAATTTGGGGCGCAGAACCAACTTTTGATTCCTT…	TR27636.c0_g1_i1_5	msfssefpkmaanfvlfllislyislvcaapgtvrlhssrlihrfsdeavsyleskghnvkrpvagtlehsrfllsddvkrqrlkfgaqnqllipsqgsstynygndlgwlhytwidvgtpntsflvaldtgsdlfwlpcgcvqcaplssshysmldrdlseydpsksstskhlscshrlcllsstcqspkeqcpyimqylsgntsssgflyedqlhlasvgvganesslkapvivgcgskqsgeymdgsapdglmglGOGOisVOSllaksglvphsfsfcfdesysgrivfgdqgpenqrttlfvsvkdnlgyfvkvedycigslcskvtgfqalvdcgssftylpqgayetvvaefdkrvnatraglddfaycykaspqgqpaipsmkfiftanqs…	complete	533	19	32	23	Asp	PF00026.24	Eukaryotic aspartyl protease	CL0129	113	453	3	312	3.1e-24	86
220	TR27636.c0_g1_i1	CGTCCTCTCTCTTCTTGCTCTCTAAAAGCACAGTGACTGTGTGAAAGCTGAGCTGCAAAGTGACTCCCAAAAGCCTTTTCCTTTATAATCTACTCTCATTTCAGCAAAAACCCATGTCATTTTCTTCAGAATTTCCCAAAATGGCTGCCAATTTTGTGCTCTTTTTGTTGATCTCACTGTACATTTCTCTTGTGTGTGCCGCCCCTGGAACTGTCCGACTACATTCTTCAAGGCTAATTCACCGTTTCTCGGATGAAGCGGTGTCGTATTTGGAATCTAAAGGGCACAATGTGAAGCGGCCGGTGGCCGGCACCTTGGAGCATTCAAGGTTTCTTCTGAGTGACGATGTTAAGCGTCAAAGGTTGAAATTTGGGGCGCAGAACCAACTTTTGATTCCTT…	TR27636.c0_g1_i1_5	msfssefpkmaanfvlfllislyislvcaapgtvrlhssrlihrfsdeavsyleskghnvkrpvagtlehsrfllsddvkrqrlkfgaqnqllipsqgsstynygndlgwlhytwidvgtpntsflvaldtgsdlfwlpcgcvqcaplssshysmldrdlseydpsksstskhlscshrlcllsstcqspkeqcpyimqylsgntsssgflyedqlhlasvgvganesslkapvivgcgskqsgeymdgsapdglmglGOGOisVOSllaksglvphsfsfcfdesysgrivfgdqgpenqrttlfvsvkdnlgyfvkvedycigslcskvtgfqalvdcgssftylpqgayetvvaefdkrvnatraglddfaycykaspqgqpaipsmkfiftanqs…	complete	533	19	32	23	TAXi_C	PF14541.7	Xylanase inhibitor C-terminal	CL0129	334	454	31	160	8.1e-16	58.2
221	TR27691.c0_g1_i1	CGATCAAGTCGTAGATCAAGTTATACGTTTGAAAGATCCCAAACGGCTCTACTGTGTGACCGAGTATAAAGCGACTCCCATTAACTGCTCTTACATTTCATCGAACATCCTCCAGGCAACAACTGCACACTCTTCAAAAAAAAATCTCATAACCGCTCCCTAATCCGTCGTTTCCAGATGGCGTCCTCGCTTTCGCCGATCTCCGCTGCAATTGGAACCTTACTCTTGACTGTGATTTGCATCCAACTGGCGGAGGCGCAGCAGTCATCGATGCCGGAGTGCATTTCTAATTTGATCCCATGTGCCAATTATCTTAACTCTACCAAACCACCCGAGTCTTGCTGCAAGCCACTGAAAGAGGCCGTGACCCATCAGCTTCAGTGCCTTTGCGGTCTTTAT…	TR27691.c0_g1_i1_3	masslspisaaigtllltviciqlaeaqqssmpecisnlipcanylnstkppescckplkeavthqlqclcglyenpalmksfninvtqalalpgycgipgsvsackalSOGsSOSssTOATOGTOSgnekksdavgilastgssillmlgaalmfc	complete	157	15	18	18	LTP_2	PF14368.7	Probable lipid transfer	CL0482	22	106	8	97	6.5e-17	61.5
222	TR27715.c0_g3_i1	TTTAGGGAGTGGCACATAAGATGCGGATGGAGATTGTGGATAAGAGAAAGCTGTGGAAGGAGGGAAAGCTACATTAGATGGAGAAGGCGACGGGGCTATGATATAAGCAGGAGACGGTGAAGGTGCGGTTACAAGTGTTGAAGGACATCGATGCTCCAAAGGTTTTCCACATAATTGGGAGTTCCCGTCAAATGAGGAAGCTGGAAAAGATTGAAGGGAAGTAGGGATTGAGCCATTTAAGAAGTTGTTGCTGAGATTAAATTTCTTAAGCCGTGGAGAGCTGAAATTAGGTATGGAACCTGAGAGGGAGTTGTTCTGCAGGTTCAGACCAGCTAGTTGTGTCAAGTTTGCTAGGGCAATTGGAATGCTGTTCTTGAGGGAATTGAAAGACATGTCAAG…	TR27715.c0_g3_i1_5	mqqryqllalllmilllllponatpitaqllnssdtqalldfasavphgrklnwdpnsssictswtgvtctpdatrvlslrlpgagfrgoloontlgrldalaslslrnnhltgdlpsdllsvpalryvylqknnfsgtipstlssqlifldmsfnslknsipialanltqlaglnlqnnslsgsipnfssprlkkfnlsnnflngsiptslqsfpassfdgnsqlcgkplehrcpstlvtAOSOSOAyiiAOSOSOSnvafpOStafsypqspsasyvplpk	complete	283	16	24	24	LRRNT_2	PF08263.13	Leucine rich repeat N-terminal domain	No_clan	33	70	2	40	8.2e-10	38.9
223	TR27810.c0_g1_i1	CAAAAATATTTTAAGTTTGCTCTTCTTTTCAGTCTCTCTAAAATGAGAGCAGCTTGCTTTTTGTTGCTTGTGCTCTTTCTGATTCATGGAGTCATGACAGTTGAACTTCGAACCTTAGAAGAGTTTCCAAGTCCATCACACATGGCCACTCCACCACCTCAGAGGCCCTCTTTCCATTCCCCAGCTTCTGATCGAGTTACAGATCGGGGGCTGTCTTCCGTACGAAATCCAGATATTCATCATATTCCGTCACCTCCACTGTCTAGTCCCGGTCATATTCCATGGATATAATACCAGTGGTGGGTCTTCGAGCAGCCAGGAATAAGTGTGTAAACACATCTTGATATCTCTATTTTGTTTTTGTGTTTCCTTTTCGATGTTGTCCAATATGTTTTAGAA…	TR27810.c0_g1_i1_2	mraacflllvlflihgvmtvelrtleefpSOShmatoooqrOSfhSOAsdrvtdrglssvrnpdihhipsoolsspghipwi	complete	82	8	19	19
224	TR27810.c0_g1_i1	CAAAAATATTTTAAGTTTGCTCTTCTTTTCAGTCTCTCTAAAATGAGAGCAGCTTGCTTTTTGTTGCTTGTGCTCTTTCTGATTCATGGAGTCATGACAGTTGAACTTCGAACCTTAGAAGAGTTTCCAAGTCCATCACACATGGCCACTCCACCACCTCAGAGGCCCTCTTTCCATTCCCCAGCTTCTGATCGAGTTACAGATCGGGGGCTGTCTTCCGTACGAAATCCAGATATTCATCATATTCCGTCACCTCCACTGTCTAGTCCCGGTCATATTCCATGGATATAATACCAGTGGTGGGTCTTCGAGCAGCCAGGAATAAGTGTGTAAACACATCTTGATATCTCTATTTTGTTTTTGTGTTTCCTTTTCGATGTTGTCCAATATGTTTTAGAA…	TR27810.c0_g1_i1_3	qkyfkfallfslskmraacflllvlflihgvmtvelrtleefpSOShmatoooqrOSfhSOAsdrvtdrglssvrnpdihhipsoolsspghipwi	5prime_partial	97	8	19	19
225	TR27880.c0_g1_i1	CATTAAACGCAGCTAGCTCAAACTACTATTCAATTTCTACTTCTCTTTAAGCTAAGAAAATGGCCTCCAAAGCCACCACAGCTATAGCTCTCTTTCTTTGCCTTAACGTTTTCTTCTCCACCTTTGCAACTGCATGGGGTGGAGGTTGCCCTACCCCAAAACCTACCCCAAAGCCGAAGCCGAAGCCGAGCCCCAAGCCAAGCCCCAGCACGGCTAAATGCCCTAAAGATGCATTGAAATTAGGTGTTTGTGCAAATGTTCTAAGTGGATTGCTTAATGTAACCCTAGGTAAGCCGCCGGTGAAGCCGTGTTGCTCTGTGATTAAAGGGCTAGTCGACTTGGAAGCCGCTGTTTGTCTTTGCACAGCTATTAAGGCAAATGTCCTAGGACTTCACCTTA…	TR27880.c0_g1_i1_1	maskattaialflclnvffstfatawgggcOTOkOTOkpkpkpSOkpSOStakcpkdalklgvcanvlsgllnvtlgkppvkpccsvikglvdleaavclctaikanvlglhlnvplslslllnvcskkvpqgficp	complete	137	11	20	20	LTP_2	PF14368.7	Probable lipid transfer	CL0482	45	136	13	97	4.6e-07	29.9
226	TR27880.c0_g1_i1	CATTAAACGCAGCTAGCTCAAACTACTATTCAATTTCTACTTCTCTTTAAGCTAAGAAAATGGCCTCCAAAGCCACCACAGCTATAGCTCTCTTTCTTTGCCTTAACGTTTTCTTCTCCACCTTTGCAACTGCATGGGGTGGAGGTTGCCCTACCCCAAAACCTACCCCAAAGCCGAAGCCGAAGCCGAGCCCCAAGCCAAGCCCCAGCACGGCTAAATGCCCTAAAGATGCATTGAAATTAGGTGTTTGTGCAAATGTTCTAAGTGGATTGCTTAATGTAACCCTAGGTAAGCCGCCGGTGAAGCCGTGTTGCTCTGTGATTAAAGGGCTAGTCGACTTGGAAGCCGCTGTTTGTCTTTGCACAGCTATTAAGGCAAATGTCCTAGGACTTCACCTTA…	TR27880.c0_g1_i1_1	maskattaialflclnvffstfatawgggcOTOkOTOkpkpkpSOkpSOStakcpkdalklgvcanvlsgllnvtlgkppvkpccsvikglvdleaavclctaikanvlglhlnvplslslllnvcskkvpqgficp	complete	137	11	20	20	Hydrophob_seed	PF14547.7	Hydrophobic seed protein	CL0482	53	137	1	85	2.2e-26	91.9
227	TR27880.c0_g1_i1	CATTAAACGCAGCTAGCTCAAACTACTATTCAATTTCTACTTCTCTTTAAGCTAAGAAAATGGCCTCCAAAGCCACCACAGCTATAGCTCTCTTTCTTTGCCTTAACGTTTTCTTCTCCACCTTTGCAACTGCATGGGGTGGAGGTTGCCCTACCCCAAAACCTACCCCAAAGCCGAAGCCGAAGCCGAGCCCCAAGCCAAGCCCCAGCACGGCTAAATGCCCTAAAGATGCATTGAAATTAGGTGTTTGTGCAAATGTTCTAAGTGGATTGCTTAATGTAACCCTAGGTAAGCCGCCGGTGAAGCCGTGTTGCTCTGTGATTAAAGGGCTAGTCGACTTGGAAGCCGCTGTTTGTCTTTGCACAGCTATTAAGGCAAATGTCCTAGGACTTCACCTTA…	TR27880.c0_g1_i1_1	maskattaialflclnvffstfatawgggcOTOkOTOkpkpkpSOkpSOStakcpkdalklgvcanvlsgllnvtlgkppvkpccsvikglvdleaavclctaikanvlglhlnvplslslllnvcskkvpqgficp	complete	137	11	20	20	Tryp_alpha_amyl	PF00234.23	Protease inhibitor/seed storage/LTP family	CL0482	54	136	1	87	6.7e-07	29.7
228	TR27973.c1_g1_i1	CCCACCCAAAACCCCCATTTCTCCTCAAAGACACTCTCTACTAGGGTTTGAGACATGGCTTCCAAAAACACTGCATTTCTTGCTCTCTTTCTCTCTCTCAATCTTCTCTTCTTTTCTATGGTTAGTGGCTGCAGCTCGTGCCCGAAGCCGAAGCCAAAGCCTAAGCCAAAGCCATGCCCTCCACCACCATCCACACCGACTCCGACTCCATCCACACCACCAGTCACCCCTACACCCACCCCATCCACACCACCATTCACCCCTACACCCACTCCATCAACAGGAAAATGCCCCGTGGATGCCCTAAAATTGGGCGTATGCGCTAACCTTCTTGGCGGCCTGCTCGGCGCTATCATTGGAACTCCACCATCAAAGCCATGCTGTACTCTCATTCAAGGC…	TR27973.c1_g1_i1_6	maskntaflalflslnllffsmvsgcsscpkpkpkpkpkocoooosTOTOTOSTOOVTOTOTOSTOofTOTOTOStgkcpvdalklgvcanllggllgaiigtppskpcctliqgladleaavclctaikanilginlnipvslslllsackkdipsgfkca	complete	162	27	29	29	LTP_2	PF14368.7	Probable lipid transfer	CL0482	74	161	17	97	3.9e-07	30.1
229	TR27973.c1_g1_i1	CCCACCCAAAACCCCCATTTCTCCTCAAAGACACTCTCTACTAGGGTTTGAGACATGGCTTCCAAAAACACTGCATTTCTTGCTCTCTTTCTCTCTCTCAATCTTCTCTTCTTTTCTATGGTTAGTGGCTGCAGCTCGTGCCCGAAGCCGAAGCCAAAGCCTAAGCCAAAGCCATGCCCTCCACCACCATCCACACCGACTCCGACTCCATCCACACCACCAGTCACCCCTACACCCACCCCATCCACACCACCATTCACCCCTACACCCACTCCATCAACAGGAAAATGCCCCGTGGATGCCCTAAAATTGGGCGTATGCGCTAACCTTCTTGGCGGCCTGCTCGGCGCTATCATTGGAACTCCACCATCAAAGCCATGCTGTACTCTCATTCAAGGC…	TR27973.c1_g1_i1_6	maskntaflalflslnllffsmvsgcsscpkpkpkpkpkocoooosTOTOTOSTOOVTOTOTOSTOofTOTOTOStgkcpvdalklgvcanllggllgaiigtppskpcctliqgladleaavclctaikanilginlnipvslslllsackkdipsgfkca	complete	162	27	29	29	Hydrophob_seed	PF14547.7	Hydrophobic seed protein	CL0482	78	162	1	85	1.2e-26	92.7
230	TR27973.c1_g1_i1	CCCACCCAAAACCCCCATTTCTCCTCAAAGACACTCTCTACTAGGGTTTGAGACATGGCTTCCAAAAACACTGCATTTCTTGCTCTCTTTCTCTCTCTCAATCTTCTCTTCTTTTCTATGGTTAGTGGCTGCAGCTCGTGCCCGAAGCCGAAGCCAAAGCCTAAGCCAAAGCCATGCCCTCCACCACCATCCACACCGACTCCGACTCCATCCACACCACCAGTCACCCCTACACCCACCCCATCCACACCACCATTCACCCCTACACCCACTCCATCAACAGGAAAATGCCCCGTGGATGCCCTAAAATTGGGCGTATGCGCTAACCTTCTTGGCGGCCTGCTCGGCGCTATCATTGGAACTCCACCATCAAAGCCATGCTGTACTCTCATTCAAGGC…	TR27973.c1_g1_i1_6	maskntaflalflslnllffsmvsgcsscpkpkpkpkpkocoooosTOTOTOSTOOVTOTOTOSTOofTOTOTOStgkcpvdalklgvcanllggllgaiigtppskpcctliqgladleaavclctaikanilginlnipvslslllsackkdipsgfkca	complete	162	27	29	29	Tryp_alpha_amyl	PF00234.23	Protease inhibitor/seed storage/LTP family	CL0482	79	161	1	87	1.3e-07	32
231	TR27973.c2_g1_i1	ATCCCATCCCAAAAACCCTCATTTGTAAGAACACATAATTATTTACACTAGGGCTTAAGAAATGTCTTCCAAGAACACAACAATCCTTGCCCTCTTTCTCTCTCTTAACCTTGTATTTTTCTCTCTTGTTAGTGGCTGCAGCACCTGCCCTAAGCCAAAGCCACCTCCCAAGCCTAAGCCTTGCCCTCCACCACCATATAAACCAACTCCTTCTCCTTCCCCCGCTAAATGCCCGATCGATGCCCTAAAACTCGGCGTATGTGCTAACCTTCTTGGCGGTTTGCTCGGTGCTATCATCGGAACCCCACCATCAAAACCATGCTGCACTCTCATTCAAGGCCTAGCTGACGTTGAAGCCGGCCTCTGCCTTTGCACTGCCATTAAAGCTAATGTTTTGGG…	TR27973.c2_g1_i1_3	mssknttilalflslnlvffslvsgcstcpkokoookokpcooooykOTOSOSOAkcpidalklgvcanllggllgaiigtppskpcctliqgladveaglclctaikanvlginlnvplsislllsackkdvpagfkca	complete	140	8	8	8	Hydrophob_seed	PF14547.7	Hydrophobic seed protein	CL0482	56	140	1	85	2.8e-25	88.3
232	TR27973.c2_g1_i1	ATCCCATCCCAAAAACCCTCATTTGTAAGAACACATAATTATTTACACTAGGGCTTAAGAAATGTCTTCCAAGAACACAACAATCCTTGCCCTCTTTCTCTCTCTTAACCTTGTATTTTTCTCTCTTGTTAGTGGCTGCAGCACCTGCCCTAAGCCAAAGCCACCTCCCAAGCCTAAGCCTTGCCCTCCACCACCATATAAACCAACTCCTTCTCCTTCCCCCGCTAAATGCCCGATCGATGCCCTAAAACTCGGCGTATGTGCTAACCTTCTTGGCGGTTTGCTCGGTGCTATCATCGGAACCCCACCATCAAAACCATGCTGCACTCTCATTCAAGGCCTAGCTGACGTTGAAGCCGGCCTCTGCCTTTGCACTGCCATTAAAGCTAATGTTTTGGG…	TR27973.c2_g1_i1_3	mssknttilalflslnlvffslvsgcstcpkokoookokpcooooykOTOSOSOAkcpidalklgvcanllggllgaiigtppskpcctliqgladveaglclctaikanvlginlnvplsislllsackkdvpagfkca	complete	140	8	8	8	LTP_2	PF14368.7	Probable lipid transfer	CL0482	56	139	21	97	1.9e-06	28
233	TR27973.c2_g1_i1	ATCCCATCCCAAAAACCCTCATTTGTAAGAACACATAATTATTTACACTAGGGCTTAAGAAATGTCTTCCAAGAACACAACAATCCTTGCCCTCTTTCTCTCTCTTAACCTTGTATTTTTCTCTCTTGTTAGTGGCTGCAGCACCTGCCCTAAGCCAAAGCCACCTCCCAAGCCTAAGCCTTGCCCTCCACCACCATATAAACCAACTCCTTCTCCTTCCCCCGCTAAATGCCCGATCGATGCCCTAAAACTCGGCGTATGTGCTAACCTTCTTGGCGGTTTGCTCGGTGCTATCATCGGAACCCCACCATCAAAACCATGCTGCACTCTCATTCAAGGCCTAGCTGACGTTGAAGCCGGCCTCTGCCTTTGCACTGCCATTAAAGCTAATGTTTTGGG…	TR27973.c2_g1_i1_3	mssknttilalflslnlvffslvsgcstcpkokoookokpcooooykOTOSOSOAkcpidalklgvcanllggllgaiigtppskpcctliqgladveaglclctaikanvlginlnvplsislllsackkdvpagfkca	complete	140	8	8	8	Tryp_alpha_amyl	PF00234.23	Protease inhibitor/seed storage/LTP family	CL0482	59	139	3	87	2e-06	28.1
234	TR27973.c2_g1_i2	ATTTCCTAACCCTTCCTCACTATATATACCCCCTTCACCCAACTCCAAATTATCCCATCCCAAAAACCCTCATTGTCCTAAAGTTTATTTCCTCTAGGGCTTGAGAAATGGCTTCCAAGAACACAGCATTCCTTGCCCTCTTTCTCTCTCTTAACCTTGTATTCTTCTCACTTGTTAGTGGCTGCAGCACCTGCCCTAAGCCAAAGCCACCTGCCAAACCTAAGGCTTGCCCTCCACCACCATATAAACCAACTCCTTCTCCTTCCCCCGCTAAATGCCCGATCGATGCCCTAAAACTCGGCGTATGCGCTAACCTTCTCGGTGGTTTGCTTGGTGCTCTCATTGGAACCACGCCATCAAAACCATGCTGCACTCTCATTCAAGGCCTAGCTGACGTTG…	TR27973.c2_g1_i2_5	maskntaflalflslnlvffslvsgcstcpkpkpoakpkacooooykOTOSOSOAkcpidalklgvcanllggllgaligttpskpcctliqgladveaglclctaikanvlginlnvplsislllsackkdvpegfkca	complete	140	8	8	8	LTP_2	PF14368.7	Probable lipid transfer	CL0482	54	139	19	97	2.8e-06	27.4
235	TR27973.c2_g1_i2	ATTTCCTAACCCTTCCTCACTATATATACCCCCTTCACCCAACTCCAAATTATCCCATCCCAAAAACCCTCATTGTCCTAAAGTTTATTTCCTCTAGGGCTTGAGAAATGGCTTCCAAGAACACAGCATTCCTTGCCCTCTTTCTCTCTCTTAACCTTGTATTCTTCTCACTTGTTAGTGGCTGCAGCACCTGCCCTAAGCCAAAGCCACCTGCCAAACCTAAGGCTTGCCCTCCACCACCATATAAACCAACTCCTTCTCCTTCCCCCGCTAAATGCCCGATCGATGCCCTAAAACTCGGCGTATGCGCTAACCTTCTCGGTGGTTTGCTTGGTGCTCTCATTGGAACCACGCCATCAAAACCATGCTGCACTCTCATTCAAGGCCTAGCTGACGTTG…	TR27973.c2_g1_i2_5	maskntaflalflslnlvffslvsgcstcpkpkpoakpkacooooykOTOSOSOAkcpidalklgvcanllggllgaligttpskpcctliqgladveaglclctaikanvlginlnvplsislllsackkdvpegfkca	complete	140	8	8	8	Hydrophob_seed	PF14547.7	Hydrophobic seed protein	CL0482	56	140	1	85	3.2e-25	88.2
236	TR27973.c2_g1_i2	ATTTCCTAACCCTTCCTCACTATATATACCCCCTTCACCCAACTCCAAATTATCCCATCCCAAAAACCCTCATTGTCCTAAAGTTTATTTCCTCTAGGGCTTGAGAAATGGCTTCCAAGAACACAGCATTCCTTGCCCTCTTTCTCTCTCTTAACCTTGTATTCTTCTCACTTGTTAGTGGCTGCAGCACCTGCCCTAAGCCAAAGCCACCTGCCAAACCTAAGGCTTGCCCTCCACCACCATATAAACCAACTCCTTCTCCTTCCCCCGCTAAATGCCCGATCGATGCCCTAAAACTCGGCGTATGCGCTAACCTTCTCGGTGGTTTGCTTGGTGCTCTCATTGGAACCACGCCATCAAAACCATGCTGCACTCTCATTCAAGGCCTAGCTGACGTTG…	TR27973.c2_g1_i2_5	maskntaflalflslnlvffslvsgcstcpkpkpoakpkacooooykOTOSOSOAkcpidalklgvcanllggllgaligttpskpcctliqgladveaglclctaikanvlginlnvplsislllsackkdvpegfkca	complete	140	8	8	8	Tryp_alpha_amyl	PF00234.23	Protease inhibitor/seed storage/LTP family	CL0482	59	139	3	87	2.3e-06	28
237	TR27989.c0_g1_i1	CTGGAAATCACATACTGAAATCATTATTAATACAGCCAGGCCAGGGCGGCTCCACCACCACCACCGGAGCAACATTCGACCGCCATGGCAGCCATGTTCATAGTCCCATTTTCCATACTGGCGGTGGCCGTTATGATTAATCTAGCTGCAGCTGACACTGCCGCTGATGCTCCGGCGGCTTCACCGGCCTACTTCAATCACACAGTTGGAGGTCCAGCTGGCTGGTTTTTTGATGATAAAACTAATCAAACTTCCGCTGATTACACTGCTTGGGCTGCTAATCAGACCTTCAATCTTGGAGATTACTTGATATTCAACACAGATTCAAATTCAACAGTAATTCAAACATACAACACAACAACATACAAGAGCTGCTCTACTGACGATGCCTCGGATAGC…	TR27989.c0_g1_i1_3	maamfivpfsilavavminlaaadtaadapaasoayfnhtvggpagwffddktnqtsadytawaanqtfnlgdylifntdsnstviqtyntttykscstddasdsdtfeymggnndfgvgmvisvpltiegpqyyfsdtddgfqcqhgmaleikvghglglposlnqpooooyveoOStvedgqSOoitivsTOonsgmkigdahaqwvavmailifll	complete	219	6	18	18	Cu_bind_like	PF02298.18	Plastocyanin-like domain	CL0026	55	149	4	84	3.9e-16	58.9
238	TR27989.c0_g1_i2	CTGGAAATCACATACTGAAATCATTATTAATACAGCCAGGCCAGGGCGGCTCCACCACCACCACCGGAGCAACATTCGACCGCCATGGCAGCCATGTTCATAGTCCCATTTTCCATACTGGCGGTGGCCGTTATGATTAATCTAGCTGCAGCTGACACTGCCGCTGATGCTCCGGCGGCTTCACCGGCCTACTTCAATCACACAGTTGGAGGTCCAGCTGGCTGGTTTTTTGATGATAAAACTAATCAAACTTCCGCTGATTACACTGCTTGGGCTGCTAATCAGACCTTCAATCTTGGAGATTACTTGATATTCAACACAGATTCAAATTCAACAGTAATTCAAACATACAACACAACAACATACAAGAGCTGCTCTACTGACGATGCCTCGGATAGC…	TR27989.c0_g1_i2_3	maamfivpfsilavavminlaaadtaadapaasoayfnhtvggpagwffddktnqtsadytawaanqtfnlgdylifntdsnstviqtyntttykscstddasdsdtfeymggnndfgvgmvisvpltiegpqyyfsdtddgfqcqhgmaleikvghglglposlnqpooooyveoOStvedgqSOoitivsTOonsgmkiglahvqwvavmailifll	complete	219	6	18	18	Cu_bind_like	PF02298.18	Plastocyanin-like domain	CL0026	55	149	4	84	3.9e-16	58.9
239	TR28234.c0_g1_i1	TGTTTCCCTTTCTTTTCTCCAATTTTAAGGCATTTGGTCCTTTTCTTGATTACTTAGTCCCAATTTAATTTACCAACATGAAGATGGCAACTTCAACTGCTGGATTTCTTTGTATGATCTTCGTCTCGTGTGTAGTTGTTCCTGGTTTGGCTACTGTTTATACCGTTGGCGACTCAGCCGGCTGGGCAATGGGTGTTGATTATAGCACCTGGGCTAGTGGGAAGACTTTTGTCCCCGGTGATTCTCTCGTGTTCAATTATGGAAGCAGTCACACAGTGGACGAAGTGACGTCAAGTGACTACAGTGCATGCAGAATAGGCAATGCCATAAACTCAGACAGCTCAGGTGCCACCACTGTCCAACTCACTGCACCTGGAACTCGCAATTTCGTCTGTGGCG…	TR28234.c0_g1_i1_4	mkmatstagflcmifvscvvvpglatvytvgdsagwamgvdystwasgktfvpgdslvfnygsshtvdevtssdysacrignainsdssgattvqltapgtrnfvcgvpshcgggmklavttvkaasakaAOOSdtttAOOAtitTOAOessvtdTOlgSOfdTOSgstttdTOAstttttSOAaAOkttavthtvpsssvavspvtgvvmtlavvmckfmv	complete	222	27	57	57	Cu_bind_like	PF02298.18	Plastocyanin-like domain	CL0026	36	116	1	84	4e-21	74.9
240	TR28234.c0_g1_i2	TGTTTCCCTTTCTTTTCTCCAATTTTAAGGCATTTGGTCCTTTTCTTGATTACTTAGTCCCAATTTAATTTACCAACATGAAGATGGCAACTTCAACTGCTGGATTTCTTTGTGTGATCTTCGTCTCGTGTGTAGTTGTTCCTGGTTTGGCTACTGTTTATACCGTCGGCGACTCAGCCGGCTGGGCAATGGGTGTTGATTATAGCACCTGGGCTAGTGGGAAGACCTTTGTCCCCGGTGATTCTCTCGTTTTCAATTATGGAAGCAGCCACACGGTGGACGAAGTGACGTCAAGTGACTACAGTGCATGCAGAATAGGCAATGCCATAAACTCGGACAGCTCAGGTGCCACCACTGTCCAACTCACTGCACCTGGAACTCGCAATTTCGTCTGTGGCA…	TR28234.c0_g1_i2_4	mkmatstagflcvifvscvvvpglatvytvgdsagwamgvdystwasgktfvpgdslvfnygsshtvdevtssdysacrignainsdssgattvqltapgtrnfvcgipshcgggmklavttvkaasakaAOOSdtttAOOAtitTOAOessvtdTOlgSOfdTOSgstttdTOAsttttttttSOAaAOkttavthtvpsssvavspvtgvvmtlavvmckfmv	complete	225	27	60	60	Cu_bind_like	PF02298.18	Plastocyanin-like domain	CL0026	36	116	1	84	6.9e-21	74.1
241	TR28234.c0_g1_i4	TGTTTCCCTTTCTTTTCTCCAATTTTAAGGCATTTGGTCCTTTTCTTGATTACTTAGTCCCAATTTAATTTACCAACATGAAGATGGCAACTTCAACTGCTGGATTTCTGTGTGTGATCTTCGTCTCGTGTGTAGTTGTTCCTGGTTTGGCTACTGTTTATACCGTCGGCGACTCAGCCGGCTGGGCAATGGGTGTTGATTATAGCACCTGGGCTAGTGGGAAGACTTTTGTTCCGGGTGATTCTCTCGTGTTCAATTACGGAAGCAGTCACACAGTGGACGAAGTGACGTCAAGTGACTACAGTGCCTGCAGGACAGGCAACGCCCTAAATTCCGACAGCTCAGGTGCCACCACTGTCCAACTCACTGCACCTGGAACTCGCAATTTCATCTGTGGCA…	TR28234.c0_g1_i4_3	mkmatstagflcvifvscvvvpglatvytvgdsagwamgvdystwasgktfvpgdslvfnygsshtvdevtssdysacrtgnalnsdssgattvqltapgtrnficgipshcgggmklavttvkaasakaAOOSdtttAOOAtitTOAOessvtdTOlgSOfdTOSgstttdTOAstttttSOAaAOkttavthtvpsssvavspvtgvvmtlavvmckfmv	complete	222	27	57	57	Cu_bind_like	PF02298.18	Plastocyanin-like domain	CL0026	36	116	1	84	8.4e-22	77
242	TR28234.c0_g2_i1	TTACAAACCCACAATTACCTACTTTTCCTAAACCCTTTTGATTCCCTTTTCTTTTCTCTCCTTCACTCTCATAACTTGATGGCAACATCCATTCCTTTGTGCTTGATCCTCCTGTTGTGTGGTGCTGTACCAAGTTTTGCTACTGTTTATACCGTCGGCGACACCGGCGGGTGGGCTTTAGGTGTTGATTATGGCACCTGGGCTAGTGGGAAGACCTTTGTTCCTGGCGACTCTCTTGTGTTCAATTACGGAAGTGGACACTCAGTGGACGAAGTAACATCAAGTGACTACAGTTCATGCACGACGGGAAATGCAATAAAGTCCGACAATTCCGGCGCCACCACCGTCCCTCTCCAAACCGCCGGCACACACTACTTCATTTGCGGAATCCCTGGTCAC…	TR28234.c0_g2_i1_3	matsiplclilllcgavpsfatvytvgdtggwalgvdygtwasgktfvpgdslvfnygsghsvdevtssdysscttgnaiksdnsgattvplqtagthyficgipghcgsgmklsvtvkaagsggAOOSnttTOASOdTOStttqTOOAsgsktlpsssarlspigglivafgaimgrfvlv	complete	182	16	24	24	Cu_bind_like	PF02298.18	Plastocyanin-like domain	CL0026	34	112	3	84	3e-24	84.9
243	TR28282.c0_g1_i1	GGCAAATCTAAGACAGAAGAAAAAGTAAAACAAAGAGTGAACTGTTAGGCGGCATTCAAAACTTGTACTTCTTCTCAACTGTTATTTTCCAGCAGAGAGAGAATGGACCTTCATTGTACAACAACTAGAGCTTTGTCAGAAAAATTCTTCTTCTTCTTCTTGTTCGTCGGTCTCTCTCTTCTTTCTCTTTCAAGATCTGCAGATGCTTACAAGAATTACACCGTCGGAGACACTTTGGGTTGGTTTGACAAGCTTGAAAAGCCTTCTGTTGATTATGACAAATGGGCTTTTGCCAAAAGCTTCAGCTTGGGAGATTTTCTCATTTTCAACACAGACAACAACCATTCAGTAGTCCAAACATACAATTTTACAACTTATAAGAGCTGCAACTACCAGGAT…	TR28282.c0_g1_i1_4	mdlhctttralsekffffflfvglsllslsrsadayknytvgdtlgwfdklekpsvdydkwafaksfslgdflifntdnnhsvvqtynfttykscnyqdamdndtiewssadpsstsohpvsvavpllkvgmtyffsgdydgeqckfgqqlkinvtygqglpaslkepsdqAOSOVSOdsgdddsvpdtvvpsnfnnpqnvtdddpqpsssiaivafskflgvqlhgifvvvgfclfl	complete	238	7	7	7	Cu_bind_like	PF02298.18	Plastocyanin-like domain	CL0026	47	149	1	84	3e-20	72.1
244	TR28282.c0_g1_i2	TGTTCCTCACAGCAAGTGGCAAATCTAAGACAGAAAAAATAACACAAAGAGTAGCATTCAAAACTTGTACTTCTCAACTGTTATTTTCCAGCAGAGAGAGAATGGACCTTCATTGTACAACAACTAGAGCTTTGTCAGAAAAATTCTTCTTCTTCTTCTTGTTCATCAGTCTCTCTCTTCTTTCTCTTTCAAGATCTGCAGATGCTTACAAGAATTACACCGTCGGAGACACTTTGGGTTGGTTTGACAAGCTTGAAAAGCCTTCTGTTGATTATGACAAATGGGCTTTTGCCAAAAGCTTCAGCTTGGGAGATTTTCTCATTTTCAACACAGACAACAACCATTCAGTAGTCCAAACATACAATTTTACAACTTATAAGAGCTGCAACTACCAGGATG…	TR28282.c0_g1_i2_4	mdlhctttralsekffffflfislsllslsrsadayknytvgdtlgwfdklekpsvdydkwafaksfslgdflifntdnnhsvvqtynfttykscnyqdamdndtiewssadpsstsohpvsvavpllkvgmtyffsgdydgeqckfgqqlkinvtygqglpaslkepsdqAOSOVSOdsgdddsvpdtvvpsnfnnpqnvtdddpqpsssiaivafskflgvqlhgifvvvgfclfl	complete	238	7	7	7	Cu_bind_like	PF02298.18	Plastocyanin-like domain	CL0026	47	149	1	84	3e-20	72.1
245	TR28329.c0_g1_i1	ACCTAGTGGAGCAAACCTACATGACAAAAAGAAGCCAGCAATCTCTGTTTTCCCCAAAAAAGTTTTACACTTTCCCCAAGTTATTAGAAAAACAATTACCTTAATTAAACCCCTTTTTTTACATATATATAAATTTGGAGCCTATACGCACTCTCCACTCCCTACTTCCTCAAACCCCAGATCACCATTTCTCTCTTTACATTTTTGCTTTCTCAAGAAATCTCTGTTCCCCACTTAACCCTTTTCTTCTTCCAGCTTGTTCTTGGTTCTGTTTTTCTGTAAATTTCCACCAAAAATAAAAACAAGCACTTTGAAGTTCTTGTCTAATATTGCATTAGATCTTTGTTGCTAGAGCAATGGCTGTTCTGTTAGCTTCCTTGGTTGTTTTCTTGGCCATGG…	TR28329.c0_g1_i1_4	mavllaslvvflamaghsnaaycickdgvkdnilqqnidyacgqgadctpihqggscfnpdsvkdhcsyacnsyyqrksstgatcdfsgtatlvqtlpnansacvypssasnagtaTOnnOStnOStAOOGssgssgtnoitTOTggtTOGfnglGOSgsggldnOGsgarevpglfvslgfvlvilgvncfrv	complete	194	21	40	25	X8	PF07983.14	X8 domain	No_clan	22	92	2	76	1.2e-20	74
246	TR28329.c0_g1_i2	ACCTAGTGGAGCAAACCTACATGACAAAAAGAAGCCAGCAATCTCTGTTTTCCCCAAAAAAGTTTTACACTTTCCCCAAGTTATTAGAAAAACAATTACCTTAATTAAACCCCTTTTTTTACATATATATAAATTTGGAGCCTATACGCACTCTCCACTCCCTACTTCCTCAAACCCCAGATCACCATTTTCTCTCTTTACATTTTGCTTTCTCAAGAAATCTCTGTTCCCCACTTAACCCTTTTCTTCTTCCAGCTTGTTCTTGGTTCTGTTTTTCTGTAATTTTCCACCATAAATAAAAACAAGCACTTTGAAGTTCTTGTCTCGTATTGCATTAGATTTTTCATTGCTAGAGCAATGGCTGTTTTGTTGGCTTCCTTGGTTGTTTTCCTTGCCATG…	TR28329.c0_g1_i2_8	mavllaslvvflamtghsdaaycickdgvkdnilqqnidfacgqgadctpihtggscfnpdtvkdhcnyacnsyyqrksstgatcdfsgtatlvqtlpnansacvypssasnagtaTOnnOStnOSiAOOGssgtnoitTOTggtTOGfnglGOSgsggldnOGsgarevpglfvslgfvlvilgvncfrv	complete	191	21	48	48	X8	PF07983.14	X8 domain	No_clan	22	92	2	76	1e-19	71
247	TR28340.c0_g1_i1	CTCCACTACAAATTCAATTTATCCCATTCCTTCCTCTTCCCCCACTTCCGTTTCCTTTGCCTTTTCACCTCACATTCCACGCTTCTCCCATGGCTTCTCTTCTCCCTTTTCTCTGTTTCCTTTCCCTTTTCGCTTTCTCTAACGCTCATAACATCACCGACATTCTCTCCAAGTACTCCGACTACTCTGAGTTCAACAAGTACCTCTCGGAAACTAAGCTCGACGGCGAAATCAACAGCCGTCAAACTATTACCGTTTTGGTTTTGAACAATGGCGCCATGGATAGCCTCGCCGGAAAGCATCCTCTTTCCGTTATCAAAAAAGCCTTGTCGCTTCTCGTTCTGCTCGATTATTTCGACGGCGCTAAGCTTCATCAGCTTAGCGATGGCACTACTCTTA…	TR28340.c0_g1_i1_7	masllpflcflslfafsnahnitdilskysdysefnkylsetkldgeinsrqtitvlvlnngamdslagkhplsvikkalsllvlldyfdgaklhqlsdgttltttlyqttgnadgdlghvnitdlkggkvglgsaapgskldstytksveqikynisvleisapiiaoglltaoapsasdfnitgllekagcktfaglllqsgvlkvfqsaadkgltifapndeafkaaklpdlskltnaelvslleyhavgdyspmgtlktqkgtvstlatsgagkydlsfatagdavtvdtgvdssrvastvldatplciftvdsiflpaelfgkAOSOAOGOAOetSOSOSOlGOSOAeSOlSOSOSlSOOAOOTaSOAggpaegp	complete	380	38	45	45	Fasciclin	PF02469.23	Fasciclin domain	No_clan	192	322	2	128	7.5e-19	68.2
248	TR28407.c0_g1_i3	CCTACAAAGATCTTCTCCTTCTACTATAATATTCTACTTACCTCATTTTTTCCCTTTCCTTCACTTCCACCCTTTATTTTGCATTAGTAAACAGATAATCAATGGCTCACATGAAAATATTTTTTGCTTTCGTGCTGGCTTTAATCATTGGGTCGGCGGTAGGACAATCAACATTTGAGTCTCCGAAGTCGCCCCCTATGGGTGCACCTATTGCGTCGCCACCGATGCCAACTTCTGTTCCTGATCCGTCTCCGGTGAGATCTCCGGCATCTGCTCCCGTTGCTTCACCCAAAGCATCCCCTCCCTTCCCTCTTACAGTACCCACTCCGTCTTCCGCTCCTTCTATTGTTTCCGCCCCAAATCCTCCCTCGATAGCCGCCGCTCCTGGAGATGGCGGTC…	TR28407.c0_g1_i3_4	mahmkiffafvlaliigsavgqstfeSOkSOomgAOiaSOomptsVOdOSOVrSOAsAOVaSOkaSOofpltVOTOSsAOSivsAOnoOSiaaAOGdgGOTaSOngaalnrvgvvgsvgvvifaaalmi	complete	129	44	78	78
249	TR28407.c0_g1_i4	AGTTTCCTGAAAACGACAAGTGAAATTTCGAGTTGCTTTCCAACCCGTGTCTTGTAGCCCTATATATAATCCAGTTTCCCCTTTCTTCACCTCCAACCTCACCATTCCTACAAAGATCTTCTCCTTCAATCAACTACCATAATATTCTACTTACCGTTTTTTTACCTTTCCTTCACTTCCACCGTTTATTTTGCATTAGTATACAGATAATCAATGGCTCACATGAGAATATGTTTTGCTTTCGTGCTGGCTTTAATCATTGGGTCGGCGGTAGGACAATCAACATTTGAGTCTCCGAAGTCGTCGCCTATGGGTGCACCTATTGCGTCGCCACCGATGCCAACTTCTGTTCCTGATCCGTCTCCGGTGAGATCTCCGGCATCTGCTCCCGTTGCTTCA…	TR28407.c0_g1_i4_3	mahmricfafvlaliigsavgqstfeSOksSOmgAOiaSOomptsVOdOSOVrSOAsAOVaSOkaSOOSOltvaTOSsAOSivsAOnoOSiaaAOGdgGOTaSOSgaalnrvgvvgsvgvvifatalmi	complete	129	46	79	79
250	TR28407.c0_g1_i5	TTCCTTCAAACCTCTTCGATCTCCTTCTACCTACTCAGATTATTACCGAACATTCTACTTCGCTTACCCTTTATTTTCATTAGTACATAGAAAAGTAATGGCTCAGACAAAAGTATTGTTTGCTTTCATGCTGGCTTTGATCATTGGTTCGGCGGTAGGACAACCGTTTGAGTCTCCGAAGTCATCGCCTATGGGTGCACCTGTTGCGTCCCCGCCGAAGCCAGTTTCCATTCCTGATCCGTCTCCGATGAGATCACCAGCATCTGCTCCCGTTGCTTCACCCAAAGCATCTCCTCCCTCCCCTCTTACAGTTGCCACCCCGTCTTCCGCTCCTTCTACTGTTTCCGCCGCAAATCCTCCCTCAATCGCCGCGGCTCCTGGCGATGGCGGTCCGACCGC…	TR28407.c0_g1_i5_1	maqtkvlfafmlaliigsavgqpfeSOksSOmgAOVaSOokOVsipdpSOmrSOAsAOVaSOkaSOOSOltvaTOSsAOStvsaanoOSiaaAOGdgGOTaSOnsaslnrvgvvgsvgvvifaaalmi	complete	128	42	78	78
251	TR28407.c0_g1_i6	TTCCTTCAAACCTCTTCGATCTCCTTCTACCTACTCAGATTATTACCGAATATTCTACTTCGCTTACCCTATATTTTCATTAGAACATAGAAAAGCAATGGCTCAGACAAAAGTATTGTTTGCTTTCATGCTGGCTTTGATCATTGGTTCGGCGGTAGGACAACCGTTTGAGTCTCCGAAGTCATCGCCTATGGGTGCACCTGTTGCGTCCCCGCCGAAGCCAGTTTCCGTTCCTGATCCGTCTCAGATGAGATCGCCGGCATCTGCTCCCATTGCTTCACCCAAAGCATCTCCTCCCTCCCCTCTTACAGTTGCCACCCCGTCTTCCGCTCCTTCTACTGTTTCCGCCGCAAATCCTCCCTCAATCGCCGCGGCTCCTGGCGATGGCGGTCCGACCGC…	TR28407.c0_g1_i6_2	maqtkvlfafmlaliigsavgqpfeSOksSOmgAOVaSOokOVsVOdpsqmrSOAsAOiaSOkaSOOSOltvaTOSsAOStvsaanoOSiaaAOGdgGOTaSOngaalnrvgvvgsvgvvifaaalmi	complete	128	41	78	78
252	TR28407.c0_g1_i8	CCTACAAAGATCTTCTCCTTCTACTATAATATTCTACTTACCTCATTTTTTCCCTTTCCTTCACTTCCACCCTTTATTTTGCATTAGTAAACAGATAATCAATGGCTCACATGAAAATATTTTTTGCTTTCGTGCTGGCTTTAATCATTGGGTCGGCGGTAGGACAATCAACATTTGAGTCTCCGAAGTCGCCCCCTATGGGTGCACCTATTGCGTCGCCACCGATGCCAACTTCTGTTCCTGATCCGTCTCCGGTGAGATCTCCGGCATCTGCTCCCGTTGCTTCACCCAAAGCATCCCCTCCCTTCCCTCTTACAGTACCCACTCCGTCTTCCGCTCCTTCTATTGTTTCCGCCCCAAATCCTCCCTCGATAGCCGCCGCTCCTGGAGATGGCGGTC…	TR28407.c0_g1_i8_2	mahmkiffafvlaliigsavgqstfeSOkSOomgAOiaSOomptsVOdOSOVrSOAsAOVaSOkaSOofpltVOTOSsAOSivsAOnoOSiaaAOGdgGOTaSOngaalnrvgvvgsvgvvifaaalmi	complete	129	44	78	78
253	TR28430.c0_g1_i1	AGCTCTAAACATCATAAGCATCCATTCCATCCGCTTCTCAGCCATTTCCCCTCAATTCAAACAAACGAAAACATGGCCTCGATGCGCGTTGGTCAGGTGTATCTTCTTTTAGCCCTTGTGATCATGCTCTGGCATGGAGCGCGATCTCAAACCGCATGTAACAATGCGATTGTAGGATTGTCCCCGTGTCTAAATTATGTGACTGGTAACACAACCACCCCAACGCCAGCATGCTGCTTGCAGCTCAACAATGTAGTTCAGACAGCTCCCCTATGCCTTTGCACATTGTTGAACAACAATGGTGGCAATAGTGCCTTGGGTAACATCAACATTAATCGAACTCAAGCTCTCACTCTCCCCACTGCTTGCAACGTGCAAACTCCTTCCATTAGCCAGTGC…	TR28430.c0_g1_i1_4	masmrvgqvylllalvimlwhgarsqtacnnaivglspclnyvtgntttptpacclqlnnvvqtaplclctllnnnggnsalgnininrtqaltlptacnvqtpsisqcnavanAOAaSOAaSOeOTsSOketSOAOVtnOAkAOAatsroiAOSasktVOSsdgiitkpltalvlflaalasknvf	complete	187	28	48	48	LTP_2	PF14368.7	Probable lipid transfer	CL0482	22	109	15	97	8.5e-16	57.9
254	TR28430.c0_g1_i1	AGCTCTAAACATCATAAGCATCCATTCCATCCGCTTCTCAGCCATTTCCCCTCAATTCAAACAAACGAAAACATGGCCTCGATGCGCGTTGGTCAGGTGTATCTTCTTTTAGCCCTTGTGATCATGCTCTGGCATGGAGCGCGATCTCAAACCGCATGTAACAATGCGATTGTAGGATTGTCCCCGTGTCTAAATTATGTGACTGGTAACACAACCACCCCAACGCCAGCATGCTGCTTGCAGCTCAACAATGTAGTTCAGACAGCTCCCCTATGCCTTTGCACATTGTTGAACAACAATGGTGGCAATAGTGCCTTGGGTAACATCAACATTAATCGAACTCAAGCTCTCACTCTCCCCACTGCTTGCAACGTGCAAACTCCTTCCATTAGCCAGTGC…	TR28430.c0_g1_i1_4	masmrvgqvylllalvimlwhgarsqtacnnaivglspclnyvtgntttptpacclqlnnvvqtaplclctllnnnggnsalgnininrtqaltlptacnvqtpsisqcnavanAOAaSOAaSOeOTsSOketSOAOVtnOAkAOAatsroiAOSasktVOSsdgiitkpltalvlflaalasknvf	complete	187	28	48	48	Tryp_alpha_amyl	PF00234.23	Protease inhibitor/seed storage/LTP family	CL0482	29	109	1	87	1.3e-08	35.1
255	TR28430.c0_g1_i2	AGCTCTAAACATCATAAGCATCCATTCCATCCGCTTCTCAGCCATTTCCCCTCAATTCAAACAAACGAAAACATGGCCTCGATGCGCGTTGGTCAGGTGTATCTTCTTTTAGCCCTTGTGATCATGCTCTGGCATGGAGCGCGATCTCAAACCGCATGTAACAATGCGATTGTAGGATTGTCCCCGTGTCTAAATTATGTGACTGGTAACACAACCACCCCAACGCCAGCATGCTGCTTGCAGCTCAACAATGTAGTTCAGACAGCTCCCCTATGCCTTTGCACATTGTTGAACAACAATGGTGGCAATAGTGCCTTGGGTAACATCAACATTAATCGAACTCAAGCTCTCACTCTCCCCACTGCTTGCAACGTGCAAACTCCTTCCATTAGCCAGTGC…	TR28430.c0_g1_i2_3	masmrvgqvylllalvimlwhgarsqtacnnaivglspclnyvtgntttptpacclqlnnvvqtaplclctllnnnggnsalgnininrtqaltlptacnvqtpsisqcnavanAOAaSOAaSOeOTsSOketSOAOVtnOAkVOAatsroiAOSasktVOSsdgiitkpltalvlflaalasnnvf	complete	187	28	48	48	LTP_2	PF14368.7	Probable lipid transfer	CL0482	22	109	15	97	8.5e-16	57.9
256	TR28430.c0_g1_i2	AGCTCTAAACATCATAAGCATCCATTCCATCCGCTTCTCAGCCATTTCCCCTCAATTCAAACAAACGAAAACATGGCCTCGATGCGCGTTGGTCAGGTGTATCTTCTTTTAGCCCTTGTGATCATGCTCTGGCATGGAGCGCGATCTCAAACCGCATGTAACAATGCGATTGTAGGATTGTCCCCGTGTCTAAATTATGTGACTGGTAACACAACCACCCCAACGCCAGCATGCTGCTTGCAGCTCAACAATGTAGTTCAGACAGCTCCCCTATGCCTTTGCACATTGTTGAACAACAATGGTGGCAATAGTGCCTTGGGTAACATCAACATTAATCGAACTCAAGCTCTCACTCTCCCCACTGCTTGCAACGTGCAAACTCCTTCCATTAGCCAGTGC…	TR28430.c0_g1_i2_3	masmrvgqvylllalvimlwhgarsqtacnnaivglspclnyvtgntttptpacclqlnnvvqtaplclctllnnnggnsalgnininrtqaltlptacnvqtpsisqcnavanAOAaSOAaSOeOTsSOketSOAOVtnOAkVOAatsroiAOSasktVOSsdgiitkpltalvlflaalasnnvf	complete	187	28	48	48	Tryp_alpha_amyl	PF00234.23	Protease inhibitor/seed storage/LTP family	CL0482	29	109	1	87	1.3e-08	35.1
257	TR28446.c0_g1_i1	AGCTATTATGGGAGAGACCATGTATCCCACATGATCTTCTTGATGACTCCTCAACAGAAAAGAAAAAAAATGAAAAATCCTATCTTTTTCTTCGACTGAAACTTTCCTACTACTAATATTTAACTCGAGATGGGCTGGTAGGCAACATCAGACTTCTCCTTATCTTTCCGGATTTTGTGGGCAAGTTAACTGATTCATAGGTTCTGAGGTTTCTTAAAGAGGAAAGTTCCCAATGGGTTGAGTTTATTTAAAGGGGTTCTGTTTTGCTCAAAGAAACATTACAAAATTACGAATTCTTTTGAGTTCTTTGTTTAAAGATTTGAACTTTTCAAGCAAGGAAGAAGCCATGAAGCTTTTTGGTTTGTGGGTTCTGTTAATTGTGTCAACTTTCATGTGCTT…	TR28446.c0_g1_i1_1	mklfglwvllivstfmcfafsiegsvsaspgtvsevqmtgrtmllktrklkdggsssrsmkdeagnadledyrpidpSOSskasirOGOiqhgTOymoyiokOSooosghpkqggpp	complete	117	10	27	27
258	TR28512.c1_g1_i1	CCCAAGAGCCCAACCCCGCCTATAAATATCACACCTCTCAGTCTGCCTTTCCTCATCCCAATACCCTAAAATCTCACTTCCACAGTTGTACTCAAATATCTCTGCCAAATTCTCTCCTACTTTCCTTTTTATACATCTCAAACGATGGCGTTTCAGGCTTTGTTGATGGTTTTGGTTGCTCTCATGGCTGCTGTTGCAGTTTCTGCTCAGGAAGCTCCGGCTCCCTCCCCTACCGTCGGCGCCGGCTTTTCTCTTCCGGTCTCGAGCTCAGTCGTCGCTGCTTCCTTGATTTTCTCTCTCCTTTTCGCCATGCTCAGGCACTGAAGAGATTTTTATATCTATTTGGCGGATCTATTTGATTATCAATTACTATTGGATTGTCGTTAGCAGTATAGTTTT…	TR28512.c1_g1_i1_1	mafqallmvlvalmaavavsaqeAOAOSOTvgagfslpvsssvvaaslifsllfamlrh	complete	59	7	7	7
259	TR28512.c1_g1_i2	TGTTGATGGTTTTGGTCGCTCTCAAGGCTGCTGTTGCAGTTTCTGCTCAGGAAGCTCCGGCTCCTTCCCCTACCGTCGGTGCCGGCTTCTCTCTTCCGATCTCTAATGCCGTCGTTGCTGTTCCGGTCATTCTCTTTGTCTTCCTCGCGATGTTTAGACACTGAAGAGATTTTTGTTCTTTATTTGGCGGATTTGTTCTATTGTTCATTATGGTTGGATTGTTATTAGCTATATTGTTCGGATTTGAGTTTCGTGACATGCCTCATTGTTTGGAGAGATTGAGTGAGTAATTACTCATGTAAAATTCATATTCTATTTG	TR28512.c1_g1_i2_1	mvlvalkaavavsaqeAOAOSOTvgagfslpisnavvavpvilfvflamfrh	complete	52	7	7	7
260	TR28512.c1_g1_i3	CCCAAGAGCCCAACCCCGCCTATAAATATCACACCTCTCAGTCTGCCTTTCCTCATCCCAATACCCTAAAATCTCACTTCCACAGTTGTACTCAAATATCTCTGCCAAATTCTCTCCTACTTTCCTTTTTATACATCTCAAACGATGGCGTTTCAGGCTTTGTTGATGGTTTTGGTTGCTCTCATGGCTGCTGTTGCAGTTTCTGCTCAGGAAGCTCCGGCTCCTTCCCCTACCGTCGGTGCCGGCTTCTCTCTTCCGATCTCTAATGCCGTCGTTGCTGTTCCGGTCGTTCTCTCTGTCTTCCTCGCGATGTTCAGGCACTGAAGAGATTTTCGTTTTTCATTTGGCGGATCTGTTCTATTGTTGATTATGGTTGGATTATTATTAGCTGTATTGTTT…	TR28512.c1_g1_i3_1	mafqallmvlvalmaavavsaqeAOAOSOTvgagfslpisnavvavpvvlsvflamfrh	complete	59	7	7	7
261	TR28512.c1_g1_i4	TGTTGATGGTTTTGGTCGCTCTCAAGGCTGCTGTTGCAGTTTCTGCTCAGGAAGCTCCGGCTCCTTCCCCTACCGTCGGTGCCGGCTTCTCTCTTCCGATCTCTAATGCCGTCGTTGCTGTTCCCGTCGTTCTCTCTGTCTTCCTCGCGATGTTCAGGCACTGAAGAGATGTTCGTTGTTTATTTGGCGGATCTGTTCTATTGTTGATTATGGTTGGATTATTATTAGCTGTATTGTTTGGATTTGAGTTTCGTGACATGCTTCATTGTTTCGAGAGATTGAGTGAGTGATTCCTTATGTAAAATTCATATTCTATTTCACTATTGATTCATCCTTATTAGTATATAATTGAGTGATTTCTCGGTTTTCTTATGATATTCTCGTTGGTGTTTCTTGCCC…	TR28512.c1_g1_i4_2	lmvlvalkaavavsaqeAOAOSOTvgagfslpisnavvavpvvlsvflamfrh	5prime_partial	54	7	7	7
262	TR28512.c1_g1_i4	TGTTGATGGTTTTGGTCGCTCTCAAGGCTGCTGTTGCAGTTTCTGCTCAGGAAGCTCCGGCTCCTTCCCCTACCGTCGGTGCCGGCTTCTCTCTTCCGATCTCTAATGCCGTCGTTGCTGTTCCCGTCGTTCTCTCTGTCTTCCTCGCGATGTTCAGGCACTGAAGAGATGTTCGTTGTTTATTTGGCGGATCTGTTCTATTGTTGATTATGGTTGGATTATTATTAGCTGTATTGTTTGGATTTGAGTTTCGTGACATGCTTCATTGTTTCGAGAGATTGAGTGAGTGATTCCTTATGTAAAATTCATATTCTATTTCACTATTGATTCATCCTTATTAGTATATAATTGAGTGATTTCTCGGTTTTCTTATGATATTCTCGTTGGTGTTTCTTGCCC…	TR28512.c1_g1_i4_1	mvlvalkaavavsaqeAOAOSOTvgagfslpisnavvavpvvlsvflamfrh	complete	52	7	7	7
263	TR28512.c1_g1_i5	CTCCAATTGACCTTCAACAGAGAAGTGTTTTACTGCCAGGTGTTCCTCCCAGTCGTTGGTGAGGCTCTTGTAAAAAGCTGCATACTCTTCCTTGGTGATCTCTTCAGGCTTCCTCATCCAGATTGGTTTCTGCTTGTTCATCAAATTCCACTCATGTGATACTTCCTTGATTTTTTTCTTCTTTTTCTCCTCTTTCTCTTTTTCTTCGTCTACCTCCTCAACCTTCCCTTCCTCATCTTTCTTCTCTTCCTCATCTTCATCATCAGAAATTTCTTTCTCTGTTGTCTTCCCAATACCCTAAAATCTCAGTTCCACAGTTCTACTCAAATATCTCTGCCAAATTCTCTCCTACTTTCCTTTTTATATACATCTCAAACGATGGCGTTTCAGGCTTTGTTG…	TR28512.c1_g1_i5_2	mafqallmvlvalmaavavsaqeAOAOSOTvgagfslpvsssvvaaslifsllfamlrh	complete	59	7	7	7
264	TR28512.c1_g1_i6	CCCAAGAGCCCAACCCCGCCTATAAATATCACACCTCTCAGTCTGCCTTTCCTCATCCCAATACCCTAAAATCTCACTTCCACAGTTGTACTCAAATATCTCTGCCAAATTCTCTCCTACTTTCCTTTTTATACATCTCAAACGATGGCGTTTCAGGCTTTGTTGATGGTTTTGGTTGCTCTCATGGCTGCTGTTGCAGTTTCTGCTCAGGAAGCTCCGGCTCCCTCCCCTACCGTCGGTGCCGGTTTCTCTCTTCCGGTCTCTAATGCCGTTGTTGTTGTTCCGGCCGGTCTCTTTGTCTTCCTCGCGATGTTTAGACACTGAAGAGATTTTTGTTCTTTATTTGGCGGATTTGTTCTATTGTTCATTATGGTTGGATTGTTATTAGCTATATTGTTC…	TR28512.c1_g1_i6_1	mafqallmvlvalmaavavsaqeAOAOSOTvgagfslpvsnavvvvpaglfvflamfrh	complete	59	7	7	7
265	TR28512.c1_g1_i7	TGTTGATGGTTTTGGTCGCTCTCAAGGCTGCTGTTGCAGTTTCTGCTCAGGAAGCTCCGGCTCCTTCCCCTACCGTCGGTGCCGGCTTCTCTCTTCCGATCTCTAATGCCGTCGTTGCTGTTCCGGTCGTTCTCTCTGTCTTCCTCGCGATGTTCAGGCACTGAAGAGATTTTCGTTTTTCATTTGGCGGATCTGTTCTATTGTTGATTATGGTTGGATTATTATTAGCTGTATTGTTTGGATTTGAGTTTCGTGACATGCCTCATTGTTTGGAGAGATT	TR28512.c1_g1_i7_2	lmvlvalkaavavsaqeAOAOSOTvgagfslpisnavvavpvvlsvflamfrh	5prime_partial	54	7	7	7
266	TR28512.c1_g1_i7	TGTTGATGGTTTTGGTCGCTCTCAAGGCTGCTGTTGCAGTTTCTGCTCAGGAAGCTCCGGCTCCTTCCCCTACCGTCGGTGCCGGCTTCTCTCTTCCGATCTCTAATGCCGTCGTTGCTGTTCCGGTCGTTCTCTCTGTCTTCCTCGCGATGTTCAGGCACTGAAGAGATTTTCGTTTTTCATTTGGCGGATCTGTTCTATTGTTGATTATGGTTGGATTATTATTAGCTGTATTGTTTGGATTTGAGTTTCGTGACATGCCTCATTGTTTGGAGAGATT	TR28512.c1_g1_i7_1	mvlvalkaavavsaqeAOAOSOTvgagfslpisnavvavpvvlsvflamfrh	complete	52	7	7	7
267	TR28543.c0_g1_i1	CCTCGTAATCTCAGTCAGCTTCCCTCAATTCTTCTTCTTCTTTTCCTCCTTCTTGTGCAGTGCGTTGATTGGCATTGCTTTACAATCCACCATCGCCAGCAAGGAAGAAGGAGAAGAAATGATTCCCAGATCCCTCTCTAAACCCCTCCTTTCGTCGCCTCTTTTTCCATCCTCCCTCAACCCTCCCTCCCCTTCTAGAATCGCCACCTTCAAATGCGAATCCAATTCTCCAGGTGGATTGGGCCCCTTTACGGGGAGGGACCCCAATGTGAAGAAGCCCGAGTGGCTTAGGCAGAAGGCCCCTCAAGGGGAAAAGTACCAAGAGGTCAAGGATTCTCTTTCTCGCCTCAATCTCCACACGGTTTGCCAGGAGGCCCAGTGCCCTAATATTGGTGAATG…	TR28543.c0_g1_i1_4	lvisvsfpqfffffssflcsaligialqstiaskeegeemiprslskpllsSOlfpsslnoOSOSriatfkcesnspgglgpftgrdpnvkkpewlrqkapqgekyqevkdslsrlnlhtvcqeaqcpnigecwngggdgistatimllgdtctrgcrfcavktnonplpodpmepyntakaiaswgvdyivltsvdrddlpdggsghfaetvkamkelkpdimvecltsdfrgdldavstlvnsgldvfahnietvkclqrivrdpragykqslsvlkhaklskdemitkssimlglgetdneikealadlraidvdiltlgqylqptplhltvkeyvtpekfafwkdygesigfryvasgpmvrssyragelfvktmvrgqakstpitsl	5prime_partial	393	6	14	14	LIAS_N	PF16881.6	N-terminal domain of lipoyl synthase of Radical_SAM family	No_clan	90	127	71	108	2.9e-10	40.6
268	TR28543.c0_g1_i1	CCTCGTAATCTCAGTCAGCTTCCCTCAATTCTTCTTCTTCTTTTCCTCCTTCTTGTGCAGTGCGTTGATTGGCATTGCTTTACAATCCACCATCGCCAGCAAGGAAGAAGGAGAAGAAATGATTCCCAGATCCCTCTCTAAACCCCTCCTTTCGTCGCCTCTTTTTCCATCCTCCCTCAACCCTCCCTCCCCTTCTAGAATCGCCACCTTCAAATGCGAATCCAATTCTCCAGGTGGATTGGGCCCCTTTACGGGGAGGGACCCCAATGTGAAGAAGCCCGAGTGGCTTAGGCAGAAGGCCCCTCAAGGGGAAAAGTACCAAGAGGTCAAGGATTCTCTTTCTCGCCTCAATCTCCACACGGTTTGCCAGGAGGCCCAGTGCCCTAATATTGGTGAATG…	TR28543.c0_g1_i1_4	lvisvsfpqfffffssflcsaligialqstiaskeegeemiprslskpllsSOlfpsslnoOSOSriatfkcesnspgglgpftgrdpnvkkpewlrqkapqgekyqevkdslsrlnlhtvcqeaqcpnigecwngggdgistatimllgdtctrgcrfcavktnonplpodpmepyntakaiaswgvdyivltsvdrddlpdggsghfaetvkamkelkpdimvecltsdfrgdldavstlvnsgldvfahnietvkclqrivrdpragykqslsvlkhaklskdemitkssimlglgetdneikealadlraidvdiltlgqylqptplhltvkeyvtpekfafwkdygesigfryvasgpmvrssyragelfvktmvrgqakstpitsl	5prime_partial	393	6	14	14	Radical_SAM	PF04055.22	Radical SAM superfamily	CL0036	151	311	5	166	3e-14	53.8
269	TR28767.c0_g1_i1	GCAAAACCAACAACTTTCCTTACACTTCCATACAGAATACTCCATTATATATAAGCCCACCAAATCTCCTTCTCTCTGCACCCCAACGTTACTGCAACGAAATTACAATGGCAGATCTTAGTTCTCTTTTCTTCGGCCTTCTGCTAACCTCTCTCCTTTTCTCTCCAGCCTTTTCTCTCACATGCGCCACCAACTATTCCAACTGCACAGACCTCCCTGTTCTCAAGGCCTCTTTCCACTATGCCTATTACCCCACCAACGCAACTCTCTCCTTTGCCTTTTTTGCCCCTCCGCCTAATCCCAACGGCTGGGTCGCATGGGCCATCAATCCAACCGCCACCGGGATGGCCGGGTCTCAGGCGTTTCTCGCTTACAAAGATTCTAATGGGTCTGTTTTGT…	TR28767.c0_g1_i1_5	madlsslffgllltsllfspafsltcatnysnctdlpvlkasfhyayyptnatlsfaffaooonpngwvawainptatgmagsqaflaykdsngsvllktynvvsykeikesklsfdvlnqkaefskgsfsiyatvalpknassinhvwqvgpgvkngmpekhdfgpdnlaakgvlkltensnvSOOAsTOAOSOAdggkengsgglssnrlllvsmfvfaflygrsn	complete	228	11	12	12	DUF568	PF04526.14	Protein of unknown function (DUF568)	No_clan	80	178	1	101	3.7e-30	104.7
270	TR28910.c0_g1_i1	ACTGCACGACTTCACCCTCTTTTCCCTCTATTCTATCTCCCACATTTGCAACCAGCATTCAAAGTCGCGCAGTTTAAGGTTAAGCTCCCAGGGGGTGCGCAGGATAGCATACTCCCTTACCACATTGTACTCATGGATCAAACAAAAAATCTTTTCCTCTGGTGCTTCATCTGCATTGCCATCGCCGGAGTATCCGGCCAATCTCCGGCTACTACCCCTACTTCAACTCCTACCCCACCCACTCCTACCACCCCTACTGCTTCCCCTCCCGTTTCCACTCCGGCTCCGGCTCCGCCAACCCCAACCTCTTCTCCTCCTCCCGCCGTTTCTTCTCCTCCTCCCGTAGCATCATCACCTCCGCCGGTCACCACATCTCCGCCTCCAGTTGCGACGCCTCCT…	TR28910.c0_g1_i1_3	mdqtknlflwcficiaiagvsgqSOAtTOTsTOTOOTOTTOTaSOOVsTOAOAOOTOTssoooavssooovassooovttsooovatooovatooovaaoovstooovasoooatooovatooovssoooasoooatoooaoasooosoooovaAOTOAOVaSOOAlVOSvAOSOlltSOOSOOTsAOAOSlgaaAOTOSatdqsgverisslkfissmvfaaqlfflv	complete	229	66	81	46
271	TR28910.c0_g1_i2	ACTGCACGACTTCACCCTCTTTTCCCTCTATTCTATCTCCCACATTTGCAACCAGCATTCAAAGTCGCGCAGTTTAAGGTTAAGCTCCCAGGGGGTGCGCAGGATAGCATACTCCCTTACCACATTGTACTCATGGATCAAACAAAAAATCTTTTCCTCTGGTGCTTCATCTGCATTGCCATCGCCGGAGTATCCGGCCAATCTCCGGCTACTACCCCTACTTCAACTCCTACCCCACCCACTCCTACCACCCCTACTGCTTCCCCTCCCGTTTCCACTCCGGCTCCGGCTCCGCCAACCCCAACCTCTTCTCCTCCTCCCGCCGTTTCTTCTCCTCCTCCCGTAGCATCATCACCTCCGCCGGTCACCACATCTCCGCCTCCAGTTGCGACGCCTCCT…	TR28910.c0_g1_i2_3	mdqtknlflwcficiaiagvsgqSOAtTOTsTOTOOTOTTOTaSOOVsTOAOAOOTOTssoooavssooovassooovttsooovatooovatooovaaoovstooovasoooatooovatooovssoooasoooatoooaoasooosoooovaAOTOAOVaSOOAlVOSaAOSOlltSOOSOOTsAOAOSlgaaAOTOSatdqsgverisslkfissmvfaaqlfflv	complete	229	66	81	46
272	TR28910.c0_g1_i3	GCTCCTCCCTCTTTTCCCTCTTCTCTATCTCTCACATTTGCAACCACCATTCAAAAGCCGGGCAGTTTAAGGTTAAGCTCCGAGGGAGTGCGCAGAATAGCATACTCCCTTACTACATTGTACTCATGGATCATCAAACAAAGAAACTCTTCCTCTGGTACTTCATCTGCATTGCCGTCGCCGGAGTTTCCGCCCAATCTCCGGCCACTTCCCCTACTTCAACTCCTACCCCACCCACTCCTACCACCCCTACTGCTTCCCCTCCCGTTTCCACTCCGGCGCCGCCAACCCCAACCTCTTCTCCTCCTCCCACCGTTTCTTCTCCTCCTCCGGTAGCATCGTCACCTCCGCCGGTCACCGCATCTCCGCCACCAGTTGCGACACCTCCCCCAGTGGCTA…	TR28910.c0_g1_i3_3	mdhqtkklflwyficiavagvsaqSOAtSOTsTOTOOTOTTOTaSOOVsTOAOOTOTssoootvssooovassooovtasooovatooovatooovaaoovstooovasoooatooovatooovssoooasoooatoooaoasooosoooovaAOTOAOVaSOOAlVOSaAOSOlltSOOSOOTsAOAOSlgaaAOTOSatdqsgverisslkfissmvfaaqlfflv	complete	228	64	79	46
273	TR28910.c0_g1_i4	GCTCCTCCCTCTTTTCCCTCTTCTCTATCTCTCACATTTGCAACCACCATTCAAAAGCCGGGCAGTTTAAGGTTAAGCTCCGAGGGAGTGCGCAGAATAGCATACTCCCTTACTACATTGTACTCATGGATCATCAAACAAAGAAACTCTTCCTCTGGTACTTCATCTGCATTGCCGTCGCCGGAGTTTCCGCCCAATCTCCGGCCACTTCCCCTACTTCAACTCCTACCCCACCCACTCCTACCACCCCTACTGCTTCCCCTCCCGTTTCCACTCCGGCGCCGCCAACCCCAACCTCTTCTCCTCCTCCCACCGTTTCTTCTCCTCCTCCGGTAGCATCGTCACCTCCGCCGGTCACCGCATCTCCGCCACCAGTTGCGACACCTCCCCCAGTGGCTA…	TR28910.c0_g1_i4_3	mdhqtkklflwyficiavagvsaqSOAtSOTsTOTOOTOTTOTaSOOVsTOAOOTOTssoootvssooovassooovtasooovatooovatooovaaoovstooovasoooatooovatooovssoooasoooatoooaoasooosoooovaAOTOAOVaSOOAlVOSvAOSOlltSOOSOOTsAOAOSlgaaAOTOSatdqsgverisslkfissmvfaaqlfflv	complete	228	64	79	46
274	TR28932.c1_g1_i1	ATCACACAGATTTGTATCTATTCTTCTAGTGGGCCCCACTCCGTTTATCGAACCTTCATTGCCCCCCTACTCCATCCTCGGCTACATAAACATAGCCATCACACTCCTGCTGCTTGCATTATCTCTTTCCCACATTACCTTTTTCTCATTTCAAGAAGCAGAAGGAAAAAAGAAGCAACTTTCTCCGATCAGCCATGAGTCCCATGTCCATTTTCGGCATTGCATTCTTATGCATTGTCGTCGCCGGCGTCGGAGGTCAATCTCCAGCCTCCGCCCCTGCGCATTCTCCTGCAGCCGCCGTTGTGGTGACCACTCCTCCTCCGGCAGCTTCTCCTTCTAAACCCACTTCCCCATCTCCAGTTTCCTCTCCGGCTACAGCTCCGGTGGTAGCCGTCGCAA…	TR28932.c1_g1_i1_3	mspmsifgiaflcivvagvggqSOAsAOAhSOAaavvvttoooaaSOSkOTSOSOVsSOAtAOVvavaTOOAsAOAOVsTOOAaAOVsSOOVsAOVlSOOSOAOevaTOOSatSOokaSOAOAOVkkSOAOAOSkskkgkksnAOSeAOGOAvlGOOAOOAgAOStdegAOSOSlndesggdklkalgslmlgcaifswmll	complete	202	98	140	129
275	TR28932.c1_g1_i3	ATCACACAGATTTGTATCTATTCTTCTAGTGGGCCCCACTCCGTTTATCGAACCTTCATTGCCCCCCTACTCCATCCTCGGCTACATAAACATAGCCATCACACTCCTGCTGCTTGCATTATCTCTTTCCCACATTACCTTTTTCTCATTTCAAGAAGCAGAAGGAAAAAAGAAGCAACTTTCTCCGATCAGCCATGAGTCCCATGTCCATTTTCGGCATTGCATTCTTATGCATTGTCGTCGCCGGCGTCGGTGGTCAATCTCCCGCCTCCGCCCCTGCACATTCTCCTGCAGCCGCCGTTGTGGTGACCACTCCTCCTCCGGCAGCTTCTCCTTCTAAACCCACTTCCCCATCTCCAGTTTCCTCTCCGGCTACAGCTCCGGTGGTAGCCGTCGCAA…	TR28932.c1_g1_i3_3	mspmsifgiaflcivvagvggqSOAsAOAhSOAaavvvttoooaaSOSkOTSOSOVsSOAtAOVvavaTOOAySOAlvsTOOAaAOVsSOOVsAOVlSOOSOAOevaTOOAvtSOOAaSOAOAOVkkSOAOAOSkskkgkksnAOSeAOGOAvlGOOAOOAgAOStdegAOSOSlndesggdklkalgslmlgcaifswmll	complete	202	98	140	129
276	TR28932.c1_g1_i4	ATCACACAGATTTGTATCTATTCTTCTAGTGGGCCCCACTCCGTTTATCGAACCTTCATTGCCCCCCTACTCCATCCTCGGCTACATAAACATAGCCATCACACTCCTGCTGCTTGCATTATCTCTTTCCCACATTACCTTTTTCTCATTTCAAGAAGCAGAAGGAAAAAAGAAGCAACTTTCTCCGATCAGCCATGAGTCCCATGTCCATTTTCGGCATTGCATTCTTATGCATTGTCGTCGCCGGCGTCGGAGGTCAATCTCCAGCCTCCGCCCCTGCGCATTCTCCTGCAGCCGCCGTTGTGGTGACCACTCCTCCTCCGGCAGCTTCTCCTTCTAAACCCACTTCCCCATCTCCAGTTTCCTCTCCGGCTACAGCTCCGGTGGTAGCCGTCGCAA…	TR28932.c1_g1_i4_3	mspmsifgiaflcivvagvggqSOAsAOAhSOAaavvvttoooaaSOSkOTSOSOVsSOAtAOVvavaTOOAsAOAOVsTOOAaAOVsSOOVsAOVlSOOSOAOevaTOOSatSOokaSOAOAOVkkSOAOAOSkskkgkksnAOSeAOGOAvlGOOAOOAgAOStdegAOSOSlndesggdklkalgslmlgcaifswmll	complete	202	98	140	129
277	TR28959.c0_g1_i1	GTTCAATAAATCACACCTTGGCCAAACTCTCACCTACACCAAAACTCTTGTAGCACCAAAAAAAACTTTGAGCTGCAAGACACAAAGTATACTTCCCACACCAATAATGGCCACCACCAGAACCATGGCCATTGCAACCACTTGGGTGGCGGTTGTCGCCCTCCTACTATCCCTACCCATAGAGGGACAGTCACCGGCTGGTGCGCCGGTGGCTGGGGTGCCATCAGTGATGGCACCAAGTCCGTCAATGGACTGTTTTAACGCTCTGTTAAACATGTCAGATTGCTTGAGCTATGTTGAAGCTGGAAGCAATCTGACACGCCCGGAAAAGCCGTGTTGTCCGGAGCTGGCAGGGTTGGTGGAGAGCAACCCGGTGTGTTTGTGCCATCTGCTTGGAGA…	TR28959.c0_g1_i1_5	mattrtmaiattwvavvalllslpiegqSOAgAOVagVOSvmAOSpsmdcfnallnmsdclsyveagsnltrpekpccpelaglvesnpvclchllgdpgsvgieldvnkalklpqvckvdtpsvslcaaigvpvgVOTasAOAagGOTvslSOSOeglasSOAsinndkngvtkigakslfcillvgfttvify	complete	195	28	45	28	LTP_2	PF14368.7	Probable lipid transfer	CL0482	35	128	7	97	2.2e-13	50.1
278	TR28959.c0_g1_i1	GTTCAATAAATCACACCTTGGCCAAACTCTCACCTACACCAAAACTCTTGTAGCACCAAAAAAAACTTTGAGCTGCAAGACACAAAGTATACTTCCCACACCAATAATGGCCACCACCAGAACCATGGCCATTGCAACCACTTGGGTGGCGGTTGTCGCCCTCCTACTATCCCTACCCATAGAGGGACAGTCACCGGCTGGTGCGCCGGTGGCTGGGGTGCCATCAGTGATGGCACCAAGTCCGTCAATGGACTGTTTTAACGCTCTGTTAAACATGTCAGATTGCTTGAGCTATGTTGAAGCTGGAAGCAATCTGACACGCCCGGAAAAGCCGTGTTGTCCGGAGCTGGCAGGGTTGGTGGAGAGCAACCCGGTGTGTTTGTGCCATCTGCTTGGAGA…	TR28959.c0_g1_i1_5	mattrtmaiattwvavvalllslpiegqSOAgAOVagVOSvmAOSpsmdcfnallnmsdclsyveagsnltrpekpccpelaglvesnpvclchllgdpgsvgieldvnkalklpqvckvdtpsvslcaaigvpvgVOTasAOAagGOTvslSOSOeglasSOAsinndkngvtkigakslfcillvgfttvify	complete	195	28	45	28	Tryp_alpha_amyl	PF00234.23	Protease inhibitor/seed storage/LTP family	CL0482	53	124	4	84	2.6e-05	24.6
279	TR28969.c0_g1_i1	CACAATGATTCATCAAACTTCCCTCTCTTTACAAATCTTTCCCTATATAAATTCCCACAATCATCAAGTTTGATCAACCAAGATCTACAGCTTCCATTCATTTCAAGCCCATAAGTTTCCAAGATTACCAAAACCAACATAATGGAGGCATTCAAGGCGCTTAGTCACCTAATTCCAGCTCTAGCAATTGCTTGTGTGCTTCTTCTAGTTTTGCCTGTATATGGGCAGTTAAACACACCATGCACGGCTTCGTCGCTCGCTACCTTTACCCCTTGCATGAATTTCATTACCAATAGCAGCCTCAATGGGACTACACCTACAGCAGATTGCTGCAATTCCCTCAAGACAGTGGTGAGCAATGGCACAGATTGTTTCTGTCTTATTGCCACAGGAAGCGTT…	TR28969.c0_g1_i1_5	meafkalshlipalaiacvlllvlpvygqlntpctasslatftpcmnfitnsslngttptadccnslktvvsngtdcfcliatgsvpfripinrtlalslpracrmpgvplqckasgAOlpAOGOfasAOAtSOesAOSOTastlplpvspalapeadtTOAlnoOSOSvnOVTOAattgnrqslnpsaastqssspwivlfmlgavaikyy	complete	212	28	41	24	LTP_2	PF14368.7	Probable lipid transfer	CL0482	20	113	4	97	1.6e-14	53.8
280	TR28969.c0_g1_i2	CACAATGATTCATCAAACTTCCCTCTCTTTACAAATCTTTCCCTATATAAATTCCCACAATCATCAAGTTTGATCAACCAAGATCTACAGCTTCCATTCATTTCAAGCCCATAAGTTTCCAAGATTACCAAAACCAACATAATGGAGGCATTCAAGGCTATTAGTCACCTAATTCCAGCTCTAGCAATTGCTTGTGTGCTTTTAGTTTTGCCTGTACATGCCCAGTTAAACACACCATGCACGGCTTCGTCGCTCGCTACCTTTACCCCTTGCATGAATTTCATTACCAATAGCAGCCTCAATGGGACTACACCTACAGCAGATTGCTGCAATTCCCTCAAGACAGTGGTGAGCAATGGCACAGATTGTTTCTGTCTTATTGCCACAGGAAGCGTTCCC…	TR28969.c0_g1_i2_4	meafkaishlipalaiacvllvlpvhaqlntpctasslatftpcmnfitnsslngttptadccnslktvvsngtdcfcliatgsvpfripinrtlalslpracrmpgvplqckasgAOlpAOGOfasAOAtSOesaAOSOTastlplpvspalapeadttpalnoOSOTvnOVTOTattgnrqslnpsaastqssspwivlfmlgavaikyy	complete	212	25	36	25	LTP_2	PF14368.7	Probable lipid transfer	CL0482	19	112	4	97	1.4e-14	54
281	TR28972.c0_g1_i1	CAGTGAATCGTCAACAGACGAAACTTTTATACTATCAAAAAGAAAAACGTAGATTTGCAACATGCCCAAAACAATCATTTTCTTCCCTTTACTCATTGGCATTTTGCTTCTTTCTTCTCCTTCATTTGCTAATGCTGATGAGAATCAAGAAAATGATTCCAATGTAGACGTTTACTCATGGTGGCAAAGATTAACCGGTACCGGTACAGAACATGAAGTTGTACAACATAACCATGCTGAAGCACCATCACAATGGCATGGCCATGGCCACCATGATAAGCACAAGCATCACCACCATCATGACATCCATGCACCATCACCTCTGGAGGCCCCTCATGAACACATGCACAAGATTGGACACGAGCACGAGCACGAGCACGAGCAGCACAAGCATGAGCA…	TR28972.c0_g1_i1_5	mpktiiffplligilllsspsfanadenqendsnvdvyswwqrltgtgtehevvqhnhaeapsqwhghghhdkhkhhhhhdihAOSOleAOhehmhkigheheheheqhkhehshlasapiarhwhehnhkhehehghehkykheespveapvythkhkhrkvpspygskslf	complete	173	6	8	8
282	TR28972.c0_g1_i3	CAAACGTAACGTTTTACAGCAAAAAGAAAAACGTTGTACTTTCAACATGTCGAAAACACTTCTTTTGTTCCCTTTTCTCATTGGCATTTTACTTGTTTCTTCTCCTTCATTTTCTAATGCTGATGAGAATCAAGAAAATGATTCCAATGTAGACGTTTACTCATGGTGGCAAAGATTAACCGGTACCGGTACAGAACATGAAGTTGTACAACATAACCATGCTGAAGCACCATCACAATGGCATGGCCATGGCCACCATGATAATAAGCACAAGCATCACCACCATCATGACATCCATGCACCATCACCTCTGGAGGCCCCTCATGAACACATGCACAAGATTGGACACGAGCACGAGCACAAGCATGAGCATAGCCATTTAGCTTCGGCCCCTATAGC…	TR28972.c0_g1_i3_5	krnvlqqkekrctfnmsktlllfpfligillvsspsfsnadenqendsnvdvyswwqrltgtgtehevvqhnhaeapsqwhghghhdnkhkhhhhhdihAOSOleAOhehmhkighehehkhehshlasapiarhwhehnhkhehehghehkykheespveapvythkhkhrkvpspygskslf	5prime_partial	185	6	8	8
283	TR28972.c0_g1_i3	CAAACGTAACGTTTTACAGCAAAAAGAAAAACGTTGTACTTTCAACATGTCGAAAACACTTCTTTTGTTCCCTTTTCTCATTGGCATTTTACTTGTTTCTTCTCCTTCATTTTCTAATGCTGATGAGAATCAAGAAAATGATTCCAATGTAGACGTTTACTCATGGTGGCAAAGATTAACCGGTACCGGTACAGAACATGAAGTTGTACAACATAACCATGCTGAAGCACCATCACAATGGCATGGCCATGGCCACCATGATAATAAGCACAAGCATCACCACCATCATGACATCCATGCACCATCACCTCTGGAGGCCCCTCATGAACACATGCACAAGATTGGACACGAGCACGAGCACAAGCATGAGCATAGCCATTTAGCTTCGGCCCCTATAGC…	TR28972.c0_g1_i3_4	msktlllfpfligillvsspsfsnadenqendsnvdvyswwqrltgtgtehevvqhnhaeapsqwhghghhdnkhkhhhhhdihAOSOleAOhehmhkighehehkhehshlasapiarhwhehnhkhehehghehkykheespveapvythkhkhrkvpspygskslf	complete	169	6	8	8
284	TR28972.c0_g1_i4	CAAACGTAACGTTTTACAGCAAAAAGAAAAACGTTGTACTTTCAACATGTCGAAAACACTTCTTTTGTTCCCTTTTCTCATTGGCATTTTACTTGTTTCTTCTCCTTCATTTTCTAATGCTGATGAGAATCAAGAAAATGATTCCAATGTAGACGTTTACTCATGGTGGCAAAGATTAACCGGTACCGGTACAGAACATGAAGTTGTACAACATAACCATGCTGAAGCACCATCACAATGGCATGGCCATGGCCACCATGATAAGCACAAGCATCACCACCATCATGACATCCATGCACCATCACCTCTGGAGGCCCCTCATGAACACATGCACAAGATTGGACACGAGCACGAGCACGAGCACGAGCAGCACAAGCATGAGCATAGCCATTTAGCTTC…	TR28972.c0_g1_i4_5	krnvlqqkekrctfnmsktlllfpfligillvsspsfsnadenqendsnvdvyswwqrltgtgtehevvqhnhaeapsqwhghghhdkhkhhhhhdihAOSOleAOhehmhkigheheheheqhkhehshlasapiarhwhehnhkhehehghehkykheespveapvythkhkhrkvpspygskslf	5prime_partial	189	6	8	8
285	TR28972.c0_g1_i4	CAAACGTAACGTTTTACAGCAAAAAGAAAAACGTTGTACTTTCAACATGTCGAAAACACTTCTTTTGTTCCCTTTTCTCATTGGCATTTTACTTGTTTCTTCTCCTTCATTTTCTAATGCTGATGAGAATCAAGAAAATGATTCCAATGTAGACGTTTACTCATGGTGGCAAAGATTAACCGGTACCGGTACAGAACATGAAGTTGTACAACATAACCATGCTGAAGCACCATCACAATGGCATGGCCATGGCCACCATGATAAGCACAAGCATCACCACCATCATGACATCCATGCACCATCACCTCTGGAGGCCCCTCATGAACACATGCACAAGATTGGACACGAGCACGAGCACGAGCACGAGCAGCACAAGCATGAGCATAGCCATTTAGCTTC…	TR28972.c0_g1_i4_4	msktlllfpfligillvsspsfsnadenqendsnvdvyswwqrltgtgtehevvqhnhaeapsqwhghghhdkhkhhhhhdihAOSOleAOhehmhkigheheheheqhkhehshlasapiarhwhehnhkhehehghehkykheespveapvythkhkhrkvpspygskslf	complete	173	6	8	8
286	TR29000.c0_g1_i1	TCTGAACTCACTCCATGTTTGTCCGGAGGCTCTGTATTCTTCTTTCTTAGAGAGAGAAAAAGAAAAAGGGAAAAAAGAAGAGATTTCTTAGCACAGTCTCTTTTGAACTTTCTACATTTGGCCTCTTTTGTGTTAATTTTCCACCCATTACTTTTAATTTGTTTAGTCCACCTCCCCTTCTTCTTGCAAAAGTGTGAACTTTTCTGGCTTAGATTTGCAGGGGTTTACTCTTCAGAGTTTAGGTTGAGGGGTTTTTTTATGCATAAAGTGGGTGTTCATAGAAGGTGTAGATTGAAAGAGAAAGGGATTGAAAGAGAAAGGGGTGTTCTGGATCAATGGTTGGGACAAGATCTGCTGTCAGTTTCTTGGGGCTGGAGATCTTTGTGTGGCTGATTTTGA…	TR29000.c0_g1_i1_7	metgrfsgmlppmllllrsivlievnAOklSOnooorlAOfsvievmrfmlsqrTOcqAOoqgSOolatqlgrrgdpiatyklliaatsaglvvaleictvhikishtkisspkkltadlvptidpehpflfqslslsiytfyehplya	complete	149	12	25	14
287	TR29000.c0_g1_i2	TCTGAACTCACTCCATGTTTGTCCGGAGGCTCTGTATTCTTCTTTCTTAGAGAGAGAAAAAGAAAAAGGGAAAAAAGAAGAGATTTCTTAGCACAGTCTCTTTTGAACTTTCTACATTTGGCCTCTTTTGTGTTAATTTTCCACCCATTACTTTTAATTTGTTTAGTCCACCTCCCCTTCTTCTTGCAAAAGTGTGAACTTTTCTGGCTTAGATTTGCAGGGGTTTACTCTTCAGAGTTTAGGTTGAGGGGTTTTTTTATGCATAAAGTGGGTGTTCATAGAAGGTGTAGATTGAAAGAGAAAGGGATTGAAAGAGAAAGGGGTGTTCTGGATCAATGGTTGGGACAAGATCTGCTGTCAGTTTCTTGGGGCTGGAGATCTTTGTGTGGCTGATTTTGA…	TR29000.c0_g1_i2_7	mvgtrsavsflgleifvwlilictvqiskattnpadvaainslyvamgspllpnwvasggdpcggawqgvlcdnmnritsitlnganlggglgdnlgaftsirtidlsnnniggsipenlpvsmlnlflsdnkftgsipsgistldqlsamslnenqltgeipdsfggltvlvnldfsgnnlsgqlpssfqnlsslstlrvqdnqlsgtldvlqdlsltdlnvennqfygpipeklltipnfkkdgnlfnstiAOAOTtSOOTkoooAOoffvqpOSaqvlpoorSOGqtfooorSOGqtfppprspg	complete	308	19	45	45	LRRNT_2	PF08263.13	Leucine rich repeat N-terminal domain	No_clan	35	73	3	41	0.00018	21.8
288	TR29000.c0_g1_i2	TCTGAACTCACTCCATGTTTGTCCGGAGGCTCTGTATTCTTCTTTCTTAGAGAGAGAAAAAGAAAAAGGGAAAAAAGAAGAGATTTCTTAGCACAGTCTCTTTTGAACTTTCTACATTTGGCCTCTTTTGTGTTAATTTTCCACCCATTACTTTTAATTTGTTTAGTCCACCTCCCCTTCTTCTTGCAAAAGTGTGAACTTTTCTGGCTTAGATTTGCAGGGGTTTACTCTTCAGAGTTTAGGTTGAGGGGTTTTTTTATGCATAAAGTGGGTGTTCATAGAAGGTGTAGATTGAAAGAGAAAGGGATTGAAAGAGAAAGGGGTGTTCTGGATCAATGGTTGGGACAAGATCTGCTGTCAGTTTCTTGGGGCTGGAGATCTTTGTGTGGCTGATTTTGA…	TR29000.c0_g1_i2_7	mvgtrsavsflgleifvwlilictvqiskattnpadvaainslyvamgspllpnwvasggdpcggawqgvlcdnmnritsitlnganlggglgdnlgaftsirtidlsnnniggsipenlpvsmlnlflsdnkftgsipsgistldqlsamslnenqltgeipdsfggltvlvnldfsgnnlsgqlpssfqnlsslstlrvqdnqlsgtldvlqdlsltdlnvennqfygpipeklltipnfkkdgnlfnstiAOAOTtSOOTkoooAOoffvqpOSaqvlpoorSOGqtfooorSOGqtfppprspg	complete	308	19	45	45	LRR_8	PF13855.7	Leucine rich repeat	CL0022	126	182	5	61	1.6e-06	27.8
289	TR29013.c0_g1_i1	GAAATGAGTAGCAATAAATAAGGAAATGGATGGCGATCTCCTCTTTTTCCGCTCTCTCCATTTGCAGACACATGATATGACTGTACAACAGAGAAGAGAGCCTGAATTTTGAAGAGTGAAATGTGAAGCCTGAAGTGGTTTGAGTAAATGACTCCACCAACCCTCCACCTCTCTACTTTATTACTCTCTGAAGCTCTCTGCTCCTTCCAACTTTCCCTTTTTCTTCTCCTCCAACCCCATTCCTTTCTTTCATTATAAACTGGTTGCTCTGATCTAGCAGTCTATCTTGAGAGTGTATGGTTCTGTCAGTGGAGTCTTCACTCTGGAGTCTATTCTTGCTGCTAATGGTTTGCAATTTCCACAACCAAGTCTTGCATTCCTGAGCTTTTCATACAAGAA…	TR29013.c0_g1_i1_7	mrlcfnllllpllvnalllslsladlksdqqalldfasnvphirelnwatskpvckswvgvacypnggrvlairlpgiglrgsipertlgkldalrvlslhnnhlsgdlpsdvsslpslrylflqhnnfsghiptyfspqlialdlsfnsftgeipqtiqnltkltalslqnnslsgsipnlnltrlkhlnlsdnhlngsippgfqnfsdaaflgnsllcgppmgocftasooossltiSOTsskgrOGOkrkiSOGaivaiavggavlffllalalflcclkgkknadngvgapkgkvsiggwgeksteefgsgfqepeknklvffegssfnfdledllrasaevlgkgtfgtaykatleesttvvvkrlkdlivgkkdfeqqmdiirrvgqntnvva…	complete	537	9	18	18	LRRNT_2	PF08263.13	Leucine rich repeat N-terminal domain	No_clan	27	63	2	40	0.00018	21.8
290	TR29013.c0_g1_i1	GAAATGAGTAGCAATAAATAAGGAAATGGATGGCGATCTCCTCTTTTTCCGCTCTCTCCATTTGCAGACACATGATATGACTGTACAACAGAGAAGAGAGCCTGAATTTTGAAGAGTGAAATGTGAAGCCTGAAGTGGTTTGAGTAAATGACTCCACCAACCCTCCACCTCTCTACTTTATTACTCTCTGAAGCTCTCTGCTCCTTCCAACTTTCCCTTTTTCTTCTCCTCCAACCCCATTCCTTTCTTTCATTATAAACTGGTTGCTCTGATCTAGCAGTCTATCTTGAGAGTGTATGGTTCTGTCAGTGGAGTCTTCACTCTGGAGTCTATTCTTGCTGCTAATGGTTTGCAATTTCCACAACCAAGTCTTGCATTCCTGAGCTTTTCATACAAGAA…	TR29013.c0_g1_i1_7	mrlcfnllllpllvnalllslsladlksdqqalldfasnvphirelnwatskpvckswvgvacypnggrvlairlpgiglrgsipertlgkldalrvlslhnnhlsgdlpsdvsslpslrylflqhnnfsghiptyfspqlialdlsfnsftgeipqtiqnltkltalslqnnslsgsipnlnltrlkhlnlsdnhlngsippgfqnfsdaaflgnsllcgppmgocftasooossltiSOTsskgrOGOkrkiSOGaivaiavggavlffllalalflcclkgkknadngvgapkgkvsiggwgeksteefgsgfqepeknklvffegssfnfdledllrasaevlgkgtfgtaykatleesttvvvkrlkdlivgkkdfeqqmdiirrvgqntnvva…	complete	537	9	18	18	LRR_8	PF13855.7	Leucine rich repeat	CL0022	83	129	15	61	3.5e-07	29.9
291	TR29013.c0_g1_i1	GAAATGAGTAGCAATAAATAAGGAAATGGATGGCGATCTCCTCTTTTTCCGCTCTCTCCATTTGCAGACACATGATATGACTGTACAACAGAGAAGAGAGCCTGAATTTTGAAGAGTGAAATGTGAAGCCTGAAGTGGTTTGAGTAAATGACTCCACCAACCCTCCACCTCTCTACTTTATTACTCTCTGAAGCTCTCTGCTCCTTCCAACTTTCCCTTTTTCTTCTCCTCCAACCCCATTCCTTTCTTTCATTATAAACTGGTTGCTCTGATCTAGCAGTCTATCTTGAGAGTGTATGGTTCTGTCAGTGGAGTCTTCACTCTGGAGTCTATTCTTGCTGCTAATGGTTTGCAATTTCCACAACCAAGTCTTGCATTCCTGAGCTTTTCATACAAGAA…	TR29013.c0_g1_i1_7	mrlcfnllllpllvnalllslsladlksdqqalldfasnvphirelnwatskpvckswvgvacypnggrvlairlpgiglrgsipertlgkldalrvlslhnnhlsgdlpsdvsslpslrylflqhnnfsghiptyfspqlialdlsfnsftgeipqtiqnltkltalslqnnslsgsipnlnltrlkhlnlsdnhlngsippgfqnfsdaaflgnsllcgppmgocftasooossltiSOTsskgrOGOkrkiSOGaivaiavggavlffllalalflcclkgkknadngvgapkgkvsiggwgeksteefgsgfqepeknklvffegssfnfdledllrasaevlgkgtfgtaykatleesttvvvkrlkdlivgkkdfeqqmdiirrvgqntnvva…	complete	537	9	18	18	LRR_4	PF12799.8	Leucine Rich repeats (2 copies)	CL0022	95	130	3	39	3.1e-06	27.5
292	TR29013.c0_g1_i1	GAAATGAGTAGCAATAAATAAGGAAATGGATGGCGATCTCCTCTTTTTCCGCTCTCTCCATTTGCAGACACATGATATGACTGTACAACAGAGAAGAGAGCCTGAATTTTGAAGAGTGAAATGTGAAGCCTGAAGTGGTTTGAGTAAATGACTCCACCAACCCTCCACCTCTCTACTTTATTACTCTCTGAAGCTCTCTGCTCCTTCCAACTTTCCCTTTTTCTTCTCCTCCAACCCCATTCCTTTCTTTCATTATAAACTGGTTGCTCTGATCTAGCAGTCTATCTTGAGAGTGTATGGTTCTGTCAGTGGAGTCTTCACTCTGGAGTCTATTCTTGCTGCTAATGGTTTGCAATTTCCACAACCAAGTCTTGCATTCCTGAGCTTTTCATACAAGAA…	TR29013.c0_g1_i1_7	mrlcfnllllpllvnalllslsladlksdqqalldfasnvphirelnwatskpvckswvgvacypnggrvlairlpgiglrgsipertlgkldalrvlslhnnhlsgdlpsdvsslpslrylflqhnnfsghiptyfspqlialdlsfnsftgeipqtiqnltkltalslqnnslsgsipnlnltrlkhlnlsdnhlngsippgfqnfsdaaflgnsllcgppmgocftasooossltiSOTsskgrOGOkrkiSOGaivaiavggavlffllalalflcclkgkknadngvgapkgkvsiggwgeksteefgsgfqepeknklvffegssfnfdledllrasaevlgkgtfgtaykatleesttvvvkrlkdlivgkkdfeqqmdiirrvgqntnvva…	complete	537	9	18	18	Pkinase	PF00069.26	Protein kinase domain	CL0016	344	536	4	194	4.3e-30	105
293	TR29013.c0_g1_i1	GAAATGAGTAGCAATAAATAAGGAAATGGATGGCGATCTCCTCTTTTTCCGCTCTCTCCATTTGCAGACACATGATATGACTGTACAACAGAGAAGAGAGCCTGAATTTTGAAGAGTGAAATGTGAAGCCTGAAGTGGTTTGAGTAAATGACTCCACCAACCCTCCACCTCTCTACTTTATTACTCTCTGAAGCTCTCTGCTCCTTCCAACTTTCCCTTTTTCTTCTCCTCCAACCCCATTCCTTTCTTTCATTATAAACTGGTTGCTCTGATCTAGCAGTCTATCTTGAGAGTGTATGGTTCTGTCAGTGGAGTCTTCACTCTGGAGTCTATTCTTGCTGCTAATGGTTTGCAATTTCCACAACCAAGTCTTGCATTCCTGAGCTTTTCATACAAGAA…	TR29013.c0_g1_i1_7	mrlcfnllllpllvnalllslsladlksdqqalldfasnvphirelnwatskpvckswvgvacypnggrvlairlpgiglrgsipertlgkldalrvlslhnnhlsgdlpsdvsslpslrylflqhnnfsghiptyfspqlialdlsfnsftgeipqtiqnltkltalslqnnslsgsipnlnltrlkhlnlsdnhlngsippgfqnfsdaaflgnsllcgppmgocftasooossltiSOTsskgrOGOkrkiSOGaivaiavggavlffllalalflcclkgkknadngvgapkgkvsiggwgeksteefgsgfqepeknklvffegssfnfdledllrasaevlgkgtfgtaykatleesttvvvkrlkdlivgkkdfeqqmdiirrvgqntnvva…	complete	537	9	18	18	PK_Tyr_Ser-Thr	PF07714.18	Protein tyrosine and serine/threonine kinase	CL0016	345	535	5	202	2.5e-31	108.9
294	TR29369.c0_g1_i1	TGGAGCTCTCTACTCTGCTTCACATCAATGGCATTCTCCACCGCCTTTGCGGTGCTCCTCCCCTCACCCAATCCTCGCCCTTCCATTTTTTCCTTTTCATTTTCTCCGTCGCCAAATATTCCACTGGTTCCTTTCCGCTTTAACACGAAATTCACAATCTCTCCAACAAGGAGAAGGTCTTTCTCAATTAAGGTGGCGGCGCGTGAACTGCAAGCGCTAGTATTTGACTGTGATGGTGTTATATTGGAGTCGGAGCACCTCCATCGCCAAGCGTATAATGATGCATTTTCTCACTTTAAAGTGCAGTGCTCTGCTGATGAGCAGCTTAATTGGAGTGTGGAATTTTATGACGAGCTCCAGAATCGGATTGGCGGTGGAAAACCTAAAATGCGATGGTAC…	TR29369.c0_g1_i1_4	wssllcftsmafstafavllpSOnorOSifsfsfSOSOniplvpfrfntkftisptrrrsfsikvaarelqalvfdcdgvilesehlhrqayndafshfkvqcsadeqlnwsvefydelqnrigggkpkmrwyfkeygwpsstisdtppqndvdkemlvdiiqdwkterykdiiksgtvkprpgvlrlmdeakaagkklavcsaatkssvilclenligmerfqgldcflagddvkekkpdpsiyitaakrlgvseenclvvedsviglqaatgagmsciitytsstanqdftdavamypdlseirlqdleallqsivmvk	5prime_partial	322	8	17	17	Hydrolase	PF00702.27	haloacid dehalogenase-like hydrolase	CL0137	71	276	2	210	1.3e-15	58.3
295	TR29369.c0_g1_i1	TGGAGCTCTCTACTCTGCTTCACATCAATGGCATTCTCCACCGCCTTTGCGGTGCTCCTCCCCTCACCCAATCCTCGCCCTTCCATTTTTTCCTTTTCATTTTCTCCGTCGCCAAATATTCCACTGGTTCCTTTCCGCTTTAACACGAAATTCACAATCTCTCCAACAAGGAGAAGGTCTTTCTCAATTAAGGTGGCGGCGCGTGAACTGCAAGCGCTAGTATTTGACTGTGATGGTGTTATATTGGAGTCGGAGCACCTCCATCGCCAAGCGTATAATGATGCATTTTCTCACTTTAAAGTGCAGTGCTCTGCTGATGAGCAGCTTAATTGGAGTGTGGAATTTTATGACGAGCTCCAGAATCGGATTGGCGGTGGAAAACCTAAAATGCGATGGTAC…	TR29369.c0_g1_i1_4	wssllcftsmafstafavllpSOnorOSifsfsfSOSOniplvpfrfntkftisptrrrsfsikvaarelqalvfdcdgvilesehlhrqayndafshfkvqcsadeqlnwsvefydelqnrigggkpkmrwyfkeygwpsstisdtppqndvdkemlvdiiqdwkterykdiiksgtvkprpgvlrlmdeakaagkklavcsaatkssvilclenligmerfqgldcflagddvkekkpdpsiyitaakrlgvseenclvvedsviglqaatgagmsciitytsstanqdftdavamypdlseirlqdleallqsivmvk	5prime_partial	322	8	17	17	HAD_2	PF13419.7	Haloacid dehalogenase-like hydrolase	CL0137	73	280	1	176	2.2e-23	83.3
296	TR29369.c0_g1_i1	TGGAGCTCTCTACTCTGCTTCACATCAATGGCATTCTCCACCGCCTTTGCGGTGCTCCTCCCCTCACCCAATCCTCGCCCTTCCATTTTTTCCTTTTCATTTTCTCCGTCGCCAAATATTCCACTGGTTCCTTTCCGCTTTAACACGAAATTCACAATCTCTCCAACAAGGAGAAGGTCTTTCTCAATTAAGGTGGCGGCGCGTGAACTGCAAGCGCTAGTATTTGACTGTGATGGTGTTATATTGGAGTCGGAGCACCTCCATCGCCAAGCGTATAATGATGCATTTTCTCACTTTAAAGTGCAGTGCTCTGCTGATGAGCAGCTTAATTGGAGTGTGGAATTTTATGACGAGCTCCAGAATCGGATTGGCGGTGGAAAACCTAAAATGCGATGGTAC…	TR29369.c0_g1_i1_4	wssllcftsmafstafavllpSOnorOSifsfsfSOSOniplvpfrfntkftisptrrrsfsikvaarelqalvfdcdgvilesehlhrqayndafshfkvqcsadeqlnwsvefydelqnrigggkpkmrwyfkeygwpsstisdtppqndvdkemlvdiiqdwkterykdiiksgtvkprpgvlrlmdeakaagkklavcsaatkssvilclenligmerfqgldcflagddvkekkpdpsiyitaakrlgvseenclvvedsviglqaatgagmsciitytsstanqdftdavamypdlseirlqdleallqsivmvk	5prime_partial	322	8	17	17	Hydrolase_like	PF13242.7	HAD-hyrolase-like	CL0137	239	292	4	58	1.8e-05	24.7
297	TR29504.c0_g1_i1	CCGCACGTGTGAAGTAAAATCTTAGACCTCCCCCCTTAAGTTAACCCGCCGCTTCAAAGTCCAAACCTCTAGTCGCATCGGCTTCTCTTTTCCCCTGCAACCATCCTCCGCCGTCCACGGCGGTGCTGTCTCTTTTTCTCACAATATCCCCACTAAAACCACTCCAAATGGCTTCCACAATGTCCTCCGAAGCCTCGGAAAGCCCAGTTCTCAGCGTAATCAGCAAACGCATCCGAGCTCTTCGCAAAAAGCACAACCGCATTATCCAAATGGAAGAGTCTGTTTCTCAAGGAAAAACCCTAAATAAAGAACAAGAAGAAACTCTCCGCTCTAAACCCTATGTTCTCGCCGCTATCGATGAGCTCGAAAAGCTTAAGCAACCTATTTCTGTTGCTGTCT…	TR29504.c0_g1_i1_3	mtpvivvpgvitstlfivlvapigvGOStadstAOTtigvSOTatttsttssvvli	complete	56	9	18	18
298	TR29574.c0_g1_i1	GTCTGAGAGAAACATTAACATAAGAACCCATCATCTCTCTCTCTCCCTTTTTCTCTTCTTAGTTATTCATCTAACTACCATTGTTACAGCTCTCTCTCCGGTGACTTTATTATGCCAAGGAGCTTCATGGAGCTGCTGCCCTTTTAGATCTCCATCTTTTCCTTTCTTTGTCTTCTGTTTCAGGATTGCAATACTTATTTAGCATTCAAGTATCTCTTGGAGCGCCGGCAGCTACTCCGATGAGAACTCCCCTGGACCCTTTTCTCCTTTCGGTTACTGGTTTTCTGTTTGTGATTCAACTTGTTTTGGCGGGCAATTATGTTCCCACCGATAAGATTCTGCTAAGTTGCGGTGGTCCTCCATCTTCAACTGACACGGATGGCCGCCAATGGACCACCG…	TR29574.c0_g1_i1_9	mrtpldpfllsvtgflfviqlvlagnyvptdkillscggppsstdtdgrqwttdigskfalsagksltsaaavqkpsvpqvpymnarvsqsqftysfpvapgrkfvrlyfypasyngldpsnglfsvsagsfsllknfsasqttqalnydymmkefsvnvqsdtlnltflpastpansyafvngieivshpdiyntdagnvfivgqtapfiidnytalenlyrlnvggndiapsadtgllrswyadtnyifgasfgvtevgdsnvsinypOGTOSyvAOiqvyqtlramgptasvnlnynltwlfnvdsgfyylvrlhfcevfsnislvnqrvfeiflnnqtaekaadviawgktngvavhkdyvvfapngqpqqdlsvalhpntasksyyydailngl…	complete	883	7	9	9	Malectin_like	PF12819.8	Malectin-like domain	CL0202	35	404	1	337	2.6e-37	128.8
299	TR29574.c0_g1_i1	GTCTGAGAGAAACATTAACATAAGAACCCATCATCTCTCTCTCTCCCTTTTTCTCTTCTTAGTTATTCATCTAACTACCATTGTTACAGCTCTCTCTCCGGTGACTTTATTATGCCAAGGAGCTTCATGGAGCTGCTGCCCTTTTAGATCTCCATCTTTTCCTTTCTTTGTCTTCTGTTTCAGGATTGCAATACTTATTTAGCATTCAAGTATCTCTTGGAGCGCCGGCAGCTACTCCGATGAGAACTCCCCTGGACCCTTTTCTCCTTTCGGTTACTGGTTTTCTGTTTGTGATTCAACTTGTTTTGGCGGGCAATTATGTTCCCACCGATAAGATTCTGCTAAGTTGCGGTGGTCCTCCATCTTCAACTGACACGGATGGCCGCCAATGGACCACCG…	TR29574.c0_g1_i1_9	mrtpldpfllsvtgflfviqlvlagnyvptdkillscggppsstdtdgrqwttdigskfalsagksltsaaavqkpsvpqvpymnarvsqsqftysfpvapgrkfvrlyfypasyngldpsnglfsvsagsfsllknfsasqttqalnydymmkefsvnvqsdtlnltflpastpansyafvngieivshpdiyntdagnvfivgqtapfiidnytalenlyrlnvggndiapsadtgllrswyadtnyifgasfgvtevgdsnvsinypOGTOSyvAOiqvyqtlramgptasvnlnynltwlfnvdsgfyylvrlhfcevfsnislvnqrvfeiflnnqtaekaadviawgktngvavhkdyvvfapngqpqqdlsvalhpntasksyyydailngl…	complete	883	7	9	9	Malectin	PF11721.9	Malectin domain	CL0202	35	170	5	142	1.1e-07	32.1
300	TR29574.c0_g1_i1	GTCTGAGAGAAACATTAACATAAGAACCCATCATCTCTCTCTCTCCCTTTTTCTCTTCTTAGTTATTCATCTAACTACCATTGTTACAGCTCTCTCTCCGGTGACTTTATTATGCCAAGGAGCTTCATGGAGCTGCTGCCCTTTTAGATCTCCATCTTTTCCTTTCTTTGTCTTCTGTTTCAGGATTGCAATACTTATTTAGCATTCAAGTATCTCTTGGAGCGCCGGCAGCTACTCCGATGAGAACTCCCCTGGACCCTTTTCTCCTTTCGGTTACTGGTTTTCTGTTTGTGATTCAACTTGTTTTGGCGGGCAATTATGTTCCCACCGATAAGATTCTGCTAAGTTGCGGTGGTCCTCCATCTTCAACTGACACGGATGGCCGCCAATGGACCACCG…	TR29574.c0_g1_i1_9	mrtpldpfllsvtgflfviqlvlagnyvptdkillscggppsstdtdgrqwttdigskfalsagksltsaaavqkpsvpqvpymnarvsqsqftysfpvapgrkfvrlyfypasyngldpsnglfsvsagsfsllknfsasqttqalnydymmkefsvnvqsdtlnltflpastpansyafvngieivshpdiyntdagnvfivgqtapfiidnytalenlyrlnvggndiapsadtgllrswyadtnyifgasfgvtevgdsnvsinypOGTOSyvAOiqvyqtlramgptasvnlnynltwlfnvdsgfyylvrlhfcevfsnislvnqrvfeiflnnqtaekaadviawgktngvavhkdyvvfapngqpqqdlsvalhpntasksyyydailngl…	complete	883	7	9	9	Malectin	PF11721.9	Malectin domain	CL0202	222	371	3	135	6.8e-11	42.6
301	TR29574.c0_g1_i1	GTCTGAGAGAAACATTAACATAAGAACCCATCATCTCTCTCTCTCCCTTTTTCTCTTCTTAGTTATTCATCTAACTACCATTGTTACAGCTCTCTCTCCGGTGACTTTATTATGCCAAGGAGCTTCATGGAGCTGCTGCCCTTTTAGATCTCCATCTTTTCCTTTCTTTGTCTTCTGTTTCAGGATTGCAATACTTATTTAGCATTCAAGTATCTCTTGGAGCGCCGGCAGCTACTCCGATGAGAACTCCCCTGGACCCTTTTCTCCTTTCGGTTACTGGTTTTCTGTTTGTGATTCAACTTGTTTTGGCGGGCAATTATGTTCCCACCGATAAGATTCTGCTAAGTTGCGGTGGTCCTCCATCTTCAACTGACACGGATGGCCGCCAATGGACCACCG…	TR29574.c0_g1_i1_9	mrtpldpfllsvtgflfviqlvlagnyvptdkillscggppsstdtdgrqwttdigskfalsagksltsaaavqkpsvpqvpymnarvsqsqftysfpvapgrkfvrlyfypasyngldpsnglfsvsagsfsllknfsasqttqalnydymmkefsvnvqsdtlnltflpastpansyafvngieivshpdiyntdagnvfivgqtapfiidnytalenlyrlnvggndiapsadtgllrswyadtnyifgasfgvtevgdsnvsinypOGTOSyvAOiqvyqtlramgptasvnlnynltwlfnvdsgfyylvrlhfcevfsnislvnqrvfeiflnnqtaekaadviawgktngvavhkdyvvfapngqpqqdlsvalhpntasksyyydailngl…	complete	883	7	9	9	Pkinase	PF00069.26	Protein kinase domain	CL0016	529	787	6	255	3.3e-41	141.4
302	TR29574.c0_g1_i1	GTCTGAGAGAAACATTAACATAAGAACCCATCATCTCTCTCTCTCCCTTTTTCTCTTCTTAGTTATTCATCTAACTACCATTGTTACAGCTCTCTCTCCGGTGACTTTATTATGCCAAGGAGCTTCATGGAGCTGCTGCCCTTTTAGATCTCCATCTTTTCCTTTCTTTGTCTTCTGTTTCAGGATTGCAATACTTATTTAGCATTCAAGTATCTCTTGGAGCGCCGGCAGCTACTCCGATGAGAACTCCCCTGGACCCTTTTCTCCTTTCGGTTACTGGTTTTCTGTTTGTGATTCAACTTGTTTTGGCGGGCAATTATGTTCCCACCGATAAGATTCTGCTAAGTTGCGGTGGTCCTCCATCTTCAACTGACACGGATGGCCGCCAATGGACCACCG…	TR29574.c0_g1_i1_9	mrtpldpfllsvtgflfviqlvlagnyvptdkillscggppsstdtdgrqwttdigskfalsagksltsaaavqkpsvpqvpymnarvsqsqftysfpvapgrkfvrlyfypasyngldpsnglfsvsagsfsllknfsasqttqalnydymmkefsvnvqsdtlnltflpastpansyafvngieivshpdiyntdagnvfivgqtapfiidnytalenlyrlnvggndiapsadtgllrswyadtnyifgasfgvtevgdsnvsinypOGTOSyvAOiqvyqtlramgptasvnlnynltwlfnvdsgfyylvrlhfcevfsnislvnqrvfeiflnnqtaekaadviawgktngvavhkdyvvfapngqpqqdlsvalhpntasksyyydailngl…	complete	883	7	9	9	PK_Tyr_Ser-Thr	PF07714.18	Protein tyrosine and serine/threonine kinase	CL0016	530	790	7	255	5.4e-48	163.5
303	TR29622.c0_g1_i1	AAAAAAAAGAAGCCATCATCCTTGAGCTTTCCAGAAAAGTTGGAGTATCATATTACAACCACCATGTTTTTCTGCATGAATTTTTTAGTGACATCTTTGCTGCTGCTTTTGTTATTCACCTTTCCGGTGACCTTGCAACAACAACAACTGCTGATATCTCCATCTTCATCTCCGGCTCCGGCTCCGGCTCCCGGAGGCCCTAGTGTTCCAGTTCTTCCTCAAAAGGATGTTGATGCTGTCAATAGTTTACTTCGAATGTCGAAGTACTCTATTAGCTTTGCAGAAATCGCTTTTAAGAATACAGACTGTGATTCAAAGGAGTTTGGTTATTCAGTACAATGCAACTGCAGCTTTGAGAATTCCAGAGTTTGTCGAGTGACTCAAATAGATCTGTCAAAT…	TR29622.c0_g1_i1_2	mffcmnflvtsllllllftfpvtlqqqqlliSOSsSOAOAOAOGGOSVOVlpqkdvdavnsllrmskysisfaeiafkntdcdskefgysvqcncsfensrvcrvtqidlsnqelsgyiprsvgdleyltsldltsnrlrgsipdsfvnltqltelylsdnklegpipdflgnmtslqslylrtnffsepippqlgnllalqylslrenflsgsipidlgnisgliglylydndlsgelpphlgnlsylqslnsnrs	complete	257	18	19	19	LRR_8	PF13855.7	Leucine rich repeat	CL0022	104	163	2	61	7e-11	41.8
304	TR29622.c0_g1_i2	AAAAAAAAGAAGCCATCATCCTTGAGCTTTCCAGAAAAGTTGGAGTATCATATTACAACCACCATGTTTTTCTGCATGAATTTTTTAGTGACATCTTTGCTGCTGCTTTTGTTATTCACCTTTCCGGTGACCTTGCAACAACAACAACTGCTGATATCTCCATCTTCATCTCCGGCTCCGGCTCCGGCTCCCGGAGGCCCTAGTGTTCCAGTTCTTCCTCAAAAGGATGTTGATGCTGTCAATAGTTTACTTCGAATGTCGAAGTACTCTATTAGCTTTGCAGAAATCGCTTTTAAGAATACAGACTGTGATTCAAAGGAGTTTGGTTATTCAGTACAATGCAACTGCAGCTTTGAGAATTCCAGAGTTTGTCGAGTGACTCAAATAGATCTGTCAAAT…	TR29622.c0_g1_i2_2	mffcmnflvtsllllllftfpvtlqqqqlliSOSsSOAOAOAOGGOSVOVlpqkdvdavnsllrmskysisfaeiafkntdcdskefgysvqcncsfensrvcrvtqidlsnqelsgyiprsvgdleyltsldltsnrlrgsipdsfvnltqltelylgdnkldgpipdflgnmtslqtlylrtnffsesippqlgnlsvlqylslrenflsgsipidlgnmsgliglylydndlsgelpphlgnlsylqslylmnnrf	complete	259	18	19	19	LRR_8	PF13855.7	Leucine rich repeat	CL0022	104	163	2	61	2.6e-10	39.9
305	TR29622.c0_g1_i4	AAAAAAAAGAAGCCATCATCCTTGAGCTTTCCAGAAAAGTTGGAGTATCATATTACAACCACCATGTTTTTCTGCATGAATTTTTTAGTGACATCTTTGCTGCTGCTTTTGTTATTCACCTTTCCGGTGACCTTGCAACAACAACAACTGCTGATATCTCCATCTTCATCTCCGGCTCCGGCTCCGGCTCCCGGAGGCCCTAGTGTTCCAGTTCTTCCTCAAAAGGATGTTGATGCTGTCAATAGTTTACTTCGAATGTCGAAGTACTCTATTAGCTTTGCAGAAATCGCTTTTAAGAATACAGACTGTGATTCAAAGGAGTTTGGTTATTCAGTACAATGCAACTGCAGCTTTGAGAATTCCAGAGTTTGTCGAGTGACTCAAATAGATCTGTCAAAT…	TR29622.c0_g1_i4_2	mffcmnflvtsllllllftfpvtlqqqqlliSOSsSOAOAOAOGGOSVOVlpqkdvdavnsllrmskysisfaeiafkntdcdskefgysvqcncsfensrvcrvtqidlsnqelsgyiprsvgdleyltsldltsnrlrgsipdsfvnltqltelylgdnkldgpipdflgnmtslqtlgqvslsfrvmtgkvshv	complete	197	18	19	19	LRR_8	PF13855.7	Leucine rich repeat	CL0022	104	163	2	61	2e-10	40.3
306	TR29622.c0_g1_i4	AAAAAAAAGAAGCCATCATCCTTGAGCTTTCCAGAAAAGTTGGAGTATCATATTACAACCACCATGTTTTTCTGCATGAATTTTTTAGTGACATCTTTGCTGCTGCTTTTGTTATTCACCTTTCCGGTGACCTTGCAACAACAACAACTGCTGATATCTCCATCTTCATCTCCGGCTCCGGCTCCGGCTCCCGGAGGCCCTAGTGTTCCAGTTCTTCCTCAAAAGGATGTTGATGCTGTCAATAGTTTACTTCGAATGTCGAAGTACTCTATTAGCTTTGCAGAAATCGCTTTTAAGAATACAGACTGTGATTCAAAGGAGTTTGGTTATTCAGTACAATGCAACTGCAGCTTTGAGAATTCCAGAGTTTGTCGAGTGACTCAAATAGATCTGTCAAAT…	TR29622.c0_g1_i4_2	mffcmnflvtsllllllftfpvtlqqqqlliSOSsSOAOAOAOGGOSVOVlpqkdvdavnsllrmskysisfaeiafkntdcdskefgysvqcncsfensrvcrvtqidlsnqelsgyiprsvgdleyltsldltsnrlrgsipdsfvnltqltelylgdnkldgpipdflgnmtslqtlgqvslsfrvmtgkvshv	complete	197	18	19	19	LRR_8	PF13855.7	Leucine rich repeat	CL0022	129	180	3	54	1.2e-08	34.6
307	TR29633.c0_g1_i3	AGAGATTGCTGCTTGAGAAAAAGGTTAGTGCCAAGAAAAGAAAAGAAGATGTTAAACAAGAAAAGAAACCAAAAGAAAAGAAATGTACTTCTGAAATTGTTTTACTGTGGTAAAAAAGGCTTCTTTTTCCGTACTCTTTTATGTTTTCGAAGAGTTTTATATTGTTTTTGTCGTGGGCTGAGAAAAGACTGCTCAAGTTGGTTGCTTTTGCTACTCAATTACCTGGGTTTTTCATTTACCTATGGATTTTACCTCTAAAGGGTCTTTACGTTGCAAAACAAAAAAATACATAACAAGACATTTTCTGTTGGTGGGCAGATGGGAGTAGTAGTTCTACTTTTTCTTTCTATTATCATTATTTCTACTACTTCTTGGCTGTTGCAGAAATCTTTTCACTGG…	TR29633.c0_g1_i3_7	mgvvvllflsiiiisttswllqksfhwvlgfmggksskssshgryasyssnyrdnoqpsysqptrtoqysysaoasqpnrrlerkysridddyhsleqvtdalaraglessnlivgidftksnewtgarsfhrkslhhigdelnpyeqaisiigktlskfdednlipcfgfgdasthdqevfsfypddrfcdgfeevlrryrelvpqlrlagptsfgpiiemaitiveqsggqyhvlviiadgqvtrsvdtvrgqlspqekrtveaivkaseyplsiilvgvgdgpwdmmrefddniparafdnfqfvnfteimskhvdrsrkeaefalsalmeipsqykatlelnilgasrgkeidrialpooyygTOSlgTOkooqssnyrOSvpsSOheyaasvst…	complete	454	9	23	23	Copine	PF07002.17	Copine	CL0128	135	348	1	215	8.9e-76	254.2
308	TR29633.c0_g1_i3	AGAGATTGCTGCTTGAGAAAAAGGTTAGTGCCAAGAAAAGAAAAGAAGATGTTAAACAAGAAAAGAAACCAAAAGAAAAGAAATGTACTTCTGAAATTGTTTTACTGTGGTAAAAAAGGCTTCTTTTTCCGTACTCTTTTATGTTTTCGAAGAGTTTTATATTGTTTTTGTCGTGGGCTGAGAAAAGACTGCTCAAGTTGGTTGCTTTTGCTACTCAATTACCTGGGTTTTTCATTTACCTATGGATTTTACCTCTAAAGGGTCTTTACGTTGCAAAACAAAAAAATACATAACAAGACATTTTCTGTTGGTGGGCAGATGGGAGTAGTAGTTCTACTTTTTCTTTCTATTATCATTATTTCTACTACTTCTTGGCTGTTGCAGAAATCTTTTCACTGG…	TR29633.c0_g1_i3_7	mgvvvllflsiiiisttswllqksfhwvlgfmggksskssshgryasyssnyrdnoqpsysqptrtoqysysaoasqpnrrlerkysridddyhsleqvtdalaraglessnlivgidftksnewtgarsfhrkslhhigdelnpyeqaisiigktlskfdednlipcfgfgdasthdqevfsfypddrfcdgfeevlrryrelvpqlrlagptsfgpiiemaitiveqsggqyhvlviiadgqvtrsvdtvrgqlspqekrtveaivkaseyplsiilvgvgdgpwdmmrefddniparafdnfqfvnfteimskhvdrsrkeaefalsalmeipsqykatlelnilgasrgkeidrialpooyygTOSlgTOkooqssnyrOSvpsSOheyaasvst…	complete	454	9	23	23	zf-C3HC4_3	PF13920.7	Zinc finger, C3HC4 type (RING finger)	CL0229	408	449	2	49	2.9e-07	30.3
309	TR29633.c0_g1_i4	AGAGATTGCTGCTTGAGAAAAAGGTTAGTGCCAAGAAAAGAAAAGAAGATGTTAAACAAGAAAAGAAACCAAAAGAAAAGAAATGTACTTCTGAAATTGTTTTACTGTGGTAAAAAAGGCTTCTTTTTCCGTACTCTTTTATGTTTTCGAAGAGTTTTATATTGTTTTTGTCGTGGGCTGAGAAAAGACTGCTCAAGTTGGTTGCTTTTGCTACTCAATTACCTGGGTTTTTCATTTACCTATGGATTTTACCTCTAAAGGGTCTTTACGTTGCAAAACAAAAAAATACATAACAAGACATTTTCTGTTGGTGGGCAGATGGGAGTAGTAGTTCTACTTTTTCTTTCTATTATCATTATTTCTACTACTTCTTGGCTGTTGCAGAAATCTTTTCACTGG…	TR29633.c0_g1_i4_7	mgvvvllflsiiiisttswllqksfhwvlgfmggksskssshgryasyssnyrdnoqpsysqptrtoqysysaoasqpnrrlerkysridddyhsleqvtdalaraglessnlivgidftksnewtgarsfhrkslhhigdelnpyeqaisiigktlskfdednlipcfgfgdasthdqevfsfypddrfcdgfeevlrryrelvpqlrlagptsfgpiiemaitiveqsggqyhvlviiadgqvtrsvdtvrgqlspqekrtveaivkaseyplsiilvgvgdgpwdmmrefddniparafdnfqfvnfteimskhvdrsrkeaefalsalmeipsqykatlelnilgasrgkeidrialpooyygTOSlgTOkooqssnyrOSvpsSOheyaasvst…	complete	454	9	23	23	Copine	PF07002.17	Copine	CL0128	135	348	1	215	8.9e-76	254.2
310	TR29633.c0_g1_i4	AGAGATTGCTGCTTGAGAAAAAGGTTAGTGCCAAGAAAAGAAAAGAAGATGTTAAACAAGAAAAGAAACCAAAAGAAAAGAAATGTACTTCTGAAATTGTTTTACTGTGGTAAAAAAGGCTTCTTTTTCCGTACTCTTTTATGTTTTCGAAGAGTTTTATATTGTTTTTGTCGTGGGCTGAGAAAAGACTGCTCAAGTTGGTTGCTTTTGCTACTCAATTACCTGGGTTTTTCATTTACCTATGGATTTTACCTCTAAAGGGTCTTTACGTTGCAAAACAAAAAAATACATAACAAGACATTTTCTGTTGGTGGGCAGATGGGAGTAGTAGTTCTACTTTTTCTTTCTATTATCATTATTTCTACTACTTCTTGGCTGTTGCAGAAATCTTTTCACTGG…	TR29633.c0_g1_i4_7	mgvvvllflsiiiisttswllqksfhwvlgfmggksskssshgryasyssnyrdnoqpsysqptrtoqysysaoasqpnrrlerkysridddyhsleqvtdalaraglessnlivgidftksnewtgarsfhrkslhhigdelnpyeqaisiigktlskfdednlipcfgfgdasthdqevfsfypddrfcdgfeevlrryrelvpqlrlagptsfgpiiemaitiveqsggqyhvlviiadgqvtrsvdtvrgqlspqekrtveaivkaseyplsiilvgvgdgpwdmmrefddniparafdnfqfvnfteimskhvdrsrkeaefalsalmeipsqykatlelnilgasrgkeidrialpooyygTOSlgTOkooqssnyrOSvpsSOheyaasvst…	complete	454	9	23	23	zf-C3HC4_3	PF13920.7	Zinc finger, C3HC4 type (RING finger)	CL0229	408	449	2	49	2.9e-07	30.3
311	TR29681.c3_g4_i1	CCAAAATACCCCTTCACTCTCTCTTCTTCCTCATCCGATTTCTCCCCCTCCCTTTCCTTTTCTCGCTCTCTCTCGCTCTCTTCATATTCTCTTTCCCTCTGTCCTCTTCCCACCGCAACCATGACCACCGCTATCCTCCATCTCCCTTTTTTTTTTTTCTTCTTCGCCACCGCAGCACCAGAACCACCATTACAATCACCACTAACGCCACCGACTACAACAATTACCAAAACCACAAAATCAAATCCAAGTCAAAACCCTAACAATTCCAACTAGGAATCTCAAGCTTTCCGGATCCAATTACCAAATCCACAAATTCAAATCCGGTCAGAAAAGAGAAAGACATCATGCGTCTAAATTCCATTTCAGATCCGAAACAAAGAAGCCGTCTGGCTTCAT…	TR29681.c3_g4_i1_2	mttailhlpffffffataAOepolqSOlTOOTttitkttksnOSqnpnnsn	complete	51	10	26	26
312	TR29689.c3_g1_i1	GCACGCCTGCCCATTGATGATTGAAGCTCTATAAATTATCCGAGTTTCTTGCCAAATATAGCATTCCAAATATTCTTTTCAACATGGCCTTTCTCCTCCTGTTGTTTTGCCTTGTACCAATTCTCTACTGCCTAGCTACTATCTTTCTTCGTCGAAATGCAACCATCTCCGACTCCAAAACAAATACCCCTCCTGGTAGTACTGGCTGGCCCTTTGTGGGCGAAATGCTCGAGTTGGGCATGCTAGGAGGCAAAGGTATCCCAGAGAAATTTTACGAGAAAAGAATGAAGAAATACTCACCAGAAGTGTTCAAAACCTCAATCCTTGGCGAAACCACCGCAGTTTTCTGTGGAGTTTCTGGAAACAAATTCTTGTTCTCGAATGAGAACAAGCTTGTCT…	TR29689.c3_g1_i1_5	mafllllfclvpilyclatiflrrnatisdsktntoogstgwpfvgemlelgmlggkgipekfyekrmkkyspevfktsilgettavfcgvsgnkflfsnenklvfiswprtiakllphtagmpntakentkvqnilnnffkpqllrnyvaivdavarkhldskwdsqkevtvlplvreytfavackiflsiddprtveklanpfniltagffnipinipgtsynkaikasnivreilygiirerkahvmagkspwsddilwnmimmgeddggelseleiadhllvfflasqdstntvitflvkylaeyhqvheevmkeqmriaedkkdqlrwedlakmkyswnvasevmrvmppaqgnfrealtdftysgfffpkgskifwtahtthknpdcfpdpek…	complete	476	6	9	9	p450	PF00067.23	Cytochrome P450	No_clan	36	450	1	437	1.2e-63	215.6
313	TR29761.c0_g1_i1	TTACACACCATGGTGTAGTCAACTTCAAGCTAATACCTTTTCTTTTCTTTTTCACTTTTAGACAGTGGGGTCAAACCTTCTCCCTGTGCATCCCTCTGCCTCAGCAAACAACTCCTCCTCTCTCACACAAACACACACTCCCTCCCTCTATCTCTGCCTTGAATTTCGCTTCCCGGTCTCTCCATTTCTTCCCTCGTTCTCTTTTTCTCCACCTTCACCTTTCCTCCTACGCCACCACCTCTCCACGCCGCTCTCCTCCCTATGTTTTCCCTCCAATAATTCCTCCGACACCGCCGCCGCCTCACTCCGTTAATTAATTCACTGCTAATTAAGGAAATGCATCCACTCACTACCACCTCCCCCTCTGCTGGAACCAAGCCGGAGGTTCACCCGTCGTCG…	TR29761.c0_g1_i1_7	thhgvvnfklipflffftfrqwgqtfslciplpqqttoolshkhtlposisalnfasrslhffprslflhlhlssyattSOrrSOoyvfpoiipOToppphsvn	5prime_partial	105	6	17	17
314	TR29761.c0_g1_i2	TTACACACCATGGTGTAGTCAACTTCAAGCTAATACCTTTTCTTTTCTTTTTCACTTTTAGACAGTGGGGTCAAACCTTCTCCCTGTGCATCCCTCTGCCTCAGCAAACAACTCCTCCTCTCTCACACAAACACACACTCCCTCCCTCTATCTCTGCCTTGAATTTCGCTTCCCGGTCTCTCCATTTCTTCCCTCGTTCTCTTTTTCTCCACCTTCACCTTTCCTCCTACGCCACCACCTCTCCACGCCGCTCTCCTCCCTATGTTTTCCCTCCAATAATTCCTCCGACACCGCCGCCGCCTCACTCCGTTAATTAATTCACTGCTAATTAAGGAAATGCATCCACTCACTACCACCTCCCCCTCTGCTGGAACCAAGCCGGAGGTTCACCCGTCGTCG…	TR29761.c0_g1_i2_6	thhgvvnfklipflffftfrqwgqtfslciplpqqttoolshkhtlposisalnfasrslhffprslflhlhlssyattSOrrSOoyvfpoiipOToppphsvn	5prime_partial	105	6	17	17
315	TR29776.c0_g1_i1	CTCCCACATAAGTTGCAGACAAATCCATTATTTACTTCATGCTTTTCCTCACTCCTTTCTTCTTCCCTCTTCTTTCTCCAACAATGTCAAAGCAAAAACCCAAATTCTCCACAATGCCAAACCCAATAGCCCCAATCCCACATTCATCACTCTTCCTACTTATCTTCTCCTTCTTCTTCCTTCACTCTGCTTCCCAAAACCCAGACTTAGCTCCACTTTTAGCCTTCAAATCCTCCTGTGACACCTCCAATAACATCCTCAATTGGAACTCCTCCACTGACCCCTGCACTTGGCCCGGTATTTACTGCTCCAGAAACCGGGTCATCCGCCTCGTTCTTGAAAATTTTCAGCTAGAAAACTCCTTCCATTCCCTTACTTCCTTAACTGAACTTCGGATTC…	TR29776.c0_g1_i1_5	metsphlltllsisllgsflavdpgtpnykpqlfavsppflpqcpctssAOnqipqlsTOlSOqiAOTwvnrrpqyilslvhchrprrgtyl	complete	92	9	19	19
316	TR29786.c0_g1_i1	CAAGCAAATGCATCACTATCAGACCTCTTCCACCTTATTATACATTTCTTGTTGCCAATTATCTTTGAGAAGGGTAGAAGAAAATGGAGGGAATACGCAACAATTGCGCCTCTCTAGCGTTTCTGATGTCTTTGTTGCTTGCTGAAAACTTGATCATTTGTGTCTTGTCTTCTGCTACTGTGGAAGACCAAAAGAACTACTACTCGCCTCATCATCCCCCTCATGGTTCTCATCATACACCATCCCCCGGTTCAGGTGGTGGAAGCTACGGCGGCTCACCACCGTCAGACTGTGGTACCCCACCAAGTGGCGGAGACCAATATAGTCCTTCGCCATCGCCTCCATCAGGCGATGATGGACTCAACTATCCTCCTCCAAGTTCCGGCGGCAGTATTTCCA…	TR29786.c0_g1_i1_6	megirnncaslaflmslllaenliicvlssatvedqknyySOhhpohgshhTOSOGsgggsyggSOOSdcgTOOSggdqySOSOSOOSgddglnyooossggsisTOSSOdptilTOoevlTOOSfoiidOGsggTOTVOdvsVOfpoftasTOoialipOTTOlidOGtgsSOAfpgisVOSOofalGOnslpftyvywsthpslvstmldylnrfrgaigaigfpgfgsnmslqqallntrtdglgalyregaasllnsmaaaekfpyttsqvrerfvaalgsneaaaaqarlfklaneghfprt	complete	307	60	133	85
317	TR29846.c0_g1_i2	GAGCAATTGAAACACAGTCATCCGTCGAGTCTACTCTTTCATTTCTATCTGATCACCAAACAATTCCGATCACCATTTACACTTCTGATTCTTTTGCGTGTAAATGTTTGAGATACTTCATATATGTGTAGCCTCCTTTAAGATAGAGATAGAAAGAAGATATCTTCATGGCTCAAAATCAGTATAAGTCTTTGGACTCTGTCACTGTAACTGACATCGTTTCGGTGGGAATATCTTCTGAAGCTGCAGACAGAATCCACCAAAAACTGAAGGAAATTGTTAGTAATTGTGGCCCTGCAAGTCCTGAGACATGGCAGTACATCTCCAAGCAAATTCTCCATCCTGAATTTCCCTTCTCGTTTCACCAGTTGATGTATTATGGATGCTACAAAGATTTTG…	TR29846.c0_g1_i2_12	mmgpwllyasllnsasialyigsplgsgfakfvqdakvtmlgvipsivrawkttnctagydwssircfgstgeassvdeylwlmgrahykpvieycggteiggafvtgslvqpqslaafstasmgsclfilgsdglploonaogigelalgpvmfggsstllnadhvevyfkgmpvwngkilrrhgdvfertskgyyrahgraddtmnlggikvssieiervcnavdsnvvetaaigvSOOGgGOerlviavvlkepdspsvnlqtlmqlfnsalqkklnplfkvsnivplpalprtatnkvmrrvlrqqlsqaeknpkl	complete	320	6	7	7	AMP-binding	PF00501.29	AMP-binding enzyme	CL0378	5	209	220	423	7.6e-08	31.4
318	TR29847.c0_g1_i1	AAATCTTCCTCCCCACCCCCCACCCCACGCACCCACCCTCCCTCAGCTTCTTTAACCCTATTCTCTTTCATAATCGCCCAAAGTTCCCACCTTTACCAAAACCCTCAAAGCATTTGAACAAAGAAAAGTGTTCCACTCCAAGAACCCACCTCAAATGCCTCCAAGAACCCTCCAAGAACCCATTTTTCTGCTTCTCACAATCTTCCTGGTGGCATACCCCATTGTTGTGTTCTCCAAATCCACCATAGAACCATGCTCCAACTCAGATTCTTGCTCAGCACTCGTGGGCTACACACTCTACACTGAGCTCAAAGTAGCTGAGGTTGCATCCCTCTTCAATGTCGACCCAATAGCTCTCCTAACTGCAAATTCCATAGATATCTCTTACCCAGATGTCGA…	TR29847.c0_g1_i1_6	mpprtlqepifllltiflvaypivvfskstiepcsnsdscsalvgytlytelkvaevaslfnvdpialltansidisypdvenhilpatlfvkvpiscscvdgirkststtyktrpsdtlswiadnvygglvsadqireanaksisdpsmlnvgtmlviplpctcfngtdnnlpavymsyvvesvdtlagiakrysttltdlmnvnalgspavkegdilaiplsacssnfpkyasdyglsvpngsytvtashcvecscapgsrnlycmpaslavscssmqcsnsnlmlgnvtmqqtsagcnvtscsyggfvngsivttlstslqprcpGOqqfptlvVOOSsvGOGslfAOAOTOSsiagAOAalpgssvVOSsgsmtnOAngpagsaskassfrnpsa…	complete	419	24	53	53	LysM	PF01476.21	LysM domain	CL0187	112	160	1	44	1.9e-05	24.7
319	TR29847.c0_g1_i1	AAATCTTCCTCCCCACCCCCCACCCCACGCACCCACCCTCCCTCAGCTTCTTTAACCCTATTCTCTTTCATAATCGCCCAAAGTTCCCACCTTTACCAAAACCCTCAAAGCATTTGAACAAAGAAAAGTGTTCCACTCCAAGAACCCACCTCAAATGCCTCCAAGAACCCTCCAAGAACCCATTTTTCTGCTTCTCACAATCTTCCTGGTGGCATACCCCATTGTTGTGTTCTCCAAATCCACCATAGAACCATGCTCCAACTCAGATTCTTGCTCAGCACTCGTGGGCTACACACTCTACACTGAGCTCAAAGTAGCTGAGGTTGCATCCCTCTTCAATGTCGACCCAATAGCTCTCCTAACTGCAAATTCCATAGATATCTCTTACCCAGATGTCGA…	TR29847.c0_g1_i1_6	mpprtlqepifllltiflvaypivvfskstiepcsnsdscsalvgytlytelkvaevaslfnvdpialltansidisypdvenhilpatlfvkvpiscscvdgirkststtyktrpsdtlswiadnvygglvsadqireanaksisdpsmlnvgtmlviplpctcfngtdnnlpavymsyvvesvdtlagiakrysttltdlmnvnalgspavkegdilaiplsacssnfpkyasdyglsvpngsytvtashcvecscapgsrnlycmpaslavscssmqcsnsnlmlgnvtmqqtsagcnvtscsyggfvngsivttlstslqprcpGOqqfptlvVOOSsvGOGslfAOAOTOSsiagAOAalpgssvVOSsgsmtnOAngpagsaskassfrnpsa…	complete	419	24	53	53	LysM	PF01476.21	LysM domain	CL0187	180	222	1	44	9.6e-09	35.2
320	TR30103.c0_g1_i1	CAACTAACAAAATAATATGATAATGCATCTTCACAGATCAACTAACACCTCTTCACCAACACCTATAGAACGGCATCTCCTTCTACCTCCACTGCCTCTTCTCATAGGCCAGTTACCAACTAGTTATGGAGGGTTTTTACCCAACCTAGAGTAGTTCATGTTAATGAAATGCTTGTCTTCATCAGTTAGTGGATGCTTCTTGCCATTTCTAGTCTTGGCACCAGCTCCTTTGGATGCTGAACTTGGTCTAGGTGCTGAAGCTGGATCTGGTTCACTTGGCCCTGTTGCACTTGAATCTGGTACACCTGGACCTGATGCAGTTGGATCTGGTGCAAATGGCCCTGCTGCAGTTGGACCTCATCCACTTCTCCCTGCTGCACTTGCCACTGATTGAGTTGG…	TR30103.c0_g1_i1_8	mlmkclsssvsgcflpflvlapapldaelglgaeagsgslGOValesgTOGOdavgsganGOAavGOhpllpaalatd	complete	78	12	27	27
321	TR30103.c1_g1_i1	GTTGTTAGTTGTGTAGACAAATGTGATGATGATAGGATGTCTATGTATGAAATAATTGCGGTGTTGGTTGAGTTAGGTCACATTAGCACAAGAAAGGTGGATATTTTCTACGTAGAGCCTAGTTATACTTTGGGGACTGGCCTAAGCTGGATTGCCAGTGACAAAGATGTCCTAGAACTATGCAAATGGGCCGAGAAAAATAAGGTGATGCAAATATACTGCCACGAGTTACATGCAGGTGAAGCTAAAATTCTTGAATGGATGCAAGCATGCTTAGAAGAATACACAAGTACCATGTCCAAGCTACTTTATGCTGGCACTAATGTTCTTGAATCTGTCATCATTGAATGTGTTGAATCAATTTTGCAGCATGATTCCATGATAGTTGGTGCTGATGAT…	TR30103.c1_g1_i1_9	mlmkclsssvsgcflpflvlapapldaelglgaeagsgslGOValesgTOGOdavgsganGOAavGOhpllpaalatd	complete	78	12	27	27
322	TR30103.c1_g2_i1	CTTCTGTTGACTGAAGTTAAGAAAATATCCATCTGTAATCCATTGTTTTTGTTTCCATGGGTTTATCCAAAACCCACAGAAAGCCGAGGCCAAATCACTCGAACCAACTGTGAAGTTAACAACCCCCACCACCCCCACCACCGTATCCGGCGGTGGCAATGGCCGTCACCCTCCCTCTCTCGCCTCTTCCAATATCCCAGCCAAAGCTTCCTTTCTTTTCCACCCTACACTCCCCTCACCGCTACACTAGCCTGCTTAAAATTCCCCCAATTTGCCGGCAAAGCATTTCGGCTTCTGTTTTAGTTTCCTTCCGGCGACCCGACTTCCGTGTCTGGGCTGACGACGGTGACGGAGATAGCGCGGATCCGGATGATTATGACATGGACGAGGAAGAAGTGG…	TR30103.c1_g2_i1_10	mlmkclsssvsgcflpflvlapapldaelglgaeagsgslGOValesgTOGOdavgsganGOAavGOhpllpaalatd	complete	78	12	27	27
323	TR30263.c0_g1_i1	GGGGAACAAAAAAAAAGAGAAAAACCTTAACTGGATTTATCTTTTCTTTTTTTGTTTTCTTTTCTTTTCCGCGCCCTTTAGCGCGCCGCCAGCTGGTCCGAGGTCTTCTTCTTCTCAAGAATTTCTCAAAATTCCGTCAAGGGGGAAAAGTTATCCTCCTCCGAGTCAAAAACAATGGCGGCGTCGCTTCGAATCAACATTAGACCCTGTGCCCCTCACCAGAACCTCCATTCCAAAAAAATTTCCCGGAAATGCGCCACAATCCGTTGCTCCGCCGCTGCCGCTCCCACCAGACGGTACTCTATAACCCTCCTCCCAGGTGATGGAATTGGCCCAGAAGTCATTTCCGTCGCCAAGACTGCCCTCCAACTCGCCGGTTCTCTTGAAGGGATTGATTTT…	TR30263.c0_g1_i1_1	gnkkkeknlnwiylfffcflffsAOfsAOOAGOrssssqeflkipsrgksypoosqkqwrrrfestldpvpltrtsipkkfpgnaoqsvaoolplppdgtl	5prime_partial	102	8	10	10
324	TR30263.c0_g1_i2	GGGGAACAAAAAAAAAGAGAAAAACCTTAACTGGATTTATCTTTTCTTTTTTTGTTTTCTTTTCTTTTCCGCGCCCTTTAGCGCGCCGCCAGCTGGTCCGAGGTCTTCTTCTTCTCAAGAATTTCTCAAAATTCCGTCAAGGGGGAAAAGTTATCCTCCTCCGAGTCAAAAACAATGGCGGCGTCGCTTCGAATCAACATTAGACCCTGTGCCCCTCACCAGAACCTCCATTCCAAAAAAATTTCCCGGAAATGCGCCACAATCCGTTGCTCCGCCGCTGCCGCTCCCACCAGACGGTACTCTATAACCCTCCTCCCAGGTGATGGAATTGGCCCAGAAGTCATTTCCGTCGCCAAGACTGCCCTCCAACTCGCCGGTTCTCTTGAAGGGATTGATTTT…	TR30263.c0_g1_i2_1	gnkkkeknlnwiylfffcflffsAOfsAOOAGOrssssqeflkipsrgksypoosqkqwrrrfestldpvpltrtsipkkfpgnaoqsvaoolplppdgtl	5prime_partial	102	8	10	10
325	TR30296.c0_g1_i1	TCCTCTTCTAAGAAAACATATCACTATACCCCTACACTTTCCAACATTTTCACACACTAAATTCTCTCACATCCTCTTGCCTCAAACCAAAAAAAATGGTTCCTGGCCCCCCATTTCTCCACCCCCATCACCACATTCTCCTCTTCCTACTCCTCTCCTCCACCACCATCACCACCTGCCTCCACCCTCCCACCACCACCACAATATCCCCAACCAAAGCCCCAACTGCACCCATCCCTACCACCTCCCCTTCCCCTGAAGCCACCCCATCCACCCCCACCCTACCCCCACTACCCCTGTTTCCACTTCACCACTAGATCCAGAGCAAGTCAGAGCCCTCCAATCCCTCCACATACCCACCTCCAAAGACCCCTGCTCCCCACTCCACAACTCCACCAC…	TR30296.c0_g1_i1_4	mvpgppflhphhhillflllssttittclhpOTtttiSOTkAOTAOipttSOSOeaTOSTOTlpolplfplhh	complete	73	20	31	31
326	TR30386.c1_g1_i1	TTTGAAAGAACGGATCCAAAGTTGTTTTCATGCCTATGACCCATGTTACGTAAACATTTAAAATCCTCTTAGATTGGATACTCATTGTAACGATTAAGCAACATGCTACTACTTGTGTTAAGCTGCATAAGCTGTTGGTATCCAACTGTACCATGTGCTATTGTCATGATTGTTCAATAATTTAACCCCTCATCTCCCAGTGCTCAAATTGCTGTCATTTCATCCATCCAAAAGGAAAATAAAAAAAGAAAAGGGACAAGAAGAAGTGCATGATTAGTGGGTATTTTATGGATAAAACAAACATTTTACAGCATCATTAACAGTAAATGGGGCCATATAAATACAATGATTGGGAACCTTCGGATATAACATCATCACAGGTTTCTCATTGAGAGCTGG…	TR30386.c1_g1_i1_5	maiprisrcnlwcalklfvllqlqlvslvncnfykvgdlkgwnipssanpdvytqwpkslkfnvgdiifflyppsqdsvirvteesytscnlkapiltmkdgnsqfnitcpgeyyftsgmlnhcqqsqklhisvpgngscaeAOOSyepdtsaqSOqadSOSSOTafgsipmqetsssplfhsslaftasvviglfflcfvgl	complete	203	12	23	23	Cu_bind_like	PF02298.18	Plastocyanin-like domain	CL0026	42	127	1	83	4.7e-19	68.2
327	TR30386.c1_g1_i2	TTTGAAAGAACGGATCCAAAGTTGTTTTCATGCCTATGACCCATGTTACGTAAACATTTAAAATCCTCTTAGATTGGATACTCATTGTAACGATTAAGCAACATGCTACTACTTGTGTTAAGCTGCATAAGCTGTTGGTATCCAACTGTACCATGTGCTATTGTCATGATTGTTCAATAATTTAACCCCTCATCTCCCAGTGCTCAAATTGCTGTCATTTCATCCATCCAAAAGGAAAATAAAAAAAGAAAAGGGACAAGAAGAAGTGCATGATTAGTGGGTATTTTATGGATAAAACAAACATTTTACAGCATCATTAACAGTAAATGGGGCCATATAAATACAATGATTGGGAACCTTCGGATATAACATCATCACAGGTTTCTCATTGAGCTGCCA…	TR30386.c1_g1_i2_5	maiprisrcnlwcalklfvllqlqlvslvncnfykvgdlkgwnipssanpdvytqwpkslkfnvgdiifflyppsqdsvirvteesytscnlkapiltmkdgnsqfnitcpgeyyftsgmlnhcqqsqklhisvpgngscaeAOOSyepdtsaqSOqadSOSSOTafgsipmqetsssplfhsslaftasvviglfflcfvgl	complete	203	12	23	23	Cu_bind_like	PF02298.18	Plastocyanin-like domain	CL0026	42	127	1	83	4.7e-19	68.2
328	TR30386.c1_g1_i3	TTTGAAAGAACGGATCCAAAGTTGTTTTCATGCCTATGACCCATGTTACGTAAACATTTAAAATCCTCTTAGATTGGATACTCATTGTAACGATTAAGCAACATGCTACTACTTGTGTTAAGCTGCATAAGCTGTTGGTATCCAACTGTACCATGTGCTATTGTCATGATTGTTCAATAATTTAACCCCTCATCTCCCAGTGCTCAAATTGCTGTCATTTCATCCATCCAAAAGGAAAATAAAAAAAGAAAAGGGACAAGAAGAAGTGCATGATTAGTGGGTATTTTATGGATAAAACAAACATTTTACAGCATCATTAACAGTAAATGGGGCCATATAAATACAATGATTGGGAACCTTCGGATATAACATCATCACAGGTTTCTCATTGAGCTGCCA…	TR30386.c1_g1_i3_5	maiprisrcnlwcalklfvllqlqlvslvncnfykvgdlkgwnipssanpdvytqwpkslkfnvgdiifflyppsqdsvirvteesytscnlkapiltmkdgnsqfnitcpgeyyftsgmlnhcqqsqklhisvpgngscaeAOOSyepdtsaqSOqadSOSSOTafgsipmqetsssplfhsslaftasvviglfflcfvgl	complete	203	12	23	23	Cu_bind_like	PF02298.18	Plastocyanin-like domain	CL0026	42	127	1	83	4.7e-19	68.2
329	TR30386.c1_g1_i4	TTTGAAAGAACGGATCCAAAGTTGTTTTCATGCCTATGACCCATGTTACGTAAACATTTAAAATCCTCTTAGATTGGATACTCATTGTAACGATTAAGCAACATGCTACTACTTGTGTTAAGCTGCATAAGCTGTTGGTATCCAACTGTACCATGTGCTATTGTCATGATTGTTCAATAATTTAACCCCTCATCTCCCAGTGCTCAAATTGCTGTCATTTCATCCATCCAAAAGGAAAATAAAAAAAGAAAAGGGACAAGAAGAAGTGCATGATTAGTGGGTATTTTATGGATAAAACAAACATTTTACAGCATCATTAACAGTAAATGGGGCCATATAAATACAATGATTGGGAACCTTCGGATATAACATCATCACAGGTTTCTCATTGAGAGCTGG…	TR30386.c1_g1_i4_5	maiprisrcnlwcalklfvllqlqlvslvncnfykvgdlkgwnipssanpdvytqwpkslkfnvgdiifflyppsqdsvirvteesytscnlkapiltmkdgnsqfnitcpgeyyftsgmlnhcqqsqklhisvpgngscaeAOOSyepdtsaqSOqadSOSSOTafgsipmqetsssplfhsslaftasvviglfflcfvgl	complete	203	12	23	23	Cu_bind_like	PF02298.18	Plastocyanin-like domain	CL0026	42	127	1	83	4.7e-19	68.2
330	TR30442.c0_g1_i1	TAGGAAAGCAAACCGCACTCGGCGTATATATAGACGTTTGATCCAGCAAACTATGTTCTTCACAACATAAACCTTTCTTTCTCCATGAGATCATTTATGCATCAAAATATGGCTTCTGTTTTTCCATTGAAATATTTTACCTTTGCTTTAGTAATAGTTTTGGTCTTCCTCAGTGAAACCTCTTCAGCTCAGTTGTCAACTAATTTTTACCAACGTTCTTGCCCGGGTGTTTATAATGCTATCAAATCCCAAGTGCAGACAGCAATAGCAAAGGAAGCCCGCATGGGAGCTTCTCTCCTCCGCTTATTTTTCCACGACTGCTTTGTCAATGGTTGCGATGGATCCATCCTTCTTGACGACACATCAACATTCACCGGAGAGAAACGGGCGGCTCCAAAT…	TR30442.c0_g1_i1_6	mrsfmhqnmasvfplkyftfalvivlvflsetssaqlstnfyqrscpgvynaiksqvqtaiakearmgasllrlffhdcfvngcdgsillddtstftgekraapnlnsargfevidnikaavekvcpgtvscadvlaitvrdsvhilggpywdvklgrrdartasqaaannsipaptfnlnrlisafgsvglsqkdmvalsgahtigqarctnfrariynetnidssfaaqrqsncprttgvgdnnlAOldpOSOTyfdndyfknlvnrkgllhsdqqlfnggstdslvrtystnqgtftsdfvtamikmgdikpltgsngevrkncrrin	complete	331	6	9	9	peroxidase	PF00141.24	Peroxidase	CL0617	54	294	2	228	3.2e-79	265.9
331	TR30442.c0_g1_i2	TAGGAAAGCAAACCGCACTCGGCGTATATATAGACGTTTGATCCAGCAAACTATGTTCTTCACAACATAAACCTTTCTTTCTCCATGAGATCATTTATGCATCAAAATATGGCTTCTGTTTTTCCATTGAAATATTTTACCTTTGCTTTAGTAATACTTTTGGTGTTCTTGAGTGAAACCTCTTCAGCTCAATTGTCAACTAATTTTTACCAACGTTCTTGCCCGGGTGTTTATAATGCTATCAAATCCCAAGTGCAGACAGCAATAGCAAAGGAAGCCCGCATGGGAGCTTCTCTCCTCCGCTTGTTTTTCCACGACTGCTTTGTTAATGGTTGCGATGGATCCATCCTTCTTGACGACACATCAACATTTACAGGTGAGAAGCGGGCCGCTCCAAAT…	TR30442.c0_g1_i2_6	mrsfmhqnmasvfplkyftfalvillvflsetssaqlstnfyqrscpgvynaiksqvqtaiakearmgasllrlffhdcfvngcdgsillddtstftgekraapnlnsargfevidnikaavekvcpgtvscadvlaitvrdsvhtlggpywnvklgrrdartasqaaannsipaptfnlnrlisafgsvglsqkdmvalsgahtigqarctnfrariynetnidssfaaqrqsncprttgvgdnnlAOldpOSOAsfdndyfknlvnrkgllhsdqqlfnggstdslvrtystnqgtfssdfvaamikmgdikpltgsngevrkncrrin	complete	331	6	9	9	peroxidase	PF00141.24	Peroxidase	CL0617	54	294	2	228	6.2e-79	264.9
332	TR30629.c1_g1_i1	ATCTCAATCTCCTTTTTCTATTTACTATTTCTCTTTTCTCTCTCACACACCATCTGCGTGTTTTTCATCAACAAACACTCCTACCAGAACGAATATAAATTGGAACCCATTTCCATCCTTCACAATGCTGTAACTAAAAGTAAAACCTGAACCTACTCCTTCCTTTCTCTCTAGGTTTTTTGCAATTAAATTCAGAAATGGCGAATTCCAATGGAGGTGAAAGCGTGCCCTGCGATTTCTGTAATGAGCAATTAGCTGTTCTTTACTGCAGAGCTGATTCCGCTAAGCTCTGTTTGCTCTGTGATCAGCATGTTCATTCCGCTAACGCTCTTTCCCGTAAGCATATCCGGTCTCAGATCTGTGATAATTGCCGCTCCGAGCCCGTTTCCGTTCGGTGCT…	TR30629.c1_g1_i1_12	mfipltlfpvsisglrsviiaAOSOfpfgAOOTilcfvrsvigmlmvavcppphtivallrvfldallflslllhgvwrlrkkrlrlcwnpapigeavdm	complete	100	8	12	12
333	TR30641.c0_g1_i1	CTTCAAGCCAAGTTTCCATATCCATTTGCTCTCAATCAGCTTGTGCTCATGAGGAGATCATTGTTGCCAAAATGTTGCCTCTTTCTGTGCCTTCTACTTGTGGCATTACCTTACATGGTTGAAGCTGTAAAATCAGAAACTTTCAAGATCAGTGCAGCAAAGAACAGCTCAAAATCTAGAGCAAAGATTGCTTCCACCACATTGGTGAACGAGATGAAATTCCATAAAGCACCGTCAGGACCGAACCCAGTGGGAAACCATCGGCCACCAACAAGACAATAAACCGATAAATGCTAACTATCTGAAGAAAGCTTTGTCTTCAGGTGCAAGGAAGGTTAGATTTGCCTGTGTACTTTGCGACCATCTTATATGTGGGGTATTGGTTCTGTAACGAGATTG…	TR30641.c0_g1_i1_3	lqakfpypfalnqlvlmrrsllpkcclflclllvalpymveavksetfkisaaknssksrakiasttlvnemkfhkAOSGOnOVgnhrpptrq	5prime_partial	94	7	8	8
334	TR30641.c0_g1_i1	CTTCAAGCCAAGTTTCCATATCCATTTGCTCTCAATCAGCTTGTGCTCATGAGGAGATCATTGTTGCCAAAATGTTGCCTCTTTCTGTGCCTTCTACTTGTGGCATTACCTTACATGGTTGAAGCTGTAAAATCAGAAACTTTCAAGATCAGTGCAGCAAAGAACAGCTCAAAATCTAGAGCAAAGATTGCTTCCACCACATTGGTGAACGAGATGAAATTCCATAAAGCACCGTCAGGACCGAACCCAGTGGGAAACCATCGGCCACCAACAAGACAATAAACCGATAAATGCTAACTATCTGAAGAAAGCTTTGTCTTCAGGTGCAAGGAAGGTTAGATTTGCCTGTGTACTTTGCGACCATCTTATATGTGGGGTATTGGTTCTGTAACGAGATTG…	TR30641.c0_g1_i1_2	mrrsllpkcclflclllvalpymveavksetfkisaaknssksrakiasttlvnemkfhkAOSGOnOVgnhrpptrq	complete	77	7	8	8
335	TR30641.c0_g1_i2	CTTCAAGCCAAGTTTCCATATCCATTTGCTCTCAATCAGCTTGTGCTCATGAGGAGATCATTGTTGCCAAAATGTTGCCTCTTTCTGTGCCTTCTACTTGTGGCATTACCTTACATGGTTGAAGCTGTAAAATCAGAAACTTTCAAGATCAGTGCAGCAAAGAACAGCTCAAAATCTAGAGCAAAGATTGCTTCCACCACATTGGTGAACGAGATGAAATTCCATAAAGCACCGTCAGGACCGAACCCAGTGGGAAACCATCGGCCACCAACAAGACAATAAACCGATAAATGCTAACTATCTGAAGAAAGCTTTGTCTTCAGGTGCAAGGAAGGCGCGGTGGGTTCTCGGGTTAAGTGTCCAAACTTTATTGGGCTTCTTGTCGTATGACAATAGTAG…	TR30641.c0_g1_i2_2	lqakfpypfalnqlvlmrrsllpkcclflclllvalpymveavksetfkisaaknssksrakiasttlvnemkfhkAOSGOnOVgnhrpptrq	5prime_partial	94	7	8	8
336	TR30641.c0_g1_i2	CTTCAAGCCAAGTTTCCATATCCATTTGCTCTCAATCAGCTTGTGCTCATGAGGAGATCATTGTTGCCAAAATGTTGCCTCTTTCTGTGCCTTCTACTTGTGGCATTACCTTACATGGTTGAAGCTGTAAAATCAGAAACTTTCAAGATCAGTGCAGCAAAGAACAGCTCAAAATCTAGAGCAAAGATTGCTTCCACCACATTGGTGAACGAGATGAAATTCCATAAAGCACCGTCAGGACCGAACCCAGTGGGAAACCATCGGCCACCAACAAGACAATAAACCGATAAATGCTAACTATCTGAAGAAAGCTTTGTCTTCAGGTGCAAGGAAGGCGCGGTGGGTTCTCGGGTTAAGTGTCCAAACTTTATTGGGCTTCTTGTCGTATGACAATAGTAG…	TR30641.c0_g1_i2_1	mrrsllpkcclflclllvalpymveavksetfkisaaknssksrakiasttlvnemkfhkAOSGOnOVgnhrpptrq	complete	77	7	8	8
337	TR30641.c0_g1_i4	CTTCAAGCCAAGTTTCCATATCCATTTGCTCTCAATCAGCTTGTGCTCATGAGGAGATCATTGTTGCCAAAATGTTGCCTCTTTCTGTGCCTTCTACTTGTGGCATTACCTTACATGGTTGAAGCTGTAAAATCAGAAACATTCAAGATCAGTGCAGAAAAGTACAGCTCAAAATCTAGAGCAGAGCTTGCTTTCACCACATTGGCGGATAGAGAAGTGAACGAGATGAAATTCCAAAAAGCACCGTCAGGACCGAACCCAGTGGGAAACCATCGGCCACCAACAAGACAGTAAAGCGATAAAGGGTAACTATCTGAAGAAAGCTTTGTCTTTTCAAGTGTAAGGAAGGTTAGATTTGCCTGTGTACTTTGCGACCATCTTATATGTGGGGTATTGGTT…	TR30641.c0_g1_i4_3	lqakfpypfalnqlvlmrrsllpkcclflclllvalpymveavksetfkisaekyssksraelafttladrevnemkfqkAOSGOnOVgnhrpptrq	5prime_partial	98	7	8	8
338	TR30641.c0_g1_i4	CTTCAAGCCAAGTTTCCATATCCATTTGCTCTCAATCAGCTTGTGCTCATGAGGAGATCATTGTTGCCAAAATGTTGCCTCTTTCTGTGCCTTCTACTTGTGGCATTACCTTACATGGTTGAAGCTGTAAAATCAGAAACATTCAAGATCAGTGCAGAAAAGTACAGCTCAAAATCTAGAGCAGAGCTTGCTTTCACCACATTGGCGGATAGAGAAGTGAACGAGATGAAATTCCAAAAAGCACCGTCAGGACCGAACCCAGTGGGAAACCATCGGCCACCAACAAGACAGTAAAGCGATAAAGGGTAACTATCTGAAGAAAGCTTTGTCTTTTCAAGTGTAAGGAAGGTTAGATTTGCCTGTGTACTTTGCGACCATCTTATATGTGGGGTATTGGTT…	TR30641.c0_g1_i4_2	mrrsllpkcclflclllvalpymveavksetfkisaekyssksraelafttladrevnemkfqkAOSGOnOVgnhrpptrq	complete	81	7	8	8
339	TR30653.c0_g1_i1	TGTATAGAAATCAGAAAATAGTCCTTTTACACTTGGCCGTTACTCCTTCGCCGGCGTCGGGAGGCAGCACTCCTTTATTCTCACTTCTCAGTGAACAAAACTTGGGTTCAAGGCTTGCTGTTCGTACTCAAATCTCAGGTAATTAGCCTGCAATTCCCCAAAATTCTACGGTAAAAATGGCGGACAAGAAGGCAAGCAAGCCAAAGGTTAAGAAGGCCAATCTGCTCGATCACCACTCAATCAAACACATTCTCGATGAATCCGTCACTGAGATTGTGACGAGCAAAGGATATGCCGAAGATTTTAGGACGAGTAACGTCAGATTACTGCTTGGAACGATTATCATAGTTATCGCGCTTTTTGCTCAGTTCTATAATAAGAAGTTTCCTGAGAATATGA…	TR30653.c0_g1_i1_2	yrnqkivllhlavTOSOAsggsTOlfsllseqnlgsrlavrtqisgn	5prime_partial	48	7	11	11
340	TR30665.c0_g1_i1	TGTTAGAAAGTCAGAGTTACTGTTAACTTTTGTTAGTGTCATGATGCTAGCATATTGTTTTCTTTATTTAATTTTAGTGTTACAAGGGGGGTTGTCGTCGGCGGAGGAATATGAGCTTTCCGGGCGGCAAAGATCGGGGGTGTGGTTGCCGAAATCGGATGTGGATCTATTGGAATTCCCCTTGAATTTGGAGTTCTTTGAGGCTGAGTTCTTCTTGTGGGGTTCATTGGGTCATGGTTTGGACACTCAAGCTCCGGAGCTTGCCGGAGGTGGCCCGGCTCCGATTGGGGCAAGGATGGCTCATCTGGACCCTCTTACTAGAGATATTGTAGCTCAGTTTGCCTTTCAAGAAGTTGGCCATGTCAGGGCAATTAAAAGGACGGTGCCTGGATTTCCGAG…	TR30665.c0_g1_i1_5	mmlaycflylilvlqgglssaeeyelsgrqrsgvwlpksdvdllefplnleffeaefflwgslghgldtqAOelaggGOAOigarmahldpltrdivaqfafqevghvraikrtvogfprpllnisreafatvmnnavgktldppfdpyantinyllasyvipyvgltgyvganpklktpaakrlvagllgvesgqdavirtmlferamkkvepygitvaeftnkisilrnklgkgglkdeglvvrriegaegkisgnvlvgdkdslsyprtpeeilrivystgkenkpggfypegakgriakshlkegtthsl	complete	314	6	11	11	Ferritin_2	PF13668.7	Ferritin-like domain	CL0044	39	205	1	137	1.3e-32	112.9
341	TR30669.c0_g1_i1	ATTTGATGGGAAAAAAATATTGATATATAAAAACTTATACACAGAGATCTTAAGGACATTGAAGTATACAAATATTTTTATACAGTTGTGAAGTTGTTTAATCGTCACACTTTGAAGCCTTTAGTATAAAGCCAGTGAAGTATATATGTATGCTGCCCTTGAGTGAATTGTTTCCACTGTTGGTACCATAGATATGAGTAGAGGATAAAAGGCTTGGATCAGGCAGCAACAAATTGAGCATTAATGGATCTTCTTCACACTATAACTGCTCTGTTCTTCTTGGTCTTAAGTTGTGATGCAAGAAAATATTCATTAGTCCCCAAGTCCAGAACCACCTCATATGCAACAAACACAAACATGATCCACAAGACTCCCGGAAAGATCAGAATCCTCGGCGAC…	TR30669.c0_g1_i1_6	mdllhtitalfflvlscdarkyslvpksrttsyatntnmihktpgkirilgdaatelldftsttditydheisSOylpoydslAOiplpqTOSAOlcvsSOiipqTOOSsvilooosggsdggggyttosooilsypypootqiypootftnsptivypSOTnlpOSlTOOSOefvpTOAAOiyirOSOoqSOoitnVOfTOlpoefTOGOOVflppvvypooavpopoyiaopmalwcvakpsvpepiiqeamnyacgsgadcdqilpngscfspdsliahasfafnsywqrtkvgggtcefggtamlvtvdpsfdgchfify	complete	324	45	90	54	X8	PF07983.14	X8 domain	No_clan	237	308	1	76	1.3e-21	77.1
342	TR30705.c0_g1_i1	GTTAAATACTCTCCTTCCCATAGCAGCGGTGGGGGTAGCAAAATTGAGCAATAGCATTACTATTAGGCTATTAGCCTCAGTGGATTCAGCTCTGTCTTGATTCTGCAGTGCCATAATGCACAGCTGTTTCTCTGTGTTGTTAGTTGCTTTCCGTTCACTTATTGCTCTTTCTATTAACTATTAATTTCCTTCCATATTATATGCCTACCTCCCTTGTCAATTTAATTTTTTCCCTTTCCACAATCTCATTGTTTTTCCACTTAATTTGTCAAAAAGATATGGTATGATGATGCCATTTTGGCAATTGCATTCAAGTTCAAGATACCATCAATTTCTCTTGGACGTTACGTTCAAAAATCCCCCATTTCCTTATCTTTAATTGTTCATTTTTTCTTGTCT…	TR30705.c0_g1_i1_3	mllvaylyfilwfpmlraqtpadfssrsldsllqdyaframarrprtgipfdgnlpsnftgikvaalrlrsgslrrkgvsnfkefhlpigifeqpyverlvlvyqdlgnwsslyyplpgytylapilgllaydatnlsatklqeldirasqdpifinflnvqqspngnsptciyfgldgsvefdkvinqsvcvstkeghfsivvefaaAOSOAOVOAnolGOAOAgergkkgkdkrkigvaigsvvggvlllvllgvvvccivkcrrrkmfrrmetaaergeplvmanvgysrapvametrtrpslendylp	complete	312	14	17	17	DUF1191	PF06697.13	Protein of unknown function (DUF1191)	CL0661	25	205	3	183	2.6e-70	235.9
343	TR30705.c0_g1_i1	GTTAAATACTCTCCTTCCCATAGCAGCGGTGGGGGTAGCAAAATTGAGCAATAGCATTACTATTAGGCTATTAGCCTCAGTGGATTCAGCTCTGTCTTGATTCTGCAGTGCCATAATGCACAGCTGTTTCTCTGTGTTGTTAGTTGCTTTCCGTTCACTTATTGCTCTTTCTATTAACTATTAATTTCCTTCCATATTATATGCCTACCTCCCTTGTCAATTTAATTTTTTCCCTTTCCACAATCTCATTGTTTTTCCACTTAATTTGTCAAAAAGATATGGTATGATGATGCCATTTTGGCAATTGCATTCAAGTTCAAGATACCATCAATTTCTCTTGGACGTTACGTTCAAAAATCCCCCATTTCCTTATCTTTAATTGTTCATTTTTTCTTGTCT…	TR30705.c0_g1_i1_3	mllvaylyfilwfpmlraqtpadfssrsldsllqdyaframarrprtgipfdgnlpsnftgikvaalrlrsgslrrkgvsnfkefhlpigifeqpyverlvlvyqdlgnwsslyyplpgytylapilgllaydatnlsatklqeldirasqdpifinflnvqqspngnsptciyfgldgsvefdkvinqsvcvstkeghfsivvefaaAOSOAOVOAnolGOAOAgergkkgkdkrkigvaigsvvggvlllvllgvvvccivkcrrrkmfrrmetaaergeplvmanvgysrapvametrtrpslendylp	complete	312	14	17	17	Herpes_gE	PF02480.17	Alphaherpesvirus glycoprotein E	CL0011	192	280	302	386	2.8e-07	29.7
344	TR30747.c0_g1_i1	ATTTCTCATCCTACACTTTTGTGATTGAAACAGAGCTTCTTAGCCCAATGTTTAGTTTGATACAGCAGATATATAGCACCACCAAGATTGTAAGCCTGTAAATTCTGCATAGCGTAGAGCAGGTTTGCATCACTGAAGGTGATTGTCTTGTGGGTCTGCTTCATGTCTATCATCAATTCCTTTGTGGTTGTTGCAATTGGGGTGGCACACAAAGATGTTTGATGCAAGAACTGTTTCTAATGCTTACTGTGAAGCAGTTTTGCTTCTTTGGTTGCTGCTTTGAGTGCAGATTGAGATAAAATTACATGAAAAATATATTGCAGTTCACTAGTTTGATGAAGTGTCTTTATATATATGCACAGCAAGTATTAGGTGCTCCCGCGGTTCAGAATGCTGGCT…	TR30747.c0_g1_i1_5	mvlpvsamfltvlitmaaalasspevgssmktiegfetnstaivslflcsvdnOSTOGrOTkAOckgfsstssitsstnsfcflkltsedrrslaensrdsltvkhge	complete	108	9	11	11
345	TR30747.c0_g1_i2	ATTTCTCATCCTACACTTTTGTGATTGAAACAGAGCTTCTTAGCCCAATGTTTAGTTTGATACAGCAGATATATAGCACCACCAAGATTGTAAGCCTGTAAATTCTGCATAGCGTAGAGCAGGTTTGCATCACTGAAGGTGATTGTCTTGTGGGTCTGCTTCATGTCTATCATCAATTCCTTTGTGGTTGTTGCAATTGGGGTGGCACACAAAGATGTTTGATGCAAGAACTGTTTCTAATGCTTACTGTGAAGCAGTTTTGCTTCTTTGGTTGCTGCTTTGAGTGCAGATTGAGATAAAATTACATGAAAAATATATTGCAGTTCACTAGTTTGATGAAGTGTCTTTATATATATGCACAGCAAGTATTAGGTGCTCCCGCGGTTCAGAATGCTGGCT…	TR30747.c0_g1_i2_4	mvlpvsamfltvlitmaaalasspevgssmktiegfetnstaivslflcsvdnOSTOGrOTkAOckgfsstssitsstnsfcflkltsedrrslaensrdsltvkhge	complete	108	9	11	11
346	TR30747.c0_g1_i3	ATTTCTCATCCTACACTTTTGTGATTGAAACAGAGCTTCTTAGCCCAATGTTTAGTTTGATACAGCAGATATATAGCACCACCAAGATTGTAAGCCTGTAAATTCTGCATAGCGTAGAGCAGGTTTGCATCACTGAAGGTGATTGTCTTGTGGGTCTGCTTCATGTCTATCATCAATTCCTTTGTGGTTGTTGCAATTGGGGTGGCACACAAAGATGTTTGATGCAAGAACTGTTTCTAATGCTTACTGTGAAGCAGTTTTGCTTCTTTGGTTGCTGCTTTGAGTGCAGATTGAGATAAAATTACATGAAAAATATATTGCAGTTCACTAGTTTGATGAAGTGTCTTTATATATATGCACAGCAAGTATTAGGTGCTCCCGCGGTTCAGAATGCTGGCT…	TR30747.c0_g1_i3_4	mvlpvsamfltvlitmaaalasspevgssmktiegfetnstaivslflcsvdnOSTOGrOTkAOckgfsstssitsstnsfcflkltsedrrslaensrdsltvkhge	complete	108	9	11	11
347	TR30747.c0_g1_i4	ATTTCTCATCCTACACTTTTGTGATTGAAACAGAGCTTCTTAGCCCAATGTTTAGTTTGATACAGCAGATATATAGCACCACCAAGATTGTAAGCCTGTAAATTCTGCATAGCGTAGAGCAGGTTTGCATCACTGAAGGTGATTGTCTTGTGGGTCTGCTTCATGTCTATCATCAATTCCTTTGTGGTTGTTGCAATTGGGGTGGCACACAAAGATGTTTGATGCAAGAACTGTTTCTAATGCTTACTGTGAAGCAGTTTTGCTTCTTTGGTTGCTGCTTTGAGTGCAGATTGAGATAAAATTACATGAAAAATATATTGCAGTTCACTAGTTTGATGAAGTGTCTTTATATATATGCACAGCAAGTATTAGGTGCTCCCGCGGTTCAGAATGCTGGCT…	TR30747.c0_g1_i4_4	mvlpvsamfltvlitmaaalasspevgssmktiegfetnstaivslflcsvdnOSTOGrOTkAOckgfsstssitsstnsfcflkltsedrrslaensrdsltvkhge	complete	108	9	11	11
348	TR30747.c0_g1_i5	ATTTCTCATCCTACACTTTTGTGATTGAAACAGAGCTTCTTAGCCCAATGTTTAGTTTGATACAGCAGATATATAGCACCACCAAGATTGTAAGCCTGTAAATTCTGCATAGCGTAGAGCAGGTTTGCATCACTGAAGGTGATTGTCTTGTGGGTCTGCTTCATGTCTATCATCAATTCCTTTGTGGTTGTTGCAATTGGGGTGGCACACAAAGATGTTTGATGCAAGAACTGTTTCTAATGCTTACTGTGAAGCAGTTTTGCTTCTTTGGTTGCTGCTTTGAGTGCAGATTGAGATAAAATTACATGAAAAATATATTGCAGTTCACTAGTTTGATGAAGTGTCTTTATATATATGCACAGCAAGTATTAGGTGCTCCCGCGGTTCAGAATGCTGGCT…	TR30747.c0_g1_i5_4	mvlpvsamfltvlitmaaalasspevgssmktiegfetnstaivslflcsvdnOSTOGrOTkAOckgfsstssitsstnsfcflkltsedrrslaensrdsltvkhge	complete	108	9	11	11
349	TR30747.c0_g1_i7	ATTTCTCATCCTACACTTTTGTGATTGAAACAGAGCTTCTTAGCCCAATGTTTAGTTTGATACAGCAGATATATAGCACCACCAAGATTGTAAGCCTGTAAATTCTGCATAGCGTAGAGCAGGTTTGCATCACTGAAGGTGATTGTCTTGTGGGTCTGCTTCATGTCTATCATCAATTCCTTTGTGGTTGTTGCAATTGGGGTGGCACACAAAGATGTTTGATGCAAGAACTGTTTCTAATGCTTACTGTGAAGCAGTTTTGCTTCTTTGGTTGCTGCTTTGAGTGCAGATTGAGATAAAATTACATGAAAAATATATTGCAGTTCACTAGTTTGATGAAGTGTCTTTATATATATGCACAGCAAGTATTAGGTGCTCCCGCGGTTCAGAATGCTGGCT…	TR30747.c0_g1_i7_4	mvlpvsamfltvlitmaaalasspevgssmktiegfetnstaivslflcsvdnOSTOGrOTkAOckgfsstssitsstnsfcflkltsedrrslaensrdsltvkhge	complete	108	9	11	11
350	TR30762.c2_g1_i1	TCTGACTTCTGAGTATTTCCTTCTCAAAGTCTCTACTACTGCTAGACTGCTAGTAGTTTCCTTTCTCTCTCCCCCAGTCTCCAACCTTCAAGCACCGAAGATGTCGGTTCTATTCTCCAGCAGTTATGCTCTACCTCTCAAAGTCCTCTTCTTATCCACCACCGTTTTGTCTGCAGCCGTTGCAATCAAAGTCACCGTACCAGTCATAGCTGATTTCGCCGTCACTGATGCACCGTCAATCTACAACGGCCTCATTTCCTGGCTCAAGCCTCCTTATCTCTACCTTGTAATTAACTGCATCATCATCACTATTTTTGCTGCTTCAAAACTCCAGTCCAAATTCGAGGACTCCGCATCGCCGCCGTCGATAATTCCTCTGCCAGAAATCAAGCAAGCTCC…	TR30762.c2_g1_i1_3	msvlfsssyalplkvlflsttvlsaavaikvtvpviadfavtdapsiyngliswlkppylylvinciiitifaasklqskfedsaSOOSiiplpeikqAOAAOVpvhvypqqtildpvnqyrygdftgesvesvrseefryvndsidsdikyyapvilsngvgkelidsinidspsvetemrnytndqlvepkssslpoaolirrdssefldsnekplvsarfghrrsvkaspeggktamslgvsrsrkqdtlentwrtitegrsvplarhlrksdtwethgrrhqipaapqskkmtkadtfqdrTOStnslrSOSOGsvklkkepslsqdelnkrveafikkfneemrlqrqeslnqyteminrgah	complete	368	18	32	19	DUF4408	PF14364.7	Domain of unknown function (DUF4408)	No_clan	45	77	1	33	7e-14	51.3
351	TR30762.c2_g1_i1	TCTGACTTCTGAGTATTTCCTTCTCAAAGTCTCTACTACTGCTAGACTGCTAGTAGTTTCCTTTCTCTCTCCCCCAGTCTCCAACCTTCAAGCACCGAAGATGTCGGTTCTATTCTCCAGCAGTTATGCTCTACCTCTCAAAGTCCTCTTCTTATCCACCACCGTTTTGTCTGCAGCCGTTGCAATCAAAGTCACCGTACCAGTCATAGCTGATTTCGCCGTCACTGATGCACCGTCAATCTACAACGGCCTCATTTCCTGGCTCAAGCCTCCTTATCTCTACCTTGTAATTAACTGCATCATCATCACTATTTTTGCTGCTTCAAAACTCCAGTCCAAATTCGAGGACTCCGCATCGCCGCCGTCGATAATTCCTCTGCCAGAAATCAAGCAAGCTCC…	TR30762.c2_g1_i1_3	msvlfsssyalplkvlflsttvlsaavaikvtvpviadfavtdapsiyngliswlkppylylvinciiitifaasklqskfedsaSOOSiiplpeikqAOAAOVpvhvypqqtildpvnqyrygdftgesvesvrseefryvndsidsdikyyapvilsngvgkelidsinidspsvetemrnytndqlvepkssslpoaolirrdssefldsnekplvsarfghrrsvkaspeggktamslgvsrsrkqdtlentwrtitegrsvplarhlrksdtwethgrrhqipaapqskkmtkadtfqdrTOStnslrSOSOGsvklkkepslsqdelnkrveafikkfneemrlqrqeslnqyteminrgah	complete	368	18	32	19	DUF761	PF05553.12	Cotton fibre expressed protein	No_clan	330	365	1	36	1.1e-16	60.1
352	TR30842.c0_g1_i2	TAGCGTAATGGCGGGTCTTTGTATATGTCCCCTTCCTACAGTTTCCAAGGTTTCACAAGGACTTCTTTGGGTGTTGCCGTGTTGGTCAGCTAACTTTCCTGTATGAGCTATCAGCAGTGTTTCGAGCTCACACCAAGAAATACCACCAAGTTTTCCTTCAACTATGATTGCACAAGTTGCAGTGGGTGCAGTGGTGAGTTTCCTGGTATGGGGTTTTGTTTCAGTAAGGCCTGAGCCTCCAAAACGTTGTGGATTGCCGGGGGGTCCTCCAGTGACTTCACCTAGAGTAAAACTCACTGATGGTAGATATTTGTCTTACAAAGAGACAGGCGTTAGAAAGGAAGAAGCCAAGCACAAGATCATAGTTGTTCATGGCTTTGACAACTCTAAGGACTTAAA…	TR30842.c0_g1_i2_1	miaqvavgavvsflvwgfvsvrpeookrcglpgGOOVtSOrvkltdgrylsyketgvrkeeakhkiivvhgfdnskdlnlpvsddiikelqiyllsfdragygesdpnpnrsvkteaydiqelankldigqkfyilgmslgtypvwsclkyiperlagaalivphvnywwpcypsalskaalkkhlvqdqwtfkvahytpwlfnwwmtqkwfpslslmegnmavfstqdlqilerlsstpspeqekvrqqgvheslyrdiivgfsnwefdptdvanpfpnnegsvhiwqgyedkvipfelnryisqklpwiryhevpdaghllifnpsyceailrellaa	complete	340	6	7	7	Hydrolase_4	PF12146.9	Serine aminopeptidase, S33	CL0028	61	323	2	234	1.7e-06	27.5
353	TR30842.c0_g1_i2	TAGCGTAATGGCGGGTCTTTGTATATGTCCCCTTCCTACAGTTTCCAAGGTTTCACAAGGACTTCTTTGGGTGTTGCCGTGTTGGTCAGCTAACTTTCCTGTATGAGCTATCAGCAGTGTTTCGAGCTCACACCAAGAAATACCACCAAGTTTTCCTTCAACTATGATTGCACAAGTTGCAGTGGGTGCAGTGGTGAGTTTCCTGGTATGGGGTTTTGTTTCAGTAAGGCCTGAGCCTCCAAAACGTTGTGGATTGCCGGGGGGTCCTCCAGTGACTTCACCTAGAGTAAAACTCACTGATGGTAGATATTTGTCTTACAAAGAGACAGGCGTTAGAAAGGAAGAAGCCAAGCACAAGATCATAGTTGTTCATGGCTTTGACAACTCTAAGGACTTAAA…	TR30842.c0_g1_i2_1	miaqvavgavvsflvwgfvsvrpeookrcglpgGOOVtSOrvkltdgrylsyketgvrkeeakhkiivvhgfdnskdlnlpvsddiikelqiyllsfdragygesdpnpnrsvkteaydiqelankldigqkfyilgmslgtypvwsclkyiperlagaalivphvnywwpcypsalskaalkkhlvqdqwtfkvahytpwlfnwwmtqkwfpslslmegnmavfstqdlqilerlsstpspeqekvrqqgvheslyrdiivgfsnwefdptdvanpfpnnegsvhiwqgyedkvipfelnryisqklpwiryhevpdaghllifnpsyceailrellaa	complete	340	6	7	7	Abhydrolase_1	PF00561.21	alpha/beta hydrolase fold	CL0028	66	325	3	254	1.3e-07	31.6
354	TR30842.c0_g1_i2	TAGCGTAATGGCGGGTCTTTGTATATGTCCCCTTCCTACAGTTTCCAAGGTTTCACAAGGACTTCTTTGGGTGTTGCCGTGTTGGTCAGCTAACTTTCCTGTATGAGCTATCAGCAGTGTTTCGAGCTCACACCAAGAAATACCACCAAGTTTTCCTTCAACTATGATTGCACAAGTTGCAGTGGGTGCAGTGGTGAGTTTCCTGGTATGGGGTTTTGTTTCAGTAAGGCCTGAGCCTCCAAAACGTTGTGGATTGCCGGGGGGTCCTCCAGTGACTTCACCTAGAGTAAAACTCACTGATGGTAGATATTTGTCTTACAAAGAGACAGGCGTTAGAAAGGAAGAAGCCAAGCACAAGATCATAGTTGTTCATGGCTTTGACAACTCTAAGGACTTAAA…	TR30842.c0_g1_i2_1	miaqvavgavvsflvwgfvsvrpeookrcglpgGOOVtSOrvkltdgrylsyketgvrkeeakhkiivvhgfdnskdlnlpvsddiikelqiyllsfdragygesdpnpnrsvkteaydiqelankldigqkfyilgmslgtypvwsclkyiperlagaalivphvnywwpcypsalskaalkkhlvqdqwtfkvahytpwlfnwwmtqkwfpslslmegnmavfstqdlqilerlsstpspeqekvrqqgvheslyrdiivgfsnwefdptdvanpfpnnegsvhiwqgyedkvipfelnryisqklpwiryhevpdaghllifnpsyceailrellaa	complete	340	6	7	7	Abhydrolase_6	PF12697.8	Alpha/beta hydrolase family	CL0028	66	327	1	214	2.4e-06	28.4
355	TR30860.c0_g1_i1	CATTCTTGTTTGCAGCAGCCTCTTGTCTGTACTACATCTACATTTACATCTTTGTCTGTACCACCCACACCTTCAATCTTCTGTCTCCACTATCTTCATTTTCATTCCCAATATATAAACCTCATCCACCTCCATGATTCCTTCGCTTTTCCCAATATGCCTTCTTTTTTGCAACTTCTTTCTCTCCTCCTTATATTCTACATCCTCTCAGCCTCCGCCCACGGCGGAGCCGACGACGACGATGTTGTCGACCCCAGCGAGAAACCCAATCTCAGATCTCGGTCCTTGATTCTTGTGAAGATATGGTGCTTGCTGATAGTGTTTGTGAGCACTTTTGTTGGTGGGATATCCCCTTACTTCTTGAAATGGAATGAGGGGTTCTTGGTGATTGGAACCCAG…	TR30860.c0_g1_i1_5	mpsflqllslllifyilsasahggaddddvvdpsekpnlrsrslilvkiwcllivfvstfvggispyflkwnegflvigtqfaggvflgtalmhflsdanetfgnltdkeypfafmlacvgyllimladsvivsvyakqrtlpssnadvepqgitqngkadtdgvasqphsnghVOiAOSOTvtslgdsillivalcfhsvfegiaigvaeneadawkslwtvslhkifaaiamgiallrmipnrpllscaayafafaisspvgvaigiiidatsqgsvadwvfaismglacgvfiyvsinhllskgynpqklvsldtpyykflsvvlgigviavvmiwdt	complete	341	7	8	8	Zip	PF02535.23	ZIP Zinc transporter	CL0184	46	336	2	332	5.3e-48	164
356	TR30919.c0_g1_i1	CTCCAAACAATTCCCTCTTTCATTCTCTTTTCTTATCCTCCTTCCACTTCTCCTACACCTTTTTTTCCCCCTACCTTTTTAAGTTTTGATCCCTCTACACCATCCTACAAATGTCTCAAGAAGTTCCACTATCACACTCTTTCTCTCTCTGCTTTTTCCTCAAATTCTTACACCAAATGTTTTTTTATGTACATGTTTTCTTCAAGAACACAAATCATCCACCCTTTTAATATGGCTATTTTCATTGTTGTGGGAATGGCCTAGAATGTCTTTCTTGTTACAATATAAGCTTAAAGAAGATCACGGTGGCAGAAGCGGATAGCCCGGAAGAAAGATCTAAGATCAAACTTAAGAAGAGGCTGGAAAATTGTGAAGTATGGACAGGAGGATTCTTAGTAG…	TR30919.c0_g1_i1_4	mdrrilssllfiqlislllcsvgtsasiavetkakasmtisttkkdittoittvptnnpiipstitsifnptvsnpdsaaaatnpmnommTOAttaSOVSOSaswcvasqsasraalqaaldyacgygaadcsaiqpggscynpatvhnrasyafnsyyqknpvptscnfggtavttstdpsygachyaststsssilnttnsmgsrvygagpitosasaaimpagfvwlpvfllltvkismdnr	complete	245	9	12	12	X8	PF07983.14	X8 domain	No_clan	105	174	2	75	3.6e-21	75.6
357	TR30919.c0_g1_i4	CTCCAAACAATTCCCTCTTTCATTCTCTTTTCTTATCCTCCTTCCACTTCTCCTACACCTTTTTTTCCCCCTACCTTTTTAAGTTTTGATCCCTCTACACCATCCTACAAATGTCTCAAGAAGTTCCACTATCACACTCTTTCTCTCTCTGCTTTTTCCTCAAATTCTTACACCAAATGTTTTTTTATGTACATGTTTTCTTCAAGAACACAAATCATCCACCCTTTTAATATGGCTATTTTCATTGTTGTGGGAATGGCCTAGAATGTCTTTCTTGTTACAATATAAGCTTAAAGAAGATCACGGTGGCAGAGGCAGATAGCCCGAAAGAAAGATCTAAGATCAAACTTAAGAAGAGGCTGGAAAATTGTGAAGTATGGACAGGAGGATTCTTAGTAG…	TR30919.c0_g1_i4_4	mdrrilssllfiqlislllcsvgtsasiavetkakasmtisttkkdittoittvptnnpiipstitsifnptvsnpdsaaaatnpmnommTOAttaSOVSOSaswcvasqsasraalqaaldyacgygaadcsaiqpggscynlatvnnrasyafnsyyqknpvptscnfggtavttstdpsygtckyaststsssilnttnsmgsrvygagpitpsassaimhagagflwwpvflllmvkifmdnc	complete	247	9	12	12	X8	PF07983.14	X8 domain	No_clan	105	174	2	75	1.1e-20	74.1
358	TR30923.c2_g1_i1	CTCATTGAATGAAAAGATAATGATGGCCTCTTCAATCATCTATGGATACTGGTGGTGGTGTGTGTTACTCTAAATTCAATGGGACCTAGCCCTCATGTGAGCCCCTTTAATTTGTGACGGTGTTTGCAACCAAAAATATCTCTATATATTCTCTAAAAGACTCCTCAAATTTTATTCAACTTACTACTTGAGGTCTAAGAGTTCCTAGTGTAATCTTAGGGGCTCAATGAGGGGTTTTACCCTTTTTCTTTGTAGTCTCTTCCTTTCTGTGCTGTGCTTTTCGAGTTTTTGTCATGGAAATGAAGGCGAAATCGAGGTACTTGGTGTAGGAGAATGTGTGGATTGCAAAGACTATAAGTTCAAGACATCTCAGGCATTTTCAGGACTTCGTGTAACAAT…	TR30923.c2_g1_i1_4	mrgftlflcslflsvlcfssfchgnegeievlgvgecvdckdykfktsqafsglrvtidcklktgefkrrgsgeldaqgkfkvslpkevikdgklnedcyaqlhsasstpcpahegieaskiianygtsgkltlsasksikfssalctsaflwpyfkypolpksowkkpfpkffghpipyypfpkhkhfppipiykkplpoipvykpipOVpiykplpOSipiykpOVfkkplpooipvykpovykkplpoovpiyipovykkplpoovpiykpovytkplpoolpiykhpifkkpfpoifkkpflpoofpyykpolykkpwpoiphvtlpklpoipklpokeyyfnhpkvglfpplppyn	complete	361	6	19	19	Pollen_Ole_e_1	PF01190.18	Pollen protein Ole e 1 like	CL0287	32	114	2	90	7.6e-11	42.3
359	TR30923.c2_g1_i2	CTCATTGAATGAAAAGATAATGATGGCCTCTTCAATCATCTATGGATACTGGTGGTGGTGTGTGTTACTCTAAATTCAATGGGACCTAGCCCTCATGTGAGCCCCTTTAATTTGTGACGGTGTTTGCAACCAAAAATATCTCTATATATTCTCTAAAAGACTCCTCAAATTTTATTCAACTTACTACTTGAGGTCTAAGAGTTCCTAGTGTAATCTTAGGGGCTCAATGAGGGGTTTTACCCTTTTTCTTTGTAGTCTCTTCCTTTCTGTGCTGTGCTTTTCGAGTTTTTGTCATGGAAATGAAGGCGAAATCGAGGTACTTGGTGTAGGAGAATGTGTGGATTGCAAAGACTATAAGTTCAAGACATCTCAGGCATTTTCAGGACTTCGTGTAACAAT…	TR30923.c2_g1_i2_3	mrgftlflcslflsvlcfssfchgnegeievlgvgecvdckdykfktsqafsglrvtidcklktgefkrrgsgeldaqgkfkvslpkevikdgklnedcyaqlhsasstpcpahegieaskiianygtsgkltlsasksikfssalctsaflwpyfkypolpksowkkpfpkffghpipyypfpkhkhfppipiykkplpoipvykpipOVpiykplpOSipiykpOVfkkplpooipvykpovytkplpoolpiykpovytkplpoolpiykhpifkkpfpoifkkpflpoofpyykpolykkpwpoiphvtlpklpoipklpokeyyfnhpkvglfpplppyn	complete	345	6	19	19	Pollen_Ole_e_1	PF01190.18	Pollen protein Ole e 1 like	CL0287	32	114	2	90	7e-11	42.4
360	TR31034.c2_g2_i2	CACATAACAGAACATAACAAATTCTTCCCTTTCTCTCTCTCTCTTCTCCCATTGGTTCACTCTCTCTCTCCTCAAATGGACAAACCAGAATCCTCTCCCCAGACACCGGAGACGCCGGAGCAACAAGAAGACCAAAGATCAACGGCGATAAACACGACGCACCACCTGAATCGGCCGCCGGCACTGAGTCAGGACGAGTTCGACACGCTCAACCAAATAATCGCCGACTTCCACAGCTACCGAGTCAACCCCGGCCAATGCTCCTCCTTACTCGCGCAGCGAATCCACGCGCCACTCCAGAACGTCTGGTCCGTCGTCCGCCAATTCGACAAGCCGCAAACCTACAAGCACTTCATCAAGAGCTGCAGCGTGAGCGAAGATTTCACAATTAAAGTAGGA…	TR31034.c2_g2_i2_4	hitehnkffpfslsllplvhslSOqmdkpesSOqTOeTOeqqedqrstaintthhlnrppalsqdefdtlnqiiadfhsyrvnpgqcssllaqrihaplqnvwsvvrqfdkpqtykhfikscsvsedftikvgatrdvnvisglpaatsterldildeerhvtgfsitggehrlrnyksvttvhgfesegriwtvvlesyvvevpegnteedtrlfadtvvklnlqklasvteamsrdrhhggggprdrgeks	5prime_partial	254	8	17	17	Polyketide_cyc2	PF10604.10	Polyketide cyclase / dehydrase and lipid transport	CL0209	92	232	7	143	9.7e-10	38.9
361	TR31034.c2_g2_i2	CACATAACAGAACATAACAAATTCTTCCCTTTCTCTCTCTCTCTTCTCCCATTGGTTCACTCTCTCTCTCCTCAAATGGACAAACCAGAATCCTCTCCCCAGACACCGGAGACGCCGGAGCAACAAGAAGACCAAAGATCAACGGCGATAAACACGACGCACCACCTGAATCGGCCGCCGGCACTGAGTCAGGACGAGTTCGACACGCTCAACCAAATAATCGCCGACTTCCACAGCTACCGAGTCAACCCCGGCCAATGCTCCTCCTTACTCGCGCAGCGAATCCACGCGCCACTCCAGAACGTCTGGTCCGTCGTCCGCCAATTCGACAAGCCGCAAACCTACAAGCACTTCATCAAGAGCTGCAGCGTGAGCGAAGATTTCACAATTAAAGTAGGA…	TR31034.c2_g2_i2_4	hitehnkffpfslsllplvhslSOqmdkpesSOqTOeTOeqqedqrstaintthhlnrppalsqdefdtlnqiiadfhsyrvnpgqcssllaqrihaplqnvwsvvrqfdkpqtykhfikscsvsedftikvgatrdvnvisglpaatsterldildeerhvtgfsitggehrlrnyksvttvhgfesegriwtvvlesyvvevpegnteedtrlfadtvvklnlqklasvteamsrdrhhggggprdrgeks	5prime_partial	254	8	17	17	Polyketide_cyc	PF03364.21	Polyketide cyclase / dehydrase and lipid transport	CL0209	95	228	1	129	6.6e-09	36.1
362	TR31254.c0_g2_i1	AAGCCCCTTTGTGGGCGCTTTTTTTTTTTTTTTTTTTTTTTTTTTTTAATATAAAAAAAAAAAAAAAAAAAAATTCAATACGCCAAATCACCAAAACAATCACTTCTTCCCCAAATCCATCTACGCCAACCACAGGTCCCCCTCAACCCCCGTCCACCACCAGCTCCACTTTACCACAGCCACCTCCACCTCCACCTCTACTCCCTCAACCACCAGCCACCTCTTCCATTAGAGCCACCTCTACCAACTTCCCTCCTCCCGGTCGCAACTGTTCATCCACTTTCTACCGCCGCTCAGATCTGCTCTAATCTAATCAGATCTACTCTAATCTAAACCTCGACACCCCCACTGCGGTGGTGGCCATCAAAAGCAACATCCACTTCCAGATCTTCCTCCTTA…	TR31254.c0_g2_i1_2	aplwalfffffffffnikkkkkknsirqitktitsSOnOSTOTtGOoqoOSttsstlpqpooooollpqpoatssiratstnfpppgrncsstfyrrsdll	5prime_partial	102	11	16	16
363	TR31304.c0_g1_i1	TTCTGCTGCTCCTCTGCTTTCTCGAGTCATGCTGCTGCTCATCTGTTGATTCTGTTGTATTTGTCAAAACGGAAGATGCTCTTTTACCTGCGACCTCTCCGATGGCAGCTACTGAGCCCCTGCTTCCTCTTCTTGCACCGTCGCCATTTTCACCATTCACGAATATCACTATGCCAAAATTGTCTGGGCTCTGTACCTTAGATTTTGCAGCTGGGGAAAGCATGATGAGCATGACAGCAATTGATTGTGTGGGTAACTTTGCTCCATATTTGGCTAACGTCATATGCTGCCCGCAAGTGGAAGCCAACCTTATTATTCTTGTCGGTCAATCCAGTAAAGCAACAAATATGCTTGCTATAAATGGAACTACTGCAAAGCCCTGTCTATCTGATTTTGAAC…	TR31304.c0_g1_i1_6	llllcflescccssvdsvvfvktedallpatsomaatepllpllAOSOfSOftnitmpklsglctldfaagesmmsmtaidcvgnfapylanviccpqveanliilvgqsskatnmlaingttakpclsdfeqilvgqgandtlnqicsispanltegscpvkdvdefektvdtsillascqkldklkeccvqvcqnaiaeaadkladkaynllsmdgshtqtehtvrvndcktialrwlasklepsqakevlrglsnckinkvcplvfpnvsrvikscrdgitdhtacctvvgsyvshlqnqsfvtnlqalncaaslglrlqksniskniydmchvslkdfsvqvtpqgvesgcllpsspsdavfdsstglsflcdlndnipaowpsosqlpasscnk…	5prime_partial	424	6	7	7
364	TR31304.c0_g1_i2	GCGAGGTTCAAACCAACTTAGCAAGAACGAAAGCTGGAGAAATTTGAGCTGAACAAAGTCATATGAGTCATGTGGGGTGGAAGCAAGCAAGCTGAGAGTGTGAAGTGTGACCAGTAAGATGGAAAGAAAAACGCAGTGAAAGGAATTAAATGCTTTCTGGGCTGTTATGTTCTCCGATTTCCCGCAATTAAAACCGCTGTTTCCATCTTGCTTGTGGGGTCTTCAATTTCATAAATCAAAAACCAAAATTTCGGACAGCTATTCTTGTTTACTGCTTTTGTCTGGACCTCACCCCACAACACACATTTTTCAGCTGCTCACATTCATGTCTAACGGCCCCCTAACTCTCTTCTCTTTACTGCACCTGTCCTCCTCTTTATGCCTTTGCTTATACTTTTC…	TR31304.c0_g1_i2_7	mscclpqrfnfylllrfllllcflescccssvdsvvfvktedallpatsomaatepllpllAOSOfSOftnitmpklsglctldfaagesmmsmtaidcvgnfapylanviccpqveanliilvgqsskatnmlaingttakpclsdfeqilvgqgandtlnqicsispanltegscpvkdvdefektvdtsillascqkldklkeccvqvcqnaiaeaadkladkaynllsmdgshtqtehtvrvndcktialrwlasklepsqakevlrglsnckinkvcplvfpnvsrvikscrdgitdhtacctvvgsyvshlqnqsfvtnlqalncaaslglrlqksniskniydmchvslkdfsvqvtpqgvesgcllpsspsdavfdsstglsflcdlndni…	complete	458	6	7	7
365	TR31339.c0_g1_i1	CTCATTAAAAAGGCCGTTGTGGGTTTGGCTTAGCTAGGCTGGTGGGATATGGCAAAGGCCACCTTCATCCTCAACCTCTTCAGGGCTATTCTTCTCCTTTTCCTCTTATCAGATTTGTTTGTGGATGTTGTAAGCATTGGAATTGGGATTAATTATGGTCAGATTGCTAATAACCTTCCAGCACCATCGCATGTCGGGGTTATGCTTACATCTCTTAATATTAGCAGAGTGAAACTCTACGACGCTGATCCGAATGTGCTGAAGGCCTTCTCCAATTCAAATATTGAATTCATAATAGGACTTGGGAATGAGTATCTTCATCAAATGTCTGATCCTGCTCAAGCTCAAGCTTGGGTTCAGCAACACGTGCAACCGTACATTTCTCAGACGAAAATAACT…	TR31339.c0_g1_i1_7	makatfilnlfrailllfllsdlfvdvvsigiginygqiannlpapshvgvmltslnisrvklydadpnvlkafsnsniefiiglgneylhqmsdpaqaqawvqqhvqpyisqtkitcvtvgneiltgddtqmkiyllpamqnlnnaltnlglgkavyvttahsygildssfppssgtfkqelaeyiqpilsfhsqtrspflinaypffaykdnpgevpldyvlfqpnagqhdpqtnlnydnmlyaqidavysamkamghtniqvkisetgwpskgdpnevgatvqnaaiyngnllrriqqnqgTOArOSTOidvyvfalfnedlkpgpasernyglyypdgtpvydiglqggsnipqggyyphidysasgknemafsvlavllfylvsllc	complete	392	7	8	8	Glyco_hydro_17	PF00332.19	Glycosyl hydrolases family 17	CL0058	32	348	1	311	2.5e-95	319.7
366	TR31339.c0_g1_i2	CTCATTAAAAAGGCCGTTGTGGGTTTGGCTTAGCTAGGCTGGGATATGGCAAAGGCCACCTTCATCCTCAACCTCTTCAGGCCTATTCTCTTCCTATTCCTCTTGTCAGATTTGTTTGTGGATGTTTTAAGCATTGGAGTTGGGATTAATTATGGTCAGATTGCTAATAACCTTCCAGCACCATCGCATGTCGGGGTTATGCTTACATCTCTTAATATTAGCAGAGTGAAACTCTATGACGCTGATCCGAATGTGCTTAAAGCGTTCTCCAATTCAAATATTGAATTCATAATAGGACTTGGGAATGAGTATCTTCATCAAATGTCTGATCCTTCTCAAGCTCAAACTTGGGTTCAGCAACACGTTCAACCGTACATTTCTCAGACAAAAATAACTTGT…	TR31339.c0_g1_i2_6	makatfilnlfrpilflfllsdlfvdvlsigvginygqiannlpapshvgvmltslnisrvklydadpnvlkafsnsniefiiglgneylhqmsdpsqaqtwvqqhvqpyisqtkitcvtvgneiltgddtqmkiyllpamqnlnsaltnlglgkavyvttahsygildssfppssgtfkqelaeyiqpilsfhsqtgspflinaypffaykdnpgevpldyvlfqpnagqhdpqtnlnydnmlyaqidavysamkamghtniqvkisetgwpskgdsnevgatvqnaaiyngnllrriqqnqgTOArOSTOidvyvfalfnedlkpgpasernyglyypdgtpvydiglqgnnipqggyyphidysasgknemafsvlavllfylvsllc	complete	391	7	8	8	Glyco_hydro_17	PF00332.19	Glycosyl hydrolases family 17	CL0058	32	348	1	311	2.1e-94	316.7
367	TR31353.c0_g1_i1	CCCTCCATGGCTAAAACCTCTTTGCCTTCTCCTCTCTTCTCTTTTTCACACACAAAAAGCACACACACTACTCCCCAAAAAGCCTCACCTCTACATCTCCAATCAACACCCTCCATGGCTGTACTTTCCCTCTTTTCTCTCTCTTACTAGACCCAAGCCACTGCATACTTCATTCACATGATGCTCTATTGCTCCAAAACCATACCTTTTTGTTTTCATCTTCCCCAAAAGCACAGAAAATATAGTACATTATTGTAACAGAGTCTAATGGCATTGTTTTCTGCTTCTGGGTTTGTTTACTTCTTTGGGGTTTTAGCAATTTTGTTGAACCGGGTCAACCCGGAACCGACTCAGGATAAGCAAGCTTTGATTTCTTTCCTTTCTCAAGTTCGTCATGAA…	TR31353.c0_g1_i1_5	malfsasgfvyffgvlaillnrvnpeptqdkqalisflsqvrhenrlqwnpsdsacnwigvgcnteksfvyslrlpavglvgeipantlgnltqlrilslrsnkltgsvpsdfsnlkflrnlylqdnqfsgefppslpeltrltrldlsnnnfsgqipfsvnnltqltglflqnngfsgslpsinspglsnfnvsnnnfngsipttlskfpessfagnvdlcggplpocSOffpSOSOSOnoqpSOoktgkkskklskaavigisvaagvlflalllfvllicfrrsrkqqttkoqkonvttrsvggaapapfggdvvttssskddltggsageersklvfleggvysfdledllrasaevlgkgnlgtsy	complete	371	10	17	17	LRRNT_2	PF08263.13	Leucine rich repeat N-terminal domain	No_clan	28	64	2	41	1.8e-07	31.4
368	TR31353.c0_g1_i1	CCCTCCATGGCTAAAACCTCTTTGCCTTCTCCTCTCTTCTCTTTTTCACACACAAAAAGCACACACACTACTCCCCAAAAAGCCTCACCTCTACATCTCCAATCAACACCCTCCATGGCTGTACTTTCCCTCTTTTCTCTCTCTTACTAGACCCAAGCCACTGCATACTTCATTCACATGATGCTCTATTGCTCCAAAACCATACCTTTTTGTTTTCATCTTCCCCAAAAGCACAGAAAATATAGTACATTATTGTAACAGAGTCTAATGGCATTGTTTTCTGCTTCTGGGTTTGTTTACTTCTTTGGGGTTTTAGCAATTTTGTTGAACCGGGTCAACCCGGAACCGACTCAGGATAAGCAAGCTTTGATTTCTTTCCTTTCTCAAGTTCGTCATGAA…	TR31353.c0_g1_i1_5	malfsasgfvyffgvlaillnrvnpeptqdkqalisflsqvrhenrlqwnpsdsacnwigvgcnteksfvyslrlpavglvgeipantlgnltqlrilslrsnkltgsvpsdfsnlkflrnlylqdnqfsgefppslpeltrltrldlsnnnfsgqipfsvnnltqltglflqnngfsgslpsinspglsnfnvsnnnfngsipttlskfpessfagnvdlcggplpocSOffpSOSOSOnoqpSOoktgkkskklskaavigisvaagvlflalllfvllicfrrsrkqqttkoqkonvttrsvggaapapfggdvvttssskddltggsageersklvfleggvysfdledllrasaevlgkgnlgtsy	complete	371	10	17	17	LRR_8	PF13855.7	Leucine rich repeat	CL0022	81	129	13	61	1.4e-07	31.1
369	TR31437.c1_g1_i1	ATTTCTTTCTCGCTTCCTCCTAGGTTTGTTTTTCTGTTTTCTTCCCCTTCTTTGAGTCATAATTTCTCTAGTATTTAGTTGTTTTCCATTTAGACATACTTTTGCGTATTTCAGAAGAACCAAAGTGGTTATCTTTTTCATGATGTTTTTTCAGCTTGCTGGATTATTCGATTGCTAGCTTCAGTGGCTCAAGGATACGGTATCTCAGGATGCTTCCAACGTGTTTAGATTCCAGCTGATGGAGTTCTGGGGGTTCTTTTTCTACTGAAATTCGGCTGGCTCAGATTGGTATTTTTCAGTGGCGAGTTTCATCTTGTGATCTCAGTGTTTTGGATGCTTGTGGGAATTTCCATATAACATACTGGGCTGATTCTCAAAAGGCACAATTTTAGTCAAATG…	TR31437.c1_g1_i1_4	maspalfllfcgimcecfpskkrstvrtvveeqqsmessssmetssakdiVOOSOlrVOOSOSrfamSOfhdkvgsphlsmsqmvrathhfsesmkigeggfgmvykgqlpnglvvavkrarkelfenlqnefrsevellakiehrnlvkllgyvdrgnerlliteyvpngtlrehldgvrgkvldfnqrleicidvahgltylhlyaekpiihrdvkssnilltermrakvadfgfaklgdaeseksyystkvkgtigyldpeymkthqltaksdvysfgilllevltgrrpvelskpalervtlrwafnkykeknvveildplmketvdkkivrkmlrlailcaaptksdrpdmktvgeqlweirtdyvtnrrk	complete	376	13	19	19	Pkinase	PF00069.26	Protein kinase domain	CL0016	92	360	2	259	7.7e-48	163.2
370	TR31437.c1_g1_i1	ATTTCTTTCTCGCTTCCTCCTAGGTTTGTTTTTCTGTTTTCTTCCCCTTCTTTGAGTCATAATTTCTCTAGTATTTAGTTGTTTTCCATTTAGACATACTTTTGCGTATTTCAGAAGAACCAAAGTGGTTATCTTTTTCATGATGTTTTTTCAGCTTGCTGGATTATTCGATTGCTAGCTTCAGTGGCTCAAGGATACGGTATCTCAGGATGCTTCCAACGTGTTTAGATTCCAGCTGATGGAGTTCTGGGGGTTCTTTTTCTACTGAAATTCGGCTGGCTCAGATTGGTATTTTTCAGTGGCGAGTTTCATCTTGTGATCTCAGTGTTTTGGATGCTTGTGGGAATTTCCATATAACATACTGGGCTGATTCTCAAAAGGCACAATTTTAGTCAAATG…	TR31437.c1_g1_i1_4	maspalfllfcgimcecfpskkrstvrtvveeqqsmessssmetssakdiVOOSOlrVOOSOSrfamSOfhdkvgsphlsmsqmvrathhfsesmkigeggfgmvykgqlpnglvvavkrarkelfenlqnefrsevellakiehrnlvkllgyvdrgnerlliteyvpngtlrehldgvrgkvldfnqrleicidvahgltylhlyaekpiihrdvkssnilltermrakvadfgfaklgdaeseksyystkvkgtigyldpeymkthqltaksdvysfgilllevltgrrpvelskpalervtlrwafnkykeknvveildplmketvdkkivrkmlrlailcaaptksdrpdmktvgeqlweirtdyvtnrrk	complete	376	13	19	19	PK_Tyr_Ser-Thr	PF07714.18	Protein tyrosine and serine/threonine kinase	CL0016	95	363	5	259	1.6e-51	175.1
371	TR31437.c1_g1_i2	TTTCCAAGTAGAGTTCATTTCCAAAGTCTTGCTCCTCAAAGCATATGTAATCTTCCAACGTCAATTGCGCCCACCAGCCCCTGGTTTATTTCTTTCTCGCTTCCTCCTAGTGGCTTAAGGATACGGGATCTCAGGGATGCTTCCGACGTGTTTAGATTCCAGCTGATGGAGTTCTGGGGGTTCTTTTTCTACTGAAATTCGGCTGGCTCAGATTGGTATTTTTCAGTGGCGAGTTTCATCTTGTGATCTCAGTGTTTTGGATGCTTGTGGGAATTTCCATATAACATACTGGGCTGATTCTCAAAAGGCACAATTTTAGTGAAATGGACTGTGTTTGGTTACATGTTTGACATGCCAAGTCTCATCTTCTGTAGACAAATTTGTTTCATTGCCAAAAAT…	TR31437.c1_g1_i2_3	maspalfllfcgimcecfpskkrstvrtvveeqqsmessssmetssakdiVOOSOlrVOOSOSrfamSOfhdkvgsphlsmsqmvrathhfsesmkigeggfgmvykgqlpnglvvavkrarkelfenlqnefrsevellakiehrnlvkllgyvdrgnerlliteyvpngtlrehldgvrgkvldfnqrleicidvahgltylhlyaekpiihrdvkssnilltermrakvadfgfaklgdaeseksyystkvkgtigyldpeymkthqltaksdvysfgilllevltgrrpvelskpalervtlrwafnkykeknvveildplmketvdkkivrkmlrlailcaaptksdrpdmktvgeqlweirtdyvtnrrk	complete	376	13	19	19	Pkinase	PF00069.26	Protein kinase domain	CL0016	92	360	2	259	7.7e-48	163.2
372	TR31437.c1_g1_i2	TTTCCAAGTAGAGTTCATTTCCAAAGTCTTGCTCCTCAAAGCATATGTAATCTTCCAACGTCAATTGCGCCCACCAGCCCCTGGTTTATTTCTTTCTCGCTTCCTCCTAGTGGCTTAAGGATACGGGATCTCAGGGATGCTTCCGACGTGTTTAGATTCCAGCTGATGGAGTTCTGGGGGTTCTTTTTCTACTGAAATTCGGCTGGCTCAGATTGGTATTTTTCAGTGGCGAGTTTCATCTTGTGATCTCAGTGTTTTGGATGCTTGTGGGAATTTCCATATAACATACTGGGCTGATTCTCAAAAGGCACAATTTTAGTGAAATGGACTGTGTTTGGTTACATGTTTGACATGCCAAGTCTCATCTTCTGTAGACAAATTTGTTTCATTGCCAAAAAT…	TR31437.c1_g1_i2_3	maspalfllfcgimcecfpskkrstvrtvveeqqsmessssmetssakdiVOOSOlrVOOSOSrfamSOfhdkvgsphlsmsqmvrathhfsesmkigeggfgmvykgqlpnglvvavkrarkelfenlqnefrsevellakiehrnlvkllgyvdrgnerlliteyvpngtlrehldgvrgkvldfnqrleicidvahgltylhlyaekpiihrdvkssnilltermrakvadfgfaklgdaeseksyystkvkgtigyldpeymkthqltaksdvysfgilllevltgrrpvelskpalervtlrwafnkykeknvveildplmketvdkkivrkmlrlailcaaptksdrpdmktvgeqlweirtdyvtnrrk	complete	376	13	19	19	PK_Tyr_Ser-Thr	PF07714.18	Protein tyrosine and serine/threonine kinase	CL0016	95	363	5	259	1.6e-51	175.1
373	TR31437.c1_g1_i3	TTTCCAAGTAGAGTTCATTTCCAAAGTCTTGCTCCTCAAAGCATATGTAATCTTCCAACGTCAATTGCGCCCACCAGCCCCTGGTTTATTTCTTTCTCGCTTCCTCCTAGTGGCTTAAGGATACGGGATCTCAGGGATGCTTCCGACGTGTTTAGATTCCAGCTGATGGAGTTCTGGGGGTTCTTTTTCTACTGAAATTCGGCTGGCTCAGATTGGTATTTTTCAGTGGCGAGTTTCATCTTGTGATCTCAGTGTTTTGGATGCTTGTGGGAATTTCCATATAACATACTGGGCTGATTCTCAAAAGGCACAATTTTAGTGAAATGGACTGTGTTTGGTTACATGTTTGACATGCCAAGTCTCATCTTCTGTAGACAAATTTGTTTCATTGCCAAAAAT…	TR31437.c1_g1_i3_2	maspalfllfcgimcecfpskkrstvrtvveeqqsmessssmetssakdiVOOSOlrVOOSOSrfamSOfhdkvgsphlsmsqmvrathhfsesmkigeggfgmvykgqlpnglvvavkrarkelfenlqnefrsevellakiehrnlvkllgyvdrgnerlliteyvpngtlrehldgvrgkvldfnqrleicidvahgltylhlyaekpiihrdvkssnilltermrakvadfgfaklgdaeseksyystkvkgtigyldpeymkthqltaksdvysfgilllevltgrrpvelhkpaqervtlrwafnkykeknvveildplmketvdkkiirkmlrlaiscaaptksdrpdmktvgeqlweirtdyvtnrrk	complete	376	13	19	19	Pkinase	PF00069.26	Protein kinase domain	CL0016	92	361	2	260	5e-49	167.1
374	TR31437.c1_g1_i3	TTTCCAAGTAGAGTTCATTTCCAAAGTCTTGCTCCTCAAAGCATATGTAATCTTCCAACGTCAATTGCGCCCACCAGCCCCTGGTTTATTTCTTTCTCGCTTCCTCCTAGTGGCTTAAGGATACGGGATCTCAGGGATGCTTCCGACGTGTTTAGATTCCAGCTGATGGAGTTCTGGGGGTTCTTTTTCTACTGAAATTCGGCTGGCTCAGATTGGTATTTTTCAGTGGCGAGTTTCATCTTGTGATCTCAGTGTTTTGGATGCTTGTGGGAATTTCCATATAACATACTGGGCTGATTCTCAAAAGGCACAATTTTAGTGAAATGGACTGTGTTTGGTTACATGTTTGACATGCCAAGTCTCATCTTCTGTAGACAAATTTGTTTCATTGCCAAAAAT…	TR31437.c1_g1_i3_2	maspalfllfcgimcecfpskkrstvrtvveeqqsmessssmetssakdiVOOSOlrVOOSOSrfamSOfhdkvgsphlsmsqmvrathhfsesmkigeggfgmvykgqlpnglvvavkrarkelfenlqnefrsevellakiehrnlvkllgyvdrgnerlliteyvpngtlrehldgvrgkvldfnqrleicidvahgltylhlyaekpiihrdvkssnilltermrakvadfgfaklgdaeseksyystkvkgtigyldpeymkthqltaksdvysfgilllevltgrrpvelhkpaqervtlrwafnkykeknvveildplmketvdkkiirkmlrlaiscaaptksdrpdmktvgeqlweirtdyvtnrrk	complete	376	13	19	19	PK_Tyr_Ser-Thr	PF07714.18	Protein tyrosine and serine/threonine kinase	CL0016	95	363	5	259	8.5e-52	176
375	TR31597.c0_g1_i1	ATTTTATTTTATTTTTTCCTTTTTCTTTTCCCTTTCTTCTTTTTCCATTGGCATTTGGGTCCCCCACTACTCCTCACTTCTGCCTCCATTTGCAGCATATAATTACCCCCCTCTCACCACTACGCCGCATTATGATATCTTCTCGAAGCAGCAATTTCTCTGCTCAAATTCCCTTTTCCCTTAATTTTTCTTTTGTGGTTCTGAAGATGACTGATACGCCTCATGAGTTAGAGTTTTGGTTACCGGCTGAGTTTCTTACCGACGATGACATACTCATGGACAACTATGCCGCCGCCCCTGCTGCTCGGTTTCCTTTTCCGGCAGCGGTTACTCAACGTTCTGTCCCTTTTCCGACGGCCTCTGCTTTAAGCTCCCCTGTTGAGTCGGTTGTGGGGTCCT…	TR31597.c0_g1_i1_5	filffpfsfpfllfplafgspttphfclhlqhiitplsplrrimissrssnfsaqipfslnfsfvvlkmtdtphelefwlpaefltdddilmdnyaaaoaarfpfpaavtqrsvpfptasalssovesvvgssetesdeedpllaeltrqltlldanrfssthptckknwmqsgspqstlggwsvrstgssngSOnGOSqvsSOOTSOlstninswemvykaaglveglkssncaggftpsinsgileeqrflstrqpokssinsaiypnhllqnrqvrngpsfcnldrnphrrvgssgvysggyggwpnaqmgprnhqqfvpgarggvtgvvkservgtgvflprrygdnscttrscntvdsrkrsgssaypokkvpamnktlnyssgfpechsqkfg…	5prime_partial	445	11	15	15
376	TR31639.c0_g1_i3	TGTTTGGGTATGCTAAAAGGAAGTTGTCCTCCACTAGTCCCATAGACCCCATTTAGTCAATAATCCCTTATTTCTTTCTTCTAGTTCTAACAATCAGAAAGAAATAATACTACATCATGGAGAAAAGTTTTCGTCCTTTGAGGCCTATGAACATGGTATTTCTACGAGTGGCGGTGGTTGGTTTACTCGTCGGCGCGTTTCTGGTGGCGGCTTTTATCCGTGTGGTTGAGAATCCATTCTTGTGTAGAACAGCCATAAGGTCAGCAAGCAAAGATTGGGAAGGAAAATCCACAGAGATACAGCTGATTGATGCCATTGTTCACTATGCCACCTCGACAATAGTGCCTCAGCAAACATTGAGAGAGATCAGTGTGTCATTTAATGTTCTCAAAACTATGT…	TR31639.c0_g1_i3_5	mfsklchlviflfldsatipscgllltlmaprcssrsprvgfrkssamlhisglkrSOTGOnsrrOTnslnrtkknqsvgqrshsyvam	complete	89	7	11	11
377	TR31656.c0_g1_i1	ACTCAATTTCTTACTCAAAAAGAAAAAGACTTACATATAATCATTGAAATCAGATAACTTTATTTATTTAAAAGTCCAACCTGCCGGGAAATGAACTTTCCGGCGACTTATCCTTCTATTCATCACTGTAATGCCCATGTTTTAGTTCATCGCCGGCATGTTTTCCGTGAAAAGCCGCATTTTACTTCTTTGTGATTATGTAATCATGCAGACATGGCTGATATTGGAGGATGTACAAATTAGCATCTCGTAATCGTATATAGAGACTGAGAAGGAAAAAAGAGGGACCTTTTGTTAGTTTTCTCCCTTGTCGGGGATTTCTCTTTTTGGGACAGAAAGAAAATGCCGTTTCCGATGAAAATTCAGCCGATCGGTTCTCAGCAACCATTCAGGGAATCA…	TR31656.c0_g1_i1_5	mtrfpfslllgfttggchttltgvdtctsspeiltgddkkdlassndvafpkissnSOlsissktsSOTliSOSOAOAaaetaggrlvvvltkglshlaliysalrhgamcipfffrlcraasdttamiccsrstfptkmngrdckial	complete	149	12	22	22
378	TR31743.c0_g1_i1	TTGTCATTCTGGCTTTGTCGTCAGTTGGTTTCAGCTCTCTCGAGTCTCGAACAGCTAATGGCCAGTCTGTACTCTCTACTAAAATGCATTGGCTTCAACATTTAGGGCTGCAAACCACACCCCAAAATCGAACCGATTCTCTATGTCTCTTCATCATTTCTTTTACCCTTTTCACCTTTTCTTTTAGAAAAGTTACATAAAGGTGAAAGAAAGATCTCAGATTCTCAGTAAACCAGTACCAAAGTGCTCTGCAGAAATTTTATAAAAGCCAACCGTCCTTTTTCCTCCTCCTCCCCCAACGGTCACCTGCTTCTTAGTGGACTCTCACTCTACAGCAGAAATAGCTGACACCATACCCGATCGCATCTGCCCATCTAATACTCCTATATATTCCCGGTG…	TR31743.c0_g1_i1_5	mglfaffllsslfasasissakmspkvgvcygqlgnnlptpsksvqlikglkakqvkiydanpkildalkgtdlrvsimvpneiitnissnqtladqwvrmnvvpfypgtkiryllvgneitsnppnttwfnlvpamrriryslkklglhkikvgtplatdilessfppsngtfranlsdkvvspllnflnrtksfffvdvypyfawvaqpnsinldyalmsaknltytdpvsgltytnlldqmldalvfamkrlgypnirlfiaetgwpnggdvdqiganyynsatynrnvvrkftskoOVgTOArOGvvipafifalynenqkpgpgterhfgllypngkdvygidlsgktodsfykplpkptnnepykgkiwcvvakganqtelagalgyacgqgn…	complete	464	7	9	9	Glyco_hydro_17	PF00332.19	Glycosyl hydrolases family 17	CL0058	27	348	1	312	4.2e-103	345.2
379	TR31743.c0_g1_i1	TTGTCATTCTGGCTTTGTCGTCAGTTGGTTTCAGCTCTCTCGAGTCTCGAACAGCTAATGGCCAGTCTGTACTCTCTACTAAAATGCATTGGCTTCAACATTTAGGGCTGCAAACCACACCCCAAAATCGAACCGATTCTCTATGTCTCTTCATCATTTCTTTTACCCTTTTCACCTTTTCTTTTAGAAAAGTTACATAAAGGTGAAAGAAAGATCTCAGATTCTCAGTAAACCAGTACCAAAGTGCTCTGCAGAAATTTTATAAAAGCCAACCGTCCTTTTTCCTCCTCCTCCCCCAACGGTCACCTGCTTCTTAGTGGACTCTCACTCTACAGCAGAAATAGCTGACACCATACCCGATCGCATCTGCCCATCTAATACTCCTATATATTCCCGGTG…	TR31743.c0_g1_i1_5	mglfaffllsslfasasissakmspkvgvcygqlgnnlptpsksvqlikglkakqvkiydanpkildalkgtdlrvsimvpneiitnissnqtladqwvrmnvvpfypgtkiryllvgneitsnppnttwfnlvpamrriryslkklglhkikvgtplatdilessfppsngtfranlsdkvvspllnflnrtksfffvdvypyfawvaqpnsinldyalmsaknltytdpvsgltytnlldqmldalvfamkrlgypnirlfiaetgwpnggdvdqiganyynsatynrnvvrkftskoOVgTOArOGvvipafifalynenqkpgpgterhfgllypngkdvygidlsgktodsfykplpkptnnepykgkiwcvvakganqtelagalgyacgqgn…	complete	464	7	9	9	X8	PF07983.14	X8 domain	No_clan	375	445	2	75	4.1e-18	65.9
380	TR31880.c0_g1_i1	TCATAGTCCTAACAATTCCATAGGACTTTTCTCGAAGTCACGAAAACAGAAATCATCAGGACGTGACTAGCTGTTTTTTTTTCCCTTTAGGTAAGTATGTCGAGCTTGACGCTTACCGACTTGTTAAATAATGCCGCCGACAACTTCCCTTCCCGCCGTGCCATTTCTGTTTCCGGCAAGCTCGATCTTACCCATCAGAGGCTTCATCAGCTCATCGACGCTGCTGCTTCTCGTCTTGTATCCTCCGGTGTTAAACCCGGTGACGTCGTCGCTCTCACCTTCCCTAACTCCATTGAGTATGTTATCATGTTTTTGGCGGTAATTCGAGCTCGTGGCACCGCGGCACCATTGAATCAGGCCTACACATTTGATGAGTTCGAGTTTTATCTCTTGGATTCC…	TR31880.c0_g1_i1_3	miwcivgtavyhvalyffmsdqkveaenlpadgrvtAOOAOSelnkpaskpwtwksgktitvefnsvsl	complete	69	6	6	6
381	TR31978.c0_g1_i1	TGGCGGTGGAGAATGGACCGGTGCTGGAGGAGGTGAGACAACTGGGGGTGGTGAAAATACTTGTGGCGGAGGTGACGCGACGGGGACAGGAACCGGGGATGGTACAGGCTGAACATGCGGGGTAGGAGAAGGAACCACAACCTTTGGTGGTTGGACCGGTTGCACTGATGGGGTGGCAACTGAGACAGGAGGAGGTACCGGTTTTGGAACTGGGGAAGGCGAAGGAGAAGGCTGAGGAGATTTTGGATTTGGTGTAGGAGTGTGTTTTGGTCCAGGAGTTGGAGTAGGATGGTGTTTAGCCGGTGGAGGTTGATGATGCTCGCGCTTCGGTGTCTGAGTCGGGGGTTTAGGAGCCGGAGAAATGGGTTCTGACTTTTGTGGAGGTTGAGGTTGAGGTTG…	TR31978.c0_g1_i1_10	mkasgcslllsvfllscssfpllstalsdaqaayiahrqlltlpengdlpegfeskievpfafpndrlkrayialqawkkaiysdpknftgnwqgpdvckysgvfctpalddpkvtvvagidlnhgdiaghfpveiglladisllhlnsnrfcgiipksfgklkllyeldvsnnrlvgsfpevvlelpdlkfldlrfndfegevppalftkkldaifinnnrfhsaipenfgdspasviviakndffgcipksigkmadtldeiilshnslsgcvpeeitqlksvrvfdisnnklvgslpkglsymqntqemsfshnkfvgmvpdalcslpnltkvsvsynyfeaeddncrppfdgltmedesnclesrphqkthkacevvlrhpvncsavgcrgskqe…	complete	548	46	68	40	LRRNT_2	PF08263.13	Leucine rich repeat N-terminal domain	No_clan	74	106	7	40	0.00012	22.3
382	TR31978.c0_g1_i1	TGGCGGTGGAGAATGGACCGGTGCTGGAGGAGGTGAGACAACTGGGGGTGGTGAAAATACTTGTGGCGGAGGTGACGCGACGGGGACAGGAACCGGGGATGGTACAGGCTGAACATGCGGGGTAGGAGAAGGAACCACAACCTTTGGTGGTTGGACCGGTTGCACTGATGGGGTGGCAACTGAGACAGGAGGAGGTACCGGTTTTGGAACTGGGGAAGGCGAAGGAGAAGGCTGAGGAGATTTTGGATTTGGTGTAGGAGTGTGTTTTGGTCCAGGAGTTGGAGTAGGATGGTGTTTAGCCGGTGGAGGTTGATGATGCTCGCGCTTCGGTGTCTGAGTCGGGGGTTTAGGAGCCGGAGAAATGGGTTCTGACTTTTGTGGAGGTTGAGGTTGAGGTTG…	TR31978.c0_g1_i1_10	mkasgcslllsvfllscssfpllstalsdaqaayiahrqlltlpengdlpegfeskievpfafpndrlkrayialqawkkaiysdpknftgnwqgpdvckysgvfctpalddpkvtvvagidlnhgdiaghfpveiglladisllhlnsnrfcgiipksfgklkllyeldvsnnrlvgsfpevvlelpdlkfldlrfndfegevppalftkkldaifinnnrfhsaipenfgdspasviviakndffgcipksigkmadtldeiilshnslsgcvpeeitqlksvrvfdisnnklvgslpkglsymqntqemsfshnkfvgmvpdalcslpnltkvsvsynyfeaeddncrppfdgltmedesnclesrphqkthkacevvlrhpvncsavgcrgskqe…	complete	548	46	68	40	LRR_8	PF13855.7	Leucine rich repeat	CL0022	145	200	6	61	1.1e-07	31.5
383	TR32009.c1_g1_i1	TTAGGGCCAAAACTCATAGAAAGAGCGTTAGGGAGAATACATGGAGCTGTTCTTTGTGTCTTCTCTATGCTTATCTTTTCTTCTTCTTCTAACGCTCTCACTTTATTTCATATTCTATAGCAACAAACCGAGCCTACCCGGTCCGCTGCCTCCTGGTCGGACCGGATGGCCAATGATCGGAGAAACTCTTCGATATCTCTCCGCTGGATGGAAAGGCCATCCGGAAAAGTTTATTTTAGACCGGATGGCTAAATACTCTCCTATTGTGTTCCGGTCCCACCTCCTCGGCGAGCCGGTCGCTGTTTTTTGTGGCGCCGGTGGGAACAAATTCTTGTTCTCAAATGAGAACAAGCTTGTCCAATCATGGTGGCCTACTTACCTGGAGAAGATGTTCCCAAA…	TR32009.c1_g1_i1_4	melffvsslclsflllltlslyfifysnkOSlpGOloOGrtgwpmigetlrylsagwkghpekfildrmakyspivfrshllgepvavfcgaggnkflfsnenklvqswwptylekmfpnptktsakeiniqrrnmiqkflnpealqryigimdqiaqghfdsswknkaqvevfplcknytfwiatklfvsvedpieiakllepfselvsgifsipidlpgtafnkaika	complete	230	6	10	10
384	TR32009.c1_g2_i1	TTAGGGCCAAAACTCATAGAAAGAGCGTTAGGGAGAATACATGGAGCTGTTCTTTGTGTCTTCTCTATGCTTATCTTTTCTTCTTCTTCTAACGCTCTCACTTTATTTCATATTCTATAGCAACAAACCGAGCCTACCCGGTCCGCTGCCTCCTGGTCGGACCGGATGGCCAATGATCGGAGAAACTCTTCGATATCTCTCCGCTGGATGGAAAGGCCATCCGGAAAAGTTTATTTTAGACCGGATGGCTAAATACTCTCCTATTGTGTTCCGGTCCCACCTCCTCGGCGAGCCGGTGGCTGTTTTTTGCGGCGCCGGTGGGAACAAATTCTTGTTCTCAAATGAGAACAAGCTTGTCCAAACATGGTGGCCTAGTTCCGTGCAGAAGCTCTTCGAATC…	TR32009.c1_g2_i1_9	melffvsslclsflllltlslyfifysnkOSlpGOloOGrtgwpmigetlrylsagwkghpekfildrmakyspivfrshllgepvavfcgaggnkflfsnenklvqtwwpssvqklfespsdtpekernitmrkmiqtvlkpealqryigimdqmaqshfdsnwknkdqvkvfplcmdytflvatklflsiedpievakllepfkvlvtglfsisidfpgtpfskaikasnkirellvaiikqrkvdlaegkasktqdilshmlvtsdengkfmhecdianvictvlvgghdtatstctfvvkylaelphiydavykeqmevakskmpgeflnwddiqkmkyswnvacevlrlapplqgtfrealtdfmyhgfvipkgwklywnansthrnpeffpkc…	complete	480	6	10	10	p450	PF00067.23	Cytochrome P450	No_clan	37	457	1	442	1.1e-57	195.8
385	TR32009.c1_g2_i1	TTAGGGCCAAAACTCATAGAAAGAGCGTTAGGGAGAATACATGGAGCTGTTCTTTGTGTCTTCTCTATGCTTATCTTTTCTTCTTCTTCTAACGCTCTCACTTTATTTCATATTCTATAGCAACAAACCGAGCCTACCCGGTCCGCTGCCTCCTGGTCGGACCGGATGGCCAATGATCGGAGAAACTCTTCGATATCTCTCCGCTGGATGGAAAGGCCATCCGGAAAAGTTTATTTTAGACCGGATGGCTAAATACTCTCCTATTGTGTTCCGGTCCCACCTCCTCGGCGAGCCGGTGGCTGTTTTTTGCGGCGCCGGTGGGAACAAATTCTTGTTCTCAAATGAGAACAAGCTTGTCCAAACATGGTGGCCTAGTTCCGTGCAGAAGCTCTTCGAATC…	TR32009.c1_g2_i1_7	mipiylckasgfntvwiiflivmflsfsgvsegdsksfctelghhvwtslfsfenknlfpoaoqktatgsorrwdrntigeylairskinfsgwpfhpaeryrrvSOiighOVrOGgsgpgrlglll	complete	127	6	11	11
386	TR32009.c1_g2_i4	TTAGGGCCAAAACTCATAGAAAGAGCGTTAGGGAGAATACATGGAGCTGTTCTTTGTGTCTTCTCTATGCTTATCTTTTCTTCTTCTTCTAACGCTCTCACTTTATTTCATATTCTATAGCAACAAACCGAGCCTACCCGGTCCGCTGCCTCCTGGTCGGACCGGATGGCCAATGATCGGAGAAACTCTTCGATATCTCTCCGCTGGATGGAAAGGCCATCCGGAAAAGTTTATTTTAGACCGGATGGCTAAATACTCTCCTATTGTGTTCCGGTCCCACCTCCTCGGCGAGCCGGTGGCTGTTTTTTGCGGCGCCGGTGGGAACAAATTCTTGTTCTCAAATGAGAACAAGCTTGTCCAAACATGGTGGCCTAGTTCCGTGCAGAAGCTCTTCGAATC…	TR32009.c1_g2_i4_8	melffvsslclsflllltlslyfifysnkOSlpGOloOGrtgwpmigetlrylsagwkghpekfildrmakyspivfrshllgepvavfcgaggnkflfsnenklvqtwwpssvqklfespsdtpekernitmrkmiqtvlkpealqryigimdqmaqshfdsnwknkdqvkvfplcmdytflvatklflsiedpievakllepfkvlvtglfsisidfpgtpfskaikasnkirellvaiikqrkvdlaegkasktqdilshmlvtsdengkfmhecdianvictvlvgghdtatstctfvvkylaelphiydavykeqmevakskmpgeflnwddiqkmkyswnvacevlrlapplqgtfkealtdfmykgfsipkgwkmywstysthknpeffpqp…	complete	480	12	19	10	p450	PF00067.23	Cytochrome P450	No_clan	37	457	1	442	2.6e-60	204.5
387	TR32009.c1_g2_i4	TTAGGGCCAAAACTCATAGAAAGAGCGTTAGGGAGAATACATGGAGCTGTTCTTTGTGTCTTCTCTATGCTTATCTTTTCTTCTTCTTCTAACGCTCTCACTTTATTTCATATTCTATAGCAACAAACCGAGCCTACCCGGTCCGCTGCCTCCTGGTCGGACCGGATGGCCAATGATCGGAGAAACTCTTCGATATCTCTCCGCTGGATGGAAAGGCCATCCGGAAAAGTTTATTTTAGACCGGATGGCTAAATACTCTCCTATTGTGTTCCGGTCCCACCTCCTCGGCGAGCCGGTGGCTGTTTTTTGCGGCGCCGGTGGGAACAAATTCTTGTTCTCAAATGAGAACAAGCTTGTCCAAACATGGTGGCCTAGTTCCGTGCAGAAGCTCTTCGAATC…	TR32009.c1_g2_i4_6	mipiylckasgfntvwiiflivmflsfsgvsegdsksfctelghhvwtslfsfenknlfpoaoqktatgsorrwdrntigeylairskinfsgwpfhpaeryrrvSOiighOVrOGgsgpgrlglll	complete	127	6	11	11
388	TR32026.c0_g5_i1	ACTATTCTCATGGTAACATTTTGACCACTAATCTATTTTTCGTACCTTTTTACCCACTCTGATCACTTCTTCCGGCGAACTTGCCTGAAATAAAGGATATAAATGTCTCTTCATAATTATTAGAGGGACATAATTGTCAGCTAACCAAAAATTTTCAATTACCCCACCAACAACCAAATGGCCGCCACCACCCCTCTTCCACCTCCACTTTCCACCGCCAACCACCAATCCCTTCTCCCAGTCCTCAAGCCTACCATCACAACCACGACCACCCTTGGAGGACGACTCACAAATCTTACCCATCAAAGCTGATTAGACGATCTGATAGACCCACATATTCGAGTTCCTGGAAGATAGGCACGTTATTGACCAAACAGTGCATCTCCTGCTCCCTTTTTT…	TR32026.c0_g5_i1_4	mnfgkhlqlplflfllgSOGOqikVOhfplfkiwvlfsnlqagfstsskirsslkkycfldqhgkkgagdalfgq	complete	75	6	9	9
389	TR32034.c0_g1_i1	AGCGGCGGAAGTAGTAGAAGTAATTTACTTATTCACTGTAGCAGAAGCAGAAGGATTCTTCTTCCCCAAGTTCCTCCGTCTCCTCCCCTCCCCTTTTTCTTCCTCCAGCTAACCGGCCCGTGGATTAGCGTACCCACCCTGCAATTAGTTTACTTGAGAGAAAACGAAATAAAGTTAATGATTTAGTATTTTCTTCACATCTCTGGCTCTTCTCGTGATCGATTTTATCACACGAAAATGGCCCTAGCCCTTGGCAAAGTCACAATCCTTGTTGGCGCAGGTATTGTTGGCTCAGTTCTAGCTAAGGAAGGACGTATGCCTACTACCTCTGATATATTCTCCGGTGCCTTCAAGAGTGTTCTGAAGAAACTCGGATTAAATGATTCTCCTGCTCCAAAT…	TR32034.c0_g1_i1_5	malalgkvtilvgagivgsvlakegrmpttsdifsgafksvlkklglndspapnvkpkndvwlkqvnslreelnfyassrpvtivtstssggrvcyfvvvitvvggvylwwkgwklpelmfatrntlsiackevekelqgvfsslmdtrkqvdsqlkdldrkltetklnseaahreldtlksllhdgnkkstnarvesvleeikklesavekfegkqkilfvgiralldfvkgheerkrlnqmesgassllrsaiglpqpTOSragsVOSnlfleOSSOSOSTOngqqkqgasldtglkfdlaineskvstesrpqvsseigassesgpsgfsofggqtpgsvvtrsrslkldfny	complete	356	15	24	24	DUF1664	PF07889.13	Protein of unknown function (DUF1664)	No_clan	97	217	7	124	4e-24	85
390	TR32149.c0_g1_i1	GGGATTTTTTCCCCTCCGATAGTGATATTCCGGGAGAATGATAGAGGGCAGGGATAACTGATAAGTAGCAAACTTAGCACCCACCCTTTCCTTTAATTCTTCCACGTCCCCGCCCCTTTCCATAATTCCATCTCTTCTTCTCCATCATTTCTTCCTCAATTTCCTGTTCTTCATAACCATGGAAACAACTTTCATTACCATCAACACATCACTAAATTAATCAACCTCTACAGTCTAAATCTCTGCTGCCTCTCCACCAATGGCCGCTTTCCGTTCATTCATTCTCCGTTCCCTCTCTCTTCTCCTCTTCCATTTGGGCTGCTTCATATTCCCTTCCTCTTCTAACTCTACACAACCCAAAAAGCGTAAGCTTTCTTGCTCCGCCGATGGCCGTAATTT…	TR32149.c0_g1_i1_7	maafrsfilrslslllfhlgcfifpsssnstqpkkrklscsadgrnfpvtsrlklstskaassswtfikrlfSOkrtTOTTOTarhhnsipSOTsstrsifqpistplipsdtllsdppvqrsgsesdissdqhflplrndihpcticgeifpksylleqhrsskhavselidgdtgknivkiifqtgwpvrvkdpninrvlkihnspkilmrfeehrewvmskatvyggarr	complete	233	11	22	22
391	TR32170.c0_g1_i1	GAAACTTGCTCAAATGCGAATCTTTGTAGTTATCAGCTTCAGCCGAATCAGCAGCCGTCAAAACTCTTCCGCTGTCTTCTATCTCCGCCGCCGACCACCTCCGGGAAATTGCCACTATTAACCATTCCGGCATGTCCTCAACCCTACCATCCACTTCCCTTCCTCCTCATCTCTCCCCTCAAAACCTAAACAATAATCGGAACCCAAATCCCAGTCCACACAGTTCCCACATGTCCGACACCGACCAGTCTCTGAGATCCTTTTCCTCCGCCGCCGACCTCTCCCCTACCGCCGGACCCCAAACAGACACCGCCGTAGTAACTCATGCTACACCAAAAACTAACCAATCCTCTTCTCCCCCTACTCTTCTGTATTTGTCTTTCAACCAAGACTCCAGCT…	TR32170.c0_g1_i1_3	mlhqkltnpllpllfciclstkTOAvSOOAlpOVsasipaillgrttaatsplplililvavldsfrcflnviiml	complete	76	9	12	12
392	TR32170.c0_g1_i2	GAAACTTGCTCAAATGCGAATCTTTGTAGTTATCAGCTTCAGCCGAATCAGCAGCCGTCAAAACTCTTCCGCTGTCTTCTATCTCCGCCGCCGACCACCTCCGGGAAATTGCCACTATTAACCATTCCGGCATGTCCTCAACCCTACCATCCACTTCCCTTCCTCCTCATCTCTCCCCTCAAAACCTAAACAATAATCGGAACCCAAATCCCAGTCCACACAGTTCCCACATGTCCGACACCGACCAGTCTCTGAGATCCTTTTCCTCCGCCGCCGACCTCTCCCCTACCGCCGGACCCCAAACAGACACCGCCGTAGTAACTCATGCTACACCAAAAACTAACCAATCCTCTTCTCCCCCTACTCTTCTGTATTTGTCTTTCAACCAAGACTCCAGCT…	TR32170.c0_g1_i2_4	mlhqkltnpllpllfciclstkTOAvSOOAlpOVsasipaillgrttaatsplplililvavldsfrcflnviiml	complete	76	9	12	12
393	TR32170.c0_g1_i3	GAAACTTGCTCAAATGCGAATCTTTGTAGTTATCAGCTTCAGCCGAATCAGCAGCCGTCAAAACTCTTCCGCTGTCTTCTATCTCCGCCGCCGACCACCTCCGGGAAATTGCCACTATTAACCATTCCGGCATGTCCTCAACCCTACCATCCACTTCCCTTCCTCCTCATCTCTCCCCTCAAAACCTAAACAATAATCGGAACCCAAATCCCAGTCCACACAGTTCCCACATGTCCGACACCGACCAGTCTCTGAGATCCTTTTCCTCCGCCGCCGACCTCTCCCCTACCGCCGGACCCCAAACAGACACCGCCGTAGTAACTCATGCTACACCAAAAACTAACCAATCCTCTTCTCCCCCTACTCTTCTGTATTTGTCTTTCAACCAAGACTCCAGCT…	TR32170.c0_g1_i3_3	mlhqkltnpllpllfciclstkTOAvSOOAlpOVsasipaillgrttaatsplplililvavldsfrcflnviiml	complete	76	9	12	12
394	TR32170.c0_g1_i6	GAAACTTGCTCAAATGCGAATCTTTGTAGTTATCAGCTTCAGCCGAATCAGCAGCCGTCAAAACTCTTCCGCTGTCTTCTATCTCCGCCGCCGACCACCTCCGGGAAATTGCCACTATTAACCATTCCGGCATGTCCTCAACCCTACCATCCACTTCCCTTCCTCCTCATCTCTCCCCTCAAAACCTAAACAATAATCGGAACCCAAATCCCAGTCCACACAGTTCCCACATGTCCGACACCGACCAGTCTCTGAGATCCTTTTCCTCCGCCGCCGACCTCTCCCCTACCGCCGGACCCCAAACAGACACCGCCGTAGTAACTCATGCTACACCAAAAACTAACCAATCCTCTTCTCCCCCTACTCTTCTGTATTTGTCTTTCAACCAAGACTCCAGCT…	TR32170.c0_g1_i6_6	mlhqkltnpllpllfciclstkTOAvSOOAlpOVsasipaillgrttaatsplplililvavldsfrcflnviiml	complete	76	9	12	12
395	TR32234.c0_g1_i1	CTTTTACAGTGGCAAAATTAGGCCGTCACTGAAAAGAAAGGAGAGAGCGGCGAAAGCATAGCACTGAAATTTACATCCAGAAGCCTGATAGGAATCTCGGTCTGAAGTTGAAACCTACAATCCCTTTGCTTAAACCCTAAAAATGTTCAAGAAGTTCTCAACTGAGGAAGTTTCTGCCCAGAATCAAGTGAAGGCATCTGTACAACGGAAAATTCGCCAGAGTATTGTTGAAGAGTATCCTGGGCTTGAACCACTGATAGATGATTTGCTCCCAAAGAAGTCCCCTCTTATCATTGCAAAGTGCCAAAATCATCTGAATCTTGTTGTCGTGAACAATGTGCCACTATTCTTCAATGTACGTGATGGACCATATATGCCTACATTACGTCTTCTGCACCA…	TR32234.c0_g1_i1_5	mplliafifladilvkpiaraccfpsaiiatgasastssskAOOGdvSOGhimlapertnliaplstwsffiifgywcrrrnvgiygpsrtlknsgtlftttrfr	complete	105	7	9	9
396	TR32234.c0_g1_i2	CTTTTACAGTGGCAAAATTAGGCCGTCACTGAAAAGAAAGGAGAGAGCGGCGAAAGCATAGCACTGAAATTTACATCCAGAAGCCTGATAGGAATCTCGGTCTGAAGTTGAAACCTACAATCCCTTTGCTTAAACCCTAAAAATGTTCAAGAAGTTCTCAACTGAGGAAGTTTCTGCCCAGAATCAAGTGAAGGCATCTGTACAACGGAAAATTCGCCAGAGTATTGTTGAAGAGTATCCTGGGCTTGAACCACTGATAGATGATTTGCTCCCAAAGAAGTCCCCTCTTATCATTGCAAAGTGCCAAAATCATCTGAATCTTGTTGTCGTGAACAATGTGCCACTATTCTTCAATGTACGTGATGGACCATATATGCCTACATTACGTCTTCTGCACCA…	TR32234.c0_g1_i2_5	mplliafifladilvkpiaraccfpsaiiatgdsastssskAOOGdvSOGhimlapertnliaplstwsffiifgywcrrrnvgiygpsrtlknsgtlftttrfr	complete	105	7	9	9
397	TR32300.c0_g1_i1	AAGTTGCTCTACTTTTCATTCTCTCCCAAATGAAAGCAGCTTGGTTGCTTGTCCTCTTATTGATTCATGGAGTCATGCCCTTTAAACTCGGATCCACCGTAAAGGGTTTGGTTGCCACACCACTTCCCAGGTCCAATTTACGTGCCTCAAGAGATCTTCGAGTTGAATCTCCGTCGGTGAGGCCGCCAACTCCGGCACATAGTCTCAGACATTCCCAGATTTCTTCACCGCCTCCATCTTATTATGGATATGCTACCAGTAGGCCTCTCGTCAGTCATGAATAAGTGATCGAGAGCTCTCTTATGTTTTTATTTTATTATCTCATCTTAT	TR32300.c0_g1_i1_1	mkaawllvlllihgvmpfklgstvkglvatplprsnlrasrdlrveSOSvroOTOAhslrhsqissooosyygyatsrplvshe	complete	84	7	10	10
398	TR32469.c4_g1_i1	TTAACTTTTCCAAATGATAATCCCGACTACCATTAAACCCCTAATTAAAACGGTCTAACTCTAAATCGCGTCCCATTGGCTACTTCCTTTGTCAAGACTCTTCAGCTACCTCCAAGATCCGCGCTCTGCCTCCGCACGCTGTTTAAACCCTAGTTTTCCACACAGCCTGCGTGAGGGAGAGTGCAGCTCCAAACCTTCAAAGACAATAATATCCAAGCCATCGGAGCTTCTCTCTCACTTCGGACGTTTCTTTTCTGATTTTAATTTCAGTTCGTGCGAGTGATCCACTGGAGATGGCGGCGGCAGCGGCGGTTGCTCAACAACCAGTGTCTGCTCAAGTTGTTGGGAATGCCTTTGTACAACAGTATTACCATATACTGCACCACTCTCCAGCACTTG…	TR32469.c4_g1_i1_5	maaaaavaqqpvsaqvvgnafvqqyyhilhhspalvhkfyqeisklgrpeldgsmsitttmnainekilslnytdlsaeirsvdaqesfnggvqvlvtgyltgkdnmihnfsqcfflapqdrgyfvlndmfryiengnqpdgnqvpvndvadrvtpeqsoltpovlenhvpdgsnhvdevteeevpnpoesedvpveeevpvdevvdvvqddtqvvveseikveevqkksyasivmhlkesglpfsSOAOAOhkSOqksqephanoooaoitngqvafsdasdnngnnqegeadgysiyikglpmnatvsllenefkkfgpiksggiqvrsnrqqgfcfgfvefevptavekaleaspiaiggkqmvveekrstnsrgsnrgrfqagrgpgfrndgvrg…	complete	478	8	10	10	NTF2	PF02136.21	Nuclear transport factor 2 (NTF2) domain	CL0051	17	133	1	120	2.1e-30	105.8
399	TR32469.c4_g1_i1	TTAACTTTTCCAAATGATAATCCCGACTACCATTAAACCCCTAATTAAAACGGTCTAACTCTAAATCGCGTCCCATTGGCTACTTCCTTTGTCAAGACTCTTCAGCTACCTCCAAGATCCGCGCTCTGCCTCCGCACGCTGTTTAAACCCTAGTTTTCCACACAGCCTGCGTGAGGGAGAGTGCAGCTCCAAACCTTCAAAGACAATAATATCCAAGCCATCGGAGCTTCTCTCTCACTTCGGACGTTTCTTTTCTGATTTTAATTTCAGTTCGTGCGAGTGATCCACTGGAGATGGCGGCGGCAGCGGCGGTTGCTCAACAACCAGTGTCTGCTCAAGTTGTTGGGAATGCCTTTGTACAACAGTATTACCATATACTGCACCACTCTCCAGCACTTG…	TR32469.c4_g1_i1_5	maaaaavaqqpvsaqvvgnafvqqyyhilhhspalvhkfyqeisklgrpeldgsmsitttmnainekilslnytdlsaeirsvdaqesfnggvqvlvtgyltgkdnmihnfsqcfflapqdrgyfvlndmfryiengnqpdgnqvpvndvadrvtpeqsoltpovlenhvpdgsnhvdevteeevpnpoesedvpveeevpvdevvdvvqddtqvvveseikveevqkksyasivmhlkesglpfsSOAOAOhkSOqksqephanoooaoitngqvafsdasdnngnnqegeadgysiyikglpmnatvsllenefkkfgpiksggiqvrsnrqqgfcfgfvefevptavekaleaspiaiggkqmvveekrstnsrgsnrgrfqagrgpgfrndgvrg…	complete	478	8	10	10	RRM_1	PF00076.23	RNA recognition motif. (a.k.a. RRM, RBD, or RNP domain)	CL0221	298	356	1	58	4.5e-10	39.2
400	TR32524.c0_g1_i1	AATAGAAACCCTCCAAAACATCAAGGCTAACTGGCTAAAGCCCTGCAGTTCTTCTGCTCTTTTCAAGAAAGGAGACTAAAAACAGAAGAGAAACATCAAAAGGCCAAAACTTTCTTGAGCATTGTCCATTTTTCTCCTAAACCAAAAAAAAAAACATATGGATTTTGTCACTCTTTTCTCCTTCTTCTTCACCCTTCTGCTACTCACACCACCACCAACAACCACAGCTTCGAACTCATTAGTCCCTCTGTTTCTCTCCATCAAAGCCTCATTAGACCCAAAAGGTCTCATTCTCTCCTCTTGGTCACCCAGTGCTACAAACCCATGTGATGGCTCCTTTGAAGGCATTGCTTGCAATGAGTATGGCCAAGTGGTCAACATCTCTCTCCAAGGTAAAGG…	TR32524.c0_g1_i1_10	mdfvtlfsffftlllltoootttasnslvplflsikasldpkglilsswspsatnpcdgsfegiacneygqvvnislqgkgldgklppeigqlknlsglylhfnqlhgvvpkeiadltqlsdlylnvndlsgeippqlekmsslqvlqlcynkfsgsiptqlgylknvsvlalqfnqltgaipaslgelatltrldlsynhlfgsipskladspmlrvldirnntlsgnvpialkrlndgfqyannpelcgigftslnvcedsglnOTkoeofGOGsnglOSksipesaniqsngihhsrrpqtvavigviglfvilicsalfsfswyrrrkqkigstqgasdsrlstdqvkeacrrsasplisleysnswdplgrgqlyngfsqevfenfmynldeve…	complete	677	7	16	16	LRRNT_2	PF08263.13	Leucine rich repeat N-terminal domain	No_clan	33	67	9	41	2.8e-06	27.5
401	TR32524.c0_g1_i1	AATAGAAACCCTCCAAAACATCAAGGCTAACTGGCTAAAGCCCTGCAGTTCTTCTGCTCTTTTCAAGAAAGGAGACTAAAAACAGAAGAGAAACATCAAAAGGCCAAAACTTTCTTGAGCATTGTCCATTTTTCTCCTAAACCAAAAAAAAAAACATATGGATTTTGTCACTCTTTTCTCCTTCTTCTTCACCCTTCTGCTACTCACACCACCACCAACAACCACAGCTTCGAACTCATTAGTCCCTCTGTTTCTCTCCATCAAAGCCTCATTAGACCCAAAAGGTCTCATTCTCTCCTCTTGGTCACCCAGTGCTACAAACCCATGTGATGGCTCCTTTGAAGGCATTGCTTGCAATGAGTATGGCCAAGTGGTCAACATCTCTCTCCAAGGTAAAGG…	TR32524.c0_g1_i1_10	mdfvtlfsffftlllltoootttasnslvplflsikasldpkglilsswspsatnpcdgsfegiacneygqvvnislqgkgldgklppeigqlknlsglylhfnqlhgvvpkeiadltqlsdlylnvndlsgeippqlekmsslqvlqlcynkfsgsiptqlgylknvsvlalqfnqltgaipaslgelatltrldlsynhlfgsipskladspmlrvldirnntlsgnvpialkrlndgfqyannpelcgigftslnvcedsglnOTkoeofGOGsnglOSksipesaniqsngihhsrrpqtvavigviglfvilicsalfsfswyrrrkqkigstqgasdsrlstdqvkeacrrsasplisleysnswdplgrgqlyngfsqevfenfmynldeve…	complete	677	7	16	16	LRR_8	PF13855.7	Leucine rich repeat	CL0022	143	202	2	61	7.7e-08	32
402	TR32524.c0_g1_i1	AATAGAAACCCTCCAAAACATCAAGGCTAACTGGCTAAAGCCCTGCAGTTCTTCTGCTCTTTTCAAGAAAGGAGACTAAAAACAGAAGAGAAACATCAAAAGGCCAAAACTTTCTTGAGCATTGTCCATTTTTCTCCTAAACCAAAAAAAAAAACATATGGATTTTGTCACTCTTTTCTCCTTCTTCTTCACCCTTCTGCTACTCACACCACCACCAACAACCACAGCTTCGAACTCATTAGTCCCTCTGTTTCTCTCCATCAAAGCCTCATTAGACCCAAAAGGTCTCATTCTCTCCTCTTGGTCACCCAGTGCTACAAACCCATGTGATGGCTCCTTTGAAGGCATTGCTTGCAATGAGTATGGCCAAGTGGTCAACATCTCTCTCCAAGGTAAAGG…	TR32524.c0_g1_i1_10	mdfvtlfsffftlllltoootttasnslvplflsikasldpkglilsswspsatnpcdgsfegiacneygqvvnislqgkgldgklppeigqlknlsglylhfnqlhgvvpkeiadltqlsdlylnvndlsgeippqlekmsslqvlqlcynkfsgsiptqlgylknvsvlalqfnqltgaipaslgelatltrldlsynhlfgsipskladspmlrvldirnntlsgnvpialkrlndgfqyannpelcgigftslnvcedsglnOTkoeofGOGsnglOSksipesaniqsngihhsrrpqtvavigviglfvilicsalfsfswyrrrkqkigstqgasdsrlstdqvkeacrrsasplisleysnswdplgrgqlyngfsqevfenfmynldeve…	complete	677	7	16	16	LRR_8	PF13855.7	Leucine rich repeat	CL0022	167	226	2	61	1.5e-06	27.9
403	TR32524.c0_g1_i1	AATAGAAACCCTCCAAAACATCAAGGCTAACTGGCTAAAGCCCTGCAGTTCTTCTGCTCTTTTCAAGAAAGGAGACTAAAAACAGAAGAGAAACATCAAAAGGCCAAAACTTTCTTGAGCATTGTCCATTTTTCTCCTAAACCAAAAAAAAAAACATATGGATTTTGTCACTCTTTTCTCCTTCTTCTTCACCCTTCTGCTACTCACACCACCACCAACAACCACAGCTTCGAACTCATTAGTCCCTCTGTTTCTCTCCATCAAAGCCTCATTAGACCCAAAAGGTCTCATTCTCTCCTCTTGGTCACCCAGTGCTACAAACCCATGTGATGGCTCCTTTGAAGGCATTGCTTGCAATGAGTATGGCCAAGTGGTCAACATCTCTCTCCAAGGTAAAGG…	TR32524.c0_g1_i1_10	mdfvtlfsffftlllltoootttasnslvplflsikasldpkglilsswspsatnpcdgsfegiacneygqvvnislqgkgldgklppeigqlknlsglylhfnqlhgvvpkeiadltqlsdlylnvndlsgeippqlekmsslqvlqlcynkfsgsiptqlgylknvsvlalqfnqltgaipaslgelatltrldlsynhlfgsipskladspmlrvldirnntlsgnvpialkrlndgfqyannpelcgigftslnvcedsglnOTkoeofGOGsnglOSksipesaniqsngihhsrrpqtvavigviglfvilicsalfsfswyrrrkqkigstqgasdsrlstdqvkeacrrsasplisleysnswdplgrgqlyngfsqevfenfmynldeve…	complete	677	7	16	16	Pkinase	PF00069.26	Protein kinase domain	CL0016	406	670	2	260	1.6e-28	99.9
404	TR32524.c0_g1_i1	AATAGAAACCCTCCAAAACATCAAGGCTAACTGGCTAAAGCCCTGCAGTTCTTCTGCTCTTTTCAAGAAAGGAGACTAAAAACAGAAGAGAAACATCAAAAGGCCAAAACTTTCTTGAGCATTGTCCATTTTTCTCCTAAACCAAAAAAAAAAACATATGGATTTTGTCACTCTTTTCTCCTTCTTCTTCACCCTTCTGCTACTCACACCACCACCAACAACCACAGCTTCGAACTCATTAGTCCCTCTGTTTCTCTCCATCAAAGCCTCATTAGACCCAAAAGGTCTCATTCTCTCCTCTTGGTCACCCAGTGCTACAAACCCATGTGATGGCTCCTTTGAAGGCATTGCTTGCAATGAGTATGGCCAAGTGGTCAACATCTCTCTCCAAGGTAAAGG…	TR32524.c0_g1_i1_10	mdfvtlfsffftlllltoootttasnslvplflsikasldpkglilsswspsatnpcdgsfegiacneygqvvnislqgkgldgklppeigqlknlsglylhfnqlhgvvpkeiadltqlsdlylnvndlsgeippqlekmsslqvlqlcynkfsgsiptqlgylknvsvlalqfnqltgaipaslgelatltrldlsynhlfgsipskladspmlrvldirnntlsgnvpialkrlndgfqyannpelcgigftslnvcedsglnOTkoeofGOGsnglOSksipesaniqsngihhsrrpqtvavigviglfvilicsalfsfswyrrrkqkigstqgasdsrlstdqvkeacrrsasplisleysnswdplgrgqlyngfsqevfenfmynldeve…	complete	677	7	16	16	PK_Tyr_Ser-Thr	PF07714.18	Protein tyrosine and serine/threonine kinase	CL0016	409	672	5	259	4.2e-38	131.1
405	TR32647.c0_g1_i2	GACCATAAACTCACACAAAATTCCACAAAAAGAAAAAAAAAGATTAGAAAAATGAAACATTTAATTTTGGTTCTTATATCTCTATCCACATTGTTATCTAACATCTTAGCAGAACAATGTGGAAGTCAAGCGGGAAATGCAGTGTGCCCAAATGGTCTATGTTGTAGCAAATATGGTTGGTGTGGATCCACTGATCCCTATTGCAAAGATGGGTGCCAGAGCCAATGTGGTTCCACACCTACACCTACACCCACACCTTCCAACCCAACCCCTTCCCCGACCGGCGGCGATGTCGGTTCGATCATATCTTCGAGTCTTTTTGACCAAATGTTGCAATATAGGAATGATCCCAGATGTCAAAGCAATGGATTCTACACTTATGATGCTTTTATCACTGCT…	TR32647.c0_g1_i2_7	dhkltqnstkrkkkirkmkhlilvlislstllsnilaeqcgsqagnavcpnglccskygwcgstdpyckdgcqsqcgsTOTOTOTOSnOTOSOTggdvgsiissslfdqmlqyrndprcqsngfytydafitaarsfngfgttgdvnlrkkeiaaflgqtshettggwptapggqfawgycfinegsgtyctsnafpcppgkqyygrgpiqltnnnnyglagqaieqdlinnpdlvatdavisfktaiwfwmtpqdnkpsshdvitgswtpsagdtsagrvpgygvitniinggiecgkgpndkvadrigfykrycdlfgigygdnldcynqrpfa	5prime_partial	337	15	16	16	Chitin_bind_1	PF00187.20	Chitin recognition protein	No_clan	39	76	1	38	6.5e-14	52.1
406	TR32647.c0_g1_i2	GACCATAAACTCACACAAAATTCCACAAAAAGAAAAAAAAAGATTAGAAAAATGAAACATTTAATTTTGGTTCTTATATCTCTATCCACATTGTTATCTAACATCTTAGCAGAACAATGTGGAAGTCAAGCGGGAAATGCAGTGTGCCCAAATGGTCTATGTTGTAGCAAATATGGTTGGTGTGGATCCACTGATCCCTATTGCAAAGATGGGTGCCAGAGCCAATGTGGTTCCACACCTACACCTACACCCACACCTTCCAACCCAACCCCTTCCCCGACCGGCGGCGATGTCGGTTCGATCATATCTTCGAGTCTTTTTGACCAAATGTTGCAATATAGGAATGATCCCAGATGTCAAAGCAATGGATTCTACACTTATGATGCTTTTATCACTGCT…	TR32647.c0_g1_i2_7	dhkltqnstkrkkkirkmkhlilvlislstllsnilaeqcgsqagnavcpnglccskygwcgstdpyckdgcqsqcgsTOTOTOTOSnOTOSOTggdvgsiissslfdqmlqyrndprcqsngfytydafitaarsfngfgttgdvnlrkkeiaaflgqtshettggwptapggqfawgycfinegsgtyctsnafpcppgkqyygrgpiqltnnnnyglagqaieqdlinnpdlvatdavisfktaiwfwmtpqdnkpsshdvitgswtpsagdtsagrvpgygvitniinggiecgkgpndkvadrigfykrycdlfgigygdnldcynqrpfa	5prime_partial	337	15	16	16	Glyco_hydro_19	PF00182.20	Chitinase class I	CL0037	101	329	1	232	8.1e-122	405.4
407	TR32647.c0_g1_i2	GACCATAAACTCACACAAAATTCCACAAAAAGAAAAAAAAAGATTAGAAAAATGAAACATTTAATTTTGGTTCTTATATCTCTATCCACATTGTTATCTAACATCTTAGCAGAACAATGTGGAAGTCAAGCGGGAAATGCAGTGTGCCCAAATGGTCTATGTTGTAGCAAATATGGTTGGTGTGGATCCACTGATCCCTATTGCAAAGATGGGTGCCAGAGCCAATGTGGTTCCACACCTACACCTACACCCACACCTTCCAACCCAACCCCTTCCCCGACCGGCGGCGATGTCGGTTCGATCATATCTTCGAGTCTTTTTGACCAAATGTTGCAATATAGGAATGATCCCAGATGTCAAAGCAATGGATTCTACACTTATGATGCTTTTATCACTGCT…	TR32647.c0_g1_i2_6	mkhlilvlislstllsnilaeqcgsqagnavcpnglccskygwcgstdpyckdgcqsqcgsTOTOTOTOSnOTOSOTggdvgsiissslfdqmlqyrndprcqsngfytydafitaarsfngfgttgdvnlrkkeiaaflgqtshettggwptapggqfawgycfinegsgtyctsnafpcppgkqyygrgpiqltnnnnyglagqaieqdlinnpdlvatdavisfktaiwfwmtpqdnkpsshdvitgswtpsagdtsagrvpgygvitniinggiecgkgpndkvadrigfykrycdlfgigygdnldcynqrpfa	complete	319	15	16	16	Chitin_bind_1	PF00187.20	Chitin recognition protein	No_clan	22	59	1	38	6.1e-14	52.2
408	TR32647.c0_g1_i2	GACCATAAACTCACACAAAATTCCACAAAAAGAAAAAAAAAGATTAGAAAAATGAAACATTTAATTTTGGTTCTTATATCTCTATCCACATTGTTATCTAACATCTTAGCAGAACAATGTGGAAGTCAAGCGGGAAATGCAGTGTGCCCAAATGGTCTATGTTGTAGCAAATATGGTTGGTGTGGATCCACTGATCCCTATTGCAAAGATGGGTGCCAGAGCCAATGTGGTTCCACACCTACACCTACACCCACACCTTCCAACCCAACCCCTTCCCCGACCGGCGGCGATGTCGGTTCGATCATATCTTCGAGTCTTTTTGACCAAATGTTGCAATATAGGAATGATCCCAGATGTCAAAGCAATGGATTCTACACTTATGATGCTTTTATCACTGCT…	TR32647.c0_g1_i2_6	mkhlilvlislstllsnilaeqcgsqagnavcpnglccskygwcgstdpyckdgcqsqcgsTOTOTOTOSnOTOSOTggdvgsiissslfdqmlqyrndprcqsngfytydafitaarsfngfgttgdvnlrkkeiaaflgqtshettggwptapggqfawgycfinegsgtyctsnafpcppgkqyygrgpiqltnnnnyglagqaieqdlinnpdlvatdavisfktaiwfwmtpqdnkpsshdvitgswtpsagdtsagrvpgygvitniinggiecgkgpndkvadrigfykrycdlfgigygdnldcynqrpfa	complete	319	15	16	16	Glyco_hydro_19	PF00182.20	Chitinase class I	CL0037	84	312	1	232	6.8e-122	405.6
409	TR32647.c0_g1_i3	GACCATAAACTCACACAAAATTCCACAAAAAGAAAAAAAAAGATTAGAAAAATGAAACATTTAATTTTGGTTCTTATATCTCTATCCACATTGTTATCTAACATCTTAGCAGAACAATGTGGAAGTCAAGCGGGAAATGCAGTGTGCCCAAATGGTCTATGTTGTAGCAAATATGGTTGGTGTGGATCCACTGATCCCTATTGCAAAGACGGGTGCCAGAGCCAATGCACCCCTGGTGGTTCCACACCTACACCAACACCATCTAACCCAACCCCTTCCCCGAGCGACGGCGATGTCGGTTCGATCATATCTTCGAGTCTTTTTGACCAAATGTTGCAATATAGGAATGATCCCAGATGTTCAAGCAATGGATTCTACACTTATGATGCCTTTATCACT…	TR32647.c0_g1_i3_7	dhkltqnstkrkkkirkmkhlilvlislstllsnilaeqcgsqagnavcpnglccskygwcgstdpyckdgcqsqcTOGgsTOTOTOSnOTOSOSdgdvgsiissslfdqmlqyrndprcssngfytydafitaarsfngfgttgdvnmrkkeiaaflgqtshettggwptapggqfawgycfinegsgtyctsnafpcppgkqyygrgpiqltnnnnyglagqaieqdlinnpdlvatdavisfktaiwfwmtpqdnkpsshdvitgswtpsaadtsagrvpgygvitniinggiecgkgpddkvadrigfykrycdlfgigygdnldcynqrpfa	5prime_partial	338	16	19	19	Chitin_bind_1	PF00187.20	Chitin recognition protein	No_clan	39	76	1	38	6.6e-14	52.1
410	TR32647.c0_g1_i3	GACCATAAACTCACACAAAATTCCACAAAAAGAAAAAAAAAGATTAGAAAAATGAAACATTTAATTTTGGTTCTTATATCTCTATCCACATTGTTATCTAACATCTTAGCAGAACAATGTGGAAGTCAAGCGGGAAATGCAGTGTGCCCAAATGGTCTATGTTGTAGCAAATATGGTTGGTGTGGATCCACTGATCCCTATTGCAAAGACGGGTGCCAGAGCCAATGCACCCCTGGTGGTTCCACACCTACACCAACACCATCTAACCCAACCCCTTCCCCGAGCGACGGCGATGTCGGTTCGATCATATCTTCGAGTCTTTTTGACCAAATGTTGCAATATAGGAATGATCCCAGATGTTCAAGCAATGGATTCTACACTTATGATGCCTTTATCACT…	TR32647.c0_g1_i3_7	dhkltqnstkrkkkirkmkhlilvlislstllsnilaeqcgsqagnavcpnglccskygwcgstdpyckdgcqsqcTOGgsTOTOTOSnOTOSOSdgdvgsiissslfdqmlqyrndprcssngfytydafitaarsfngfgttgdvnmrkkeiaaflgqtshettggwptapggqfawgycfinegsgtyctsnafpcppgkqyygrgpiqltnnnnyglagqaieqdlinnpdlvatdavisfktaiwfwmtpqdnkpsshdvitgswtpsaadtsagrvpgygvitniinggiecgkgpddkvadrigfykrycdlfgigygdnldcynqrpfa	5prime_partial	338	16	19	19	Glyco_hydro_19	PF00182.20	Chitinase class I	CL0037	102	330	1	232	2.8e-122	406.9
411	TR32647.c0_g1_i3	GACCATAAACTCACACAAAATTCCACAAAAAGAAAAAAAAAGATTAGAAAAATGAAACATTTAATTTTGGTTCTTATATCTCTATCCACATTGTTATCTAACATCTTAGCAGAACAATGTGGAAGTCAAGCGGGAAATGCAGTGTGCCCAAATGGTCTATGTTGTAGCAAATATGGTTGGTGTGGATCCACTGATCCCTATTGCAAAGACGGGTGCCAGAGCCAATGCACCCCTGGTGGTTCCACACCTACACCAACACCATCTAACCCAACCCCTTCCCCGAGCGACGGCGATGTCGGTTCGATCATATCTTCGAGTCTTTTTGACCAAATGTTGCAATATAGGAATGATCCCAGATGTTCAAGCAATGGATTCTACACTTATGATGCCTTTATCACT…	TR32647.c0_g1_i3_6	mkhlilvlislstllsnilaeqcgsqagnavcpnglccskygwcgstdpyckdgcqsqcTOGgsTOTOTOSnOTOSOSdgdvgsiissslfdqmlqyrndprcssngfytydafitaarsfngfgttgdvnmrkkeiaaflgqtshettggwptapggqfawgycfinegsgtyctsnafpcppgkqyygrgpiqltnnnnyglagqaieqdlinnpdlvatdavisfktaiwfwmtpqdnkpsshdvitgswtpsaadtsagrvpgygvitniinggiecgkgpddkvadrigfykrycdlfgigygdnldcynqrpfa	complete	320	16	19	19	Chitin_bind_1	PF00187.20	Chitin recognition protein	No_clan	22	59	1	38	6.1e-14	52.2
412	TR32647.c0_g1_i3	GACCATAAACTCACACAAAATTCCACAAAAAGAAAAAAAAAGATTAGAAAAATGAAACATTTAATTTTGGTTCTTATATCTCTATCCACATTGTTATCTAACATCTTAGCAGAACAATGTGGAAGTCAAGCGGGAAATGCAGTGTGCCCAAATGGTCTATGTTGTAGCAAATATGGTTGGTGTGGATCCACTGATCCCTATTGCAAAGACGGGTGCCAGAGCCAATGCACCCCTGGTGGTTCCACACCTACACCAACACCATCTAACCCAACCCCTTCCCCGAGCGACGGCGATGTCGGTTCGATCATATCTTCGAGTCTTTTTGACCAAATGTTGCAATATAGGAATGATCCCAGATGTTCAAGCAATGGATTCTACACTTATGATGCCTTTATCACT…	TR32647.c0_g1_i3_6	mkhlilvlislstllsnilaeqcgsqagnavcpnglccskygwcgstdpyckdgcqsqcTOGgsTOTOTOSnOTOSOSdgdvgsiissslfdqmlqyrndprcssngfytydafitaarsfngfgttgdvnmrkkeiaaflgqtshettggwptapggqfawgycfinegsgtyctsnafpcppgkqyygrgpiqltnnnnyglagqaieqdlinnpdlvatdavisfktaiwfwmtpqdnkpsshdvitgswtpsaadtsagrvpgygvitniinggiecgkgpddkvadrigfykrycdlfgigygdnldcynqrpfa	complete	320	16	19	19	Glyco_hydro_19	PF00182.20	Chitinase class I	CL0037	85	313	1	232	2.4e-122	407.1
413	TR32665.c0_g2_i1	AGCTTCTTAACGCTCTTAATTAAACTTGCTGTTAAATAGTAGTATTAATTAATTTTCTTTTAAGTAAGTACATTTGGTTCGTGGGGCTGTGGGAACATTCTTAGTTTTTTATTATTTCTTTAAGAATATAATCTATGCTATAGGTGGGGCATGTTTTATTTGAAAAGTTATATTACAGTAGTTTCTGCCTTTCTGGTACTAAATCGAGCCTCATTTGAAGTGTTAATTTGAACTTGTGTGAAGTCTGAAGTGTGAAGTTCTACTCTACTCTTCTTGTGAAGACTGAAGTGCAGTACAGCTACCACTTTTGCAAGCTTTTTCAGCTTTCTTGGATTCCCTCATTTATTTCGATTTGTGGGCTGTTTGTCTTCTTTCAACAGTTTGCCTTTCTGGAAAAGT…	TR32665.c0_g2_i1_3	mvhkiwlgitlvasvivytasgafvgvnigtdvsnlpsatdvvallkahqvthvrlfdadahmlaalsdtgievivsvtnqevlrigespsaaaawinknvaafisstnitaiavgsevltsipnaapvlvpamnnlhkalvasnlnsqvkvstpqsmdiiirofppssaafnstwnvtifqilrflqntnsyfmlnaypyynyvnskgifpieyalfeplssvkeivdpntlfhyesmfdamvdaayysiaafnfstipivvtetgwpwfgsaseadatvsnaetfnnnlitrvsnnsgoosqpgmpvsayiyelfnedkrpgpiseknwgifspngtavypltlstsdnvdvngsavfciarpnadskkledglnwacgtgrancsaiqqgqpcyfp…	complete	502	7	10	10	Glyco_hydro_17	PF00332.19	Glycosyl hydrolases family 17	CL0058	25	344	1	311	1.4e-76	258.1
414	TR32665.c0_g2_i1	AGCTTCTTAACGCTCTTAATTAAACTTGCTGTTAAATAGTAGTATTAATTAATTTTCTTTTAAGTAAGTACATTTGGTTCGTGGGGCTGTGGGAACATTCTTAGTTTTTTATTATTTCTTTAAGAATATAATCTATGCTATAGGTGGGGCATGTTTTATTTGAAAAGTTATATTACAGTAGTTTCTGCCTTTCTGGTACTAAATCGAGCCTCATTTGAAGTGTTAATTTGAACTTGTGTGAAGTCTGAAGTGTGAAGTTCTACTCTACTCTTCTTGTGAAGACTGAAGTGCAGTACAGCTACCACTTTTGCAAGCTTTTTCAGCTTTCTTGGATTCCCTCATTTATTTCGATTTGTGGGCTGTTTGTCTTCTTTCAACAGTTTGCCTTTCTGGAAAAGT…	TR32665.c0_g2_i1_3	mvhkiwlgitlvasvivytasgafvgvnigtdvsnlpsatdvvallkahqvthvrlfdadahmlaalsdtgievivsvtnqevlrigespsaaaawinknvaafisstnitaiavgsevltsipnaapvlvpamnnlhkalvasnlnsqvkvstpqsmdiiirofppssaafnstwnvtifqilrflqntnsyfmlnaypyynyvnskgifpieyalfeplssvkeivdpntlfhyesmfdamvdaayysiaafnfstipivvtetgwpwfgsaseadatvsnaetfnnnlitrvsnnsgoosqpgmpvsayiyelfnedkrpgpiseknwgifspngtavypltlstsdnvdvngsavfciarpnadskkledglnwacgtgrancsaiqqgqpcyfp…	complete	502	7	10	10	X8	PF07983.14	X8 domain	No_clan	360	431	2	76	1.6e-19	70.4
415	TR32665.c0_g2_i2	AGCTTCTTAACGCTCTTAATTAAACTTGCTGTTAAATAGTAGTATTAATTAATTTTCTTTTAAGTAAGTACATTTGGTTCGTGGGGCTGTGGGAACATTCTTAGTTTTTTATTATTTCTTTAAGAATATAATCTATGCTATAGGTGGGGCATGTTTTATTTGAAAAGTTATATTACAGTAGTTTCTGCCTTTCTGGTACTAAATCGAGCCTCATTTGAAGTGTTAATTTGAACTTGTGTGAAGTCTGAAGTGTGAAGTTCTACTCTACTCTTCTTGTGAAGACTGAAGTGCAGTACAGCTACCACTTTTGCAAGCTTTTTCAGCTTTCTTGGATTCCCTCATTTATTTCGATTTGTGGGCTGTTTGTCTTCTTTCAACAGTTTGCCTTTCTGGAAAAGT…	TR32665.c0_g2_i2_5	mvhkiwlgitlvasvivytasgafvgvnigtdvsnlpsatdvvallkahqvthvrlfdadahmlaalsdtgievivsvtnqevlrigespsaaaawinknvaafisstnitaiavgsevltsipnaapvlvpamnnlhkalvasnlnsqvkvstpqsmdiiirofppssaafnstwnvtifqilrflqntnsyfmlnaypyynyvnskgifpieyalfeplssvkeivdpntlfhyesmfdamvdaayysiaafnfstipivvtetgwpwfgsaseadatvsnaetfnnnlitrvsnnsgoosqpgmpvsayiyelfnedkrpgpiseknwgifspngtavypltlstsdnvdvngsavfciarpnadskkledglnwacgtgrancsaiqqgqpcyfp…	complete	503	7	10	10	Glyco_hydro_17	PF00332.19	Glycosyl hydrolases family 17	CL0058	25	344	1	311	1.4e-76	258.1
416	TR32665.c0_g2_i2	AGCTTCTTAACGCTCTTAATTAAACTTGCTGTTAAATAGTAGTATTAATTAATTTTCTTTTAAGTAAGTACATTTGGTTCGTGGGGCTGTGGGAACATTCTTAGTTTTTTATTATTTCTTTAAGAATATAATCTATGCTATAGGTGGGGCATGTTTTATTTGAAAAGTTATATTACAGTAGTTTCTGCCTTTCTGGTACTAAATCGAGCCTCATTTGAAGTGTTAATTTGAACTTGTGTGAAGTCTGAAGTGTGAAGTTCTACTCTACTCTTCTTGTGAAGACTGAAGTGCAGTACAGCTACCACTTTTGCAAGCTTTTTCAGCTTTCTTGGATTCCCTCATTTATTTCGATTTGTGGGCTGTTTGTCTTCTTTCAACAGTTTGCCTTTCTGGAAAAGT…	TR32665.c0_g2_i2_5	mvhkiwlgitlvasvivytasgafvgvnigtdvsnlpsatdvvallkahqvthvrlfdadahmlaalsdtgievivsvtnqevlrigespsaaaawinknvaafisstnitaiavgsevltsipnaapvlvpamnnlhkalvasnlnsqvkvstpqsmdiiirofppssaafnstwnvtifqilrflqntnsyfmlnaypyynyvnskgifpieyalfeplssvkeivdpntlfhyesmfdamvdaayysiaafnfstipivvtetgwpwfgsaseadatvsnaetfnnnlitrvsnnsgoosqpgmpvsayiyelfnedkrpgpiseknwgifspngtavypltlstsdnvdvngsavfciarpnadskkledglnwacgtgrancsaiqqgqpcyfp…	complete	503	7	10	10	X8	PF07983.14	X8 domain	No_clan	360	431	2	76	1.6e-19	70.4
417	TR32665.c0_g2_i3	AGCTTCTTAACGCTCTTAATTAAACTTGCTGTTAAATAGTAGTATTAATTAATTTTCTTTTAAGTAAGTACATTTGGTTCGTGGGGCTGTGGGAACATTCTTAGTTTTTTATTATTTCTTTAAGAATATAATCTATGCTATAGGTGGGGCATGTTTTATTTGAAAAGTTATATTACAGTAGTTTCTGCCTTTCTGGTACTAAATCGAGCCTCATTTGAAGTGTTAATTTGAACTTGTGTGAAGTCTGAAGTGTGAAGTTCTACTCTACTCTTCTTGTGAAGACTGAAGTGCAGTACAGCTACCACTTTTGCAAGCTTTTTCAGCTTTCTTGGATTCCCTCATTTATTTCGATTTGTGGGCTGTTTGTCTTCTTTCAACAGTTTGCCTTTCTGGAAAAGT…	TR32665.c0_g2_i3_3	mvhkiwlgitlvasvivytasgafvgvnigtdvsnlpsatdvvallkahqvthvrlfdadahmlaalsdtgievivsvtnqevlrigespsaaaawinknvaafisstnitaiavgsevltsipnaapvlvpamnnlhkalvasnlnsqvkvstpqsmdiiirofppssaafnstwnvtifqilrflqntnsyfmlnaypyynyvnskgifpieyalfeplssvkeivdpntlfhyesmfdamvdaayysiaafnfstipivvtetgwpwfgsaseadatvsnaetfnnnlitrvsnnsgoosqpgmpvsayiyelfnedkrpgpiseknwgifspngtavypltlstsdnvdvngsavfciarpnadskkledglnwacgtgrancsaiqqgqpcyfp…	complete	502	7	10	10	Glyco_hydro_17	PF00332.19	Glycosyl hydrolases family 17	CL0058	25	344	1	311	1.4e-76	258.1
418	TR32665.c0_g2_i3	AGCTTCTTAACGCTCTTAATTAAACTTGCTGTTAAATAGTAGTATTAATTAATTTTCTTTTAAGTAAGTACATTTGGTTCGTGGGGCTGTGGGAACATTCTTAGTTTTTTATTATTTCTTTAAGAATATAATCTATGCTATAGGTGGGGCATGTTTTATTTGAAAAGTTATATTACAGTAGTTTCTGCCTTTCTGGTACTAAATCGAGCCTCATTTGAAGTGTTAATTTGAACTTGTGTGAAGTCTGAAGTGTGAAGTTCTACTCTACTCTTCTTGTGAAGACTGAAGTGCAGTACAGCTACCACTTTTGCAAGCTTTTTCAGCTTTCTTGGATTCCCTCATTTATTTCGATTTGTGGGCTGTTTGTCTTCTTTCAACAGTTTGCCTTTCTGGAAAAGT…	TR32665.c0_g2_i3_3	mvhkiwlgitlvasvivytasgafvgvnigtdvsnlpsatdvvallkahqvthvrlfdadahmlaalsdtgievivsvtnqevlrigespsaaaawinknvaafisstnitaiavgsevltsipnaapvlvpamnnlhkalvasnlnsqvkvstpqsmdiiirofppssaafnstwnvtifqilrflqntnsyfmlnaypyynyvnskgifpieyalfeplssvkeivdpntlfhyesmfdamvdaayysiaafnfstipivvtetgwpwfgsaseadatvsnaetfnnnlitrvsnnsgoosqpgmpvsayiyelfnedkrpgpiseknwgifspngtavypltlstsdnvdvngsavfciarpnadskkledglnwacgtgrancsaiqqgqpcyfp…	complete	502	7	10	10	X8	PF07983.14	X8 domain	No_clan	360	431	2	76	1.6e-19	70.4
419	TR32719.c2_g1_i1	TCATCATCATCTTTTATTACTCCGTAGTATTTGTTTTAAATACAGGAGTATTAAAAAGCCTGGTCTCTTGCTATACCAATCATCCAAGCTATGGCCATGGAAGAAGACCAAGTCAACTCTGTTCCGATCTTCTTCTCCAAATCCACTATCCAATCCCTCATCACTCACCAATCCCTCATCCACCATCTCCACTCCACCCTCCCTACCCTCTCCGCCGCCGTCCAATCGCCGGCACGACATGTCCACGAAACAAGCTCTTACTCCTCTCTTCTCCTCATGCCCTCTTGGTCTAAATCTCCTTCTCTTCCTTACGTCGGCGTCAAGCTCGTCACTTACCACCCCAACAACACCGCCATCCTCAATTTCCCTGGAATTCACGCTAATTACACTCTCTTCTGT…	TR32719.c2_g1_i1_3	mstkqaltplfsscplglnlllfltsassssltTOTTOOSsisleftlitlssvpslakiwlllrplnslstallvfql	complete	79	7	7	7
420	TR32719.c2_g1_i2	TCATCATCATCTTTTATTACTCCGTAGTATTTGTTTTAAATACAGGAGTATTAAAAAGCCTGGTCTCTTGCTATACCAATCATCCAAGCTATGGCCATGGAAGAAGACCAAGTCAACTCTGTTCCGATCTTCTTCTCCAAATCCACTATCCAATCCCTCATCACTCACCAATCCCTCATCCACCATCTCCACTCCACCCTCCCTACCCTCTCCGCCGCCGTCCAATCGCCGGCACGACATGTCCACGAAACAAGCTCTTACTCCTCTCTTCTCCTCATGCCCTCTTGGTCTAAATCTCCTTCTCTTCCTTACGTCGGCGTCAAGCTCGTCACTTACCACCCCAACAACACCGCCATCCTCAATTTCCCTGGAATTCACGCTAATTACACTCTCTTCTGT…	TR32719.c2_g1_i2_3	mstkqaltplfsscplglnlllfltsassssltTOTTOOSsisleftlitlssvpslakiwlllrplnslstallvfql	complete	79	7	7	7
421	TR32755.c0_g1_i1	TTACTAGTCTCTTCTGTGTTATAATTTGATTTGAGAATCTCATGGTCCAGTTCTTACTAAAATTCTCATCTTCAGAACTTGTTCCTAAAAGCAAAAGGCAAATAATTAAGCTCTTGTTATAATGGCAGCAAGATCATCTCAGCATCTCTTCTTGTTCCTTCTGTCTCTCTTTGCCTATTCTTCTGGAAACTTAGTACTTGCTACTACCAGGGGAAGCCTACTTAGCAGTTTCTTCGCAGTTCAACATGATTTGGTGAATCAGCCATACAGCGGGAATCCAACTACACCGGTAACAAATCCTGTAACCACACCGGTAACTAATCCTGTAACGACCCCGGCCGCCACTGCTGGAGGATATCCAGCACCAGTTATTGTCACAGTTCCTGCTACTTCAACTCC…	TR32755.c0_g1_i1_5	maarssqhlflfllslfayssgnlvlattrgsllssffavqhdlvnqpysgnOTTOVtnOVtTOVtnOVtTOAataggypAOVivtVOAtsTOVOTOGtmOSOTOntipgaSOVTOTTOVtnOVtTOAnOGaqpvtnOVtTOAqglpvTOOAanOTOisTOTOGtsnGOGisgqswcvaksgltetalqsaldyacgmggadcsaiqqsgscynpntiqnhasvafnsyyqknpgptscdfggnavltnqnpssgscvypsstspssasassgtssaTOntsstngsTOOSgsgTOonlvnsstypasggigststgiiganooadstsipsssrfqaslgcitllasfvtsatlilgt	complete	359	77	137	118	X8	PF07983.14	X8 domain	No_clan	176	245	2	75	7e-21	74.7
422	TR32755.c0_g1_i2	TTACTAGTCTCTTCTGTGTTATAATTTGATTTGAGAATCTCATGGTCCAGTTCTTACTAAAATTCTCATCTTCAGAACTTGTTCCTAAAAGCAAAAGGCAAATAATTAAGCTCTTGTTATAATGGCAATTACAACATCATCTCAGCACCTCTTCTTCTTCCTCTTGTCTCTTTTTGCCGTCTCTTCTGGAGACTTGGTACTTGCTTTTACCAGGGGAGGCCTACTTAGCAGTTTCCTAGCAGTTCAACATGATTTGGTTAATCAGCCATACACCGGCAATCCAACAACACCGGTAACGAATCCTGTAACCACACCGGTAACTAATCCTGTAACGACCCCAGCGACCACTGCTGGAGGATATCCAGCACCAGTTATTGTCACAGTTCCTGCTACTTCAAC…	TR32755.c0_g1_i2_5	maittssqhlfffllslfavssgdlvlaftrggllssflavqhdlvnqpytgnptTOVtnOVtTOVtnOVtTOAttaggypAOVivtVOAtsTOVOTOGtmOSOTOntipgaSOVTOTTOVtnOVtTOTnOGaqpvtnOVtTOAqglpvTOOAanOTOTsSOTOGtsnGOGisgqswcvaksgltetalqsaldyacgmggadcsaiqqsgscynpntiqnhasvafnsyyqknpgptscdfggnavltnqnpssgscvypsstspssasassgtssaTOntsstngsTOOSgsgTOonlvnsstypasggigststgiiganooadstsipsssrfqaslgcitllasfvtsatlilgt	complete	360	76	135	116	X8	PF07983.14	X8 domain	No_clan	177	246	2	75	7e-21	74.7
423	TR32755.c0_g1_i3	TTACTAGTCTCTTCTGTGTTATAATTTGATTTGAGAATCTCATGGTCCAGTTCTTACTAAAATTCTCATCTTCAGAACTTGTTCCTAAAAGCAAAAGGCAAATAATTAAGCTCTTGTTATAATGGCAGCAAGATCATCTCAGCATCTCTTCTTGTTCCTTCTGTCTCTCTTTGCCTATTCTTCTGGAAACTTAGTACTTGCTACTACCAGGGGAAGCCTACTTAGCAGTTTCTTCGCAGTTCAACATGATTTGGTGAATCAGCCATACAGCGGGAATCCAACTACACCGGTAACAAATCCTGTAACCACACCGGTAACTAATCCTGTAACGACCCCGGCCGCCACTGCTGGAGGATATCCAGCACCAGTTATTGTCACAGTTCCTGCTACTTCAACTCC…	TR32755.c0_g1_i3_6	maarssqhlflfllslfayssgnlvlattrgsllssffavqhdlvnqpysgnOTTOVtnOVtTOVtnOVtTOAataggypAOVivtVOAtsTOVOTOGtmOSOTOntipgaSOVTOTTOVtnOVtTOAnOGaqpvtnOVtTOAqglpvTOOAanOTOisTOTOGtsnGOGisgqswcvaksgltetalqsaldyacgmggadcsaiqqsgscynpntiqnhasvafnsyyqknpgptscdfggnavltnqnpssgscvypsstspssasassgtssaTOntsstngsTOOSgykttlgtviilvasfyaeltqfyvsarvrlril	complete	325	75	132	118	X8	PF07983.14	X8 domain	No_clan	176	245	2	75	5.9e-21	75
424	TR32755.c0_g1_i4	TTACTAGTCTCTTCTGTGTTATAATTTGATTTGAGAATCTCATGGTCCAGTTCTTACTAAAATTCTCATCTTCAGAACTTGTTCCTAAAAGCAAAAGGCAAATAATTAAGCTCTTGTTATAATGGCAATTACAACATCATCTCAGCACCTCTTCTTCTTCCTCTTGTCTCTTTTTGCCGTCTCTTCTGGAGACTTGGTACTTGCTTTTACCAGGGGAGGCCTACTTAGCAGTTTCCTAGCAGTTCAACATGATTTGGTTAATCAGCCATACACCGGCAATCCAACAACACCGGTAACGAATCCTGTAACCACACCGGTAACTAATCCTGTAACGACCCCAGCGACCACTGCTGGAGGATATCCAGCACCAGTTATTGTCACAGTTCCTGCTACTTCAAC…	TR32755.c0_g1_i4_6	maittssqhlfffllslfavssgdlvlaftrggllssflavqhdlvnqpytgnptTOVtnOVtTOVtnOVtTOAttaggypAOVivtVOAtsTOVOTOGtmOSOTOntipgaSOVTOTTOVtnOVtTOTnOGaqpvtnOVtTOAqglpvTOOAanOTOTsSOTOGtsnGOGisgqswcvaksgltetalqsaldyacgmggadcsaiqqsgscynpntiqnhasvafnsyyqknpgptscdfggnavltnqnpssgscvypsstspssasassgtssaTOntsstngsTOOSgykttlgtviilvasfyaeltqfyvsarvrlril	complete	326	74	130	116	X8	PF07983.14	X8 domain	No_clan	177	246	2	75	6e-21	74.9
425	TR32759.c0_g1_i1	TTGCATTGTAACCAAAAAAAATATTATAAAAGCATCTCACATTCTCCAAGAACAAACCTTGCTTTTGTCCACAATGTACAATCGTCCCATTAAAAGGAAGACCAAAGCTGACCACTCTCTTCAAGAGGGTACAAAAGTATGCAGAATCATAACAACAGAGCTAAAGTTCTTAATTTGTTAGTGCACCAAAAGCTCATCTAATTGTTACTCAAATATTTCATTTCTCTTCACTAACAAAAGTCAATAACATTATTGCATTGTACTTTTCCACCATGTTAGCCTTCTTCTTCTTCTTCACTCTTTTGGCTCTACATTTTCAAGATTCCAGTTCTTCAACTGTGGTAGTAGATGGAGTGAAACAATGGAGAAATCCCACTGTTCAAATTGGAGATATTGTTA…	TR32759.c0_g1_i1_4	mlaffffftllalhfqdsssstvvvdgvkqwrnptvqigdivifqhkyeykvyifqnerafstcnftqatlltkpnsasytwhpsrtgffyfsfnngtskaclegqklafkvslsaSOoenOAlSOdOSOVaAOolvsggivssSOAfpwpfrokegdAOGOAOSlmSOAtSOmepqkagfpfinsnpavplptgevdsatirpfptssshdqqvkgtlavqkalshamlllllllkg	complete	238	27	46	31
426	TR32759.c0_g1_i2	TTGCATTGTAACCAAAAAAAATATTATAAAAGCATCTCACATTCTCCAAGAACAAACCTTGCTTTTGTCCACAATGTACAATCGTCCCATTAAAAGGAAGACCAAAGCTGACCACTCTCTTCAAGAGGGTACAAAAGTATGCAGAATCATAACAATTTCACAGAGCCAAAGTTCTTAAATTGTTAGTTCACCAAAAGCTCATCTAATTTCATTCTCTTCACTAACAAAAGTCAAGAACATTATTGCATTGTACTTTTCCACCATGTTAGCCTTCTTCTTCTTCTTCACTCTTTTGGCTCTACATTTTCAAGATTCCAGTTCTTCAACTGTGGTAGTAGATGGAGTGAAACAATGGAGAAATCCCACTGTTCAAATTGGAGATATTGTTATATTTCAGCA…	TR32759.c0_g1_i2_5	mlaffffftllalhfqdsssstvvvdgvkqwrnptvqigdivifqhkyeykvyifqnerafstcnftqatlltkpnsasytwhpsrtgffyfsfnngttkaclegqkvafkvslsaSOoenOAvSOdOSOVaAOolvsggtvssSOAfpwpfrokegdAOGOAOSlmSOAtSOmepqkagfpfinsnpavplptgevdsatirpfptssshdqqvkgtlavqkalshamlllllllkg	complete	238	27	46	31
427	TR32811.c0_g1_i4	AGGTGATATGCACGACGGTTGGCTTTCTCTCAAGAAAATTAACAGAAAACAAACAACTCAAATCTTTTCTTGAATTCAGATTCTTGAGTTTCTACTGAATTCGTCTGGCTTCTGGCGAAAAAGAGAAAATAATTTGGTGAAAACAGTTGAACTTTGGCAAGAATCTTGGCGTTCTGTGGTGATTGCAAATGGGCTACTTCAGTTCCAGGGGATTTTTGTTACCGTTCCTAATTCTCAGTACAGTTTTTGCAGCTCCAACCTGCTGGGCATTTACTGACCCACGTGATGTCTATGCAATTAACAGCCTCTATGCCGCTTTGGGATCCCCCAAATTTCTGGGATGGACTGGAGGTGACCCGTGTGGACTCGGTTGGCAAGGAGTTCAGTGTGTCAATGCTA…	TR32811.c0_g1_i4_4	mgyfssrgfllpflilstvfaaptcwaftdprdvyainslyaalgspkflgwtggdpcglgwqgvqcvnanvtglvlngfnlsgqltedlgylssiiqidlndnhiggoipsslpotirslflsnnkftggvpdaisslgqlselyldnnlmtgdipdafqllkglvtidfsgnilggqlpssmgnltsltklhlqnnqligtldvledlpltdlniennlfsgpipeklltipnfrkdgnpfntsvlpsooooosossooooooooooooiissSOkOAOqsrqasAOomvlvsdtgkkkavkssriimwiaiglvatialtlgiyvvlsqccnkkpvppeikrsrgtnahhsvhanpksddsrqkpvilkedrkidrermdsgilpooooofphlsc…	complete	678	7	14	14	LRR_8	PF13855.7	Leucine rich repeat	CL0022	116	174	1	59	1.6e-07	31
428	TR32811.c0_g1_i4	AGGTGATATGCACGACGGTTGGCTTTCTCTCAAGAAAATTAACAGAAAACAAACAACTCAAATCTTTTCTTGAATTCAGATTCTTGAGTTTCTACTGAATTCGTCTGGCTTCTGGCGAAAAAGAGAAAATAATTTGGTGAAAACAGTTGAACTTTGGCAAGAATCTTGGCGTTCTGTGGTGATTGCAAATGGGCTACTTCAGTTCCAGGGGATTTTTGTTACCGTTCCTAATTCTCAGTACAGTTTTTGCAGCTCCAACCTGCTGGGCATTTACTGACCCACGTGATGTCTATGCAATTAACAGCCTCTATGCCGCTTTGGGATCCCCCAAATTTCTGGGATGGACTGGAGGTGACCCGTGTGGACTCGGTTGGCAAGGAGTTCAGTGTGTCAATGCTA…	TR32811.c0_g1_i4_4	mgyfssrgfllpflilstvfaaptcwaftdprdvyainslyaalgspkflgwtggdpcglgwqgvqcvnanvtglvlngfnlsgqltedlgylssiiqidlndnhiggoipsslpotirslflsnnkftggvpdaisslgqlselyldnnlmtgdipdafqllkglvtidfsgnilggqlpssmgnltsltklhlqnnqligtldvledlpltdlniennlfsgpipeklltipnfrkdgnpfntsvlpsooooosossooooooooooooiissSOkOAOqsrqasAOomvlvsdtgkkkavkssriimwiaiglvatialtlgiyvvlsqccnkkpvppeikrsrgtnahhsvhanpksddsrqkpvilkedrkidrermdsgilpooooofphlsc…	complete	678	7	14	14	Pkinase	PF00069.26	Protein kinase domain	CL0016	440	641	2	200	1.4e-32	113.1
429	TR32811.c0_g1_i4	AGGTGATATGCACGACGGTTGGCTTTCTCTCAAGAAAATTAACAGAAAACAAACAACTCAAATCTTTTCTTGAATTCAGATTCTTGAGTTTCTACTGAATTCGTCTGGCTTCTGGCGAAAAAGAGAAAATAATTTGGTGAAAACAGTTGAACTTTGGCAAGAATCTTGGCGTTCTGTGGTGATTGCAAATGGGCTACTTCAGTTCCAGGGGATTTTTGTTACCGTTCCTAATTCTCAGTACAGTTTTTGCAGCTCCAACCTGCTGGGCATTTACTGACCCACGTGATGTCTATGCAATTAACAGCCTCTATGCCGCTTTGGGATCCCCCAAATTTCTGGGATGGACTGGAGGTGACCCGTGTGGACTCGGTTGGCAAGGAGTTCAGTGTGTCAATGCTA…	TR32811.c0_g1_i4_4	mgyfssrgfllpflilstvfaaptcwaftdprdvyainslyaalgspkflgwtggdpcglgwqgvqcvnanvtglvlngfnlsgqltedlgylssiiqidlndnhiggoipsslpotirslflsnnkftggvpdaisslgqlselyldnnlmtgdipdafqllkglvtidfsgnilggqlpssmgnltsltklhlqnnqligtldvledlpltdlniennlfsgpipeklltipnfrkdgnpfntsvlpsooooosossooooooooooooiissSOkOAOqsrqasAOomvlvsdtgkkkavkssriimwiaiglvatialtlgiyvvlsqccnkkpvppeikrsrgtnahhsvhanpksddsrqkpvilkedrkidrermdsgilpooooofphlsc…	complete	678	7	14	14	PK_Tyr_Ser-Thr	PF07714.18	Protein tyrosine and serine/threonine kinase	CL0016	442	641	4	209	2.1e-35	122.3
430	TR32825.c0_g1_i1	CCCCCACTCACCAATTCGGCATGCCTCTGCTCACCCCCCCACCCCAAACACCTCTGCCCACTCCCTACTAGTTCACTCCACTTCCCCCTCAACTCCCCATCTCTACTCTCCATCTACTTCAACCAAACTTCACTCTTCTCTATTCTTGTTTAGTTCTCACAACAGACCTTAAATCTAACTGAACAAGAAAAAAATAGAAAAATGCATCCCTTTCTTCTACTCTTTCTTCTGCTCCATTCTTCTTTAGCCGCTCGGCCATCTCGTTTGCCGGAATTCGACGCTCTTCTCTCCATTAAATCCTCCATCTCCGACGACCCACAGGCTATTTTATCCTCCTGGAACTCCTCCGTTAGCCATTGCACTTGGCCTGGTGTCACGTGCGATTCCTCTCACCGTCAC…	TR32825.c0_g1_i1_10	mhpflllflllhsslaarpsrlpefdallsikssisddpqailsswnssvshctwpgvtcdsshrhvtgldlsglnltgtlpsdighlrlllnlsvaanqfsgeippqissistlrylnlsnnifngsfptelarlknlqvldlynnnmsgilplevyhltnlhhlhlggnffagkippeygtfpqieylavsgneltgeipaeignlttlkelyigyfnafsggvppeignlsqlvrfdaancglsgevppelgklqnmdtlflqvnalsgpltpelgylkslksldlsnnmftgeipptfselknltllnlfrnqlhgsipdfiadlpelqvlqlwennftgsiprglgtsrnlinldlssnkltgtlppnlcagnqlqtlitlsnflfgpipdslg…	complete	1015	10	26	26	LRRNT_2	PF08263.13	Leucine rich repeat N-terminal domain	No_clan	24	61	4	41	1e-12	48.2
431	TR32825.c0_g1_i1	CCCCCACTCACCAATTCGGCATGCCTCTGCTCACCCCCCCACCCCAAACACCTCTGCCCACTCCCTACTAGTTCACTCCACTTCCCCCTCAACTCCCCATCTCTACTCTCCATCTACTTCAACCAAACTTCACTCTTCTCTATTCTTGTTTAGTTCTCACAACAGACCTTAAATCTAACTGAACAAGAAAAAAATAGAAAAATGCATCCCTTTCTTCTACTCTTTCTTCTGCTCCATTCTTCTTTAGCCGCTCGGCCATCTCGTTTGCCGGAATTCGACGCTCTTCTCTCCATTAAATCCTCCATCTCCGACGACCCACAGGCTATTTTATCCTCCTGGAACTCCTCCGTTAGCCATTGCACTTGGCCTGGTGTCACGTGCGATTCCTCTCACCGTCAC…	TR32825.c0_g1_i1_10	mhpflllflllhsslaarpsrlpefdallsikssisddpqailsswnssvshctwpgvtcdsshrhvtgldlsglnltgtlpsdighlrlllnlsvaanqfsgeippqissistlrylnlsnnifngsfptelarlknlqvldlynnnmsgilplevyhltnlhhlhlggnffagkippeygtfpqieylavsgneltgeipaeignlttlkelyigyfnafsggvppeignlsqlvrfdaancglsgevppelgklqnmdtlflqvnalsgpltpelgylkslksldlsnnmftgeipptfselknltllnlfrnqlhgsipdfiadlpelqvlqlwennftgsiprglgtsrnlinldlssnkltgtlppnlcagnqlqtlitlsnflfgpipdslg…	complete	1015	10	26	26	LRR_8	PF13855.7	Leucine rich repeat	CL0022	114	171	2	59	1.1e-06	28.3
432	TR32825.c0_g1_i1	CCCCCACTCACCAATTCGGCATGCCTCTGCTCACCCCCCCACCCCAAACACCTCTGCCCACTCCCTACTAGTTCACTCCACTTCCCCCTCAACTCCCCATCTCTACTCTCCATCTACTTCAACCAAACTTCACTCTTCTCTATTCTTGTTTAGTTCTCACAACAGACCTTAAATCTAACTGAACAAGAAAAAAATAGAAAAATGCATCCCTTTCTTCTACTCTTTCTTCTGCTCCATTCTTCTTTAGCCGCTCGGCCATCTCGTTTGCCGGAATTCGACGCTCTTCTCTCCATTAAATCCTCCATCTCCGACGACCCACAGGCTATTTTATCCTCCTGGAACTCCTCCGTTAGCCATTGCACTTGGCCTGGTGTCACGTGCGATTCCTCTCACCGTCAC…	TR32825.c0_g1_i1_10	mhpflllflllhsslaarpsrlpefdallsikssisddpqailsswnssvshctwpgvtcdsshrhvtgldlsglnltgtlpsdighlrlllnlsvaanqfsgeippqissistlrylnlsnnifngsfptelarlknlqvldlynnnmsgilplevyhltnlhhlhlggnffagkippeygtfpqieylavsgneltgeipaeignlttlkelyigyfnafsggvppeignlsqlvrfdaancglsgevppelgklqnmdtlflqvnalsgpltpelgylkslksldlsnnmftgeipptfselknltllnlfrnqlhgsipdfiadlpelqvlqlwennftgsiprglgtsrnlinldlssnkltgtlppnlcagnqlqtlitlsnflfgpipdslg…	complete	1015	10	26	26	PK_Tyr_Ser-Thr	PF07714.18	Protein tyrosine and serine/threonine kinase	CL0016	690	960	2	259	1.3e-46	159.1
433	TR32825.c0_g1_i1	CCCCCACTCACCAATTCGGCATGCCTCTGCTCACCCCCCCACCCCAAACACCTCTGCCCACTCCCTACTAGTTCACTCCACTTCCCCCTCAACTCCCCATCTCTACTCTCCATCTACTTCAACCAAACTTCACTCTTCTCTATTCTTGTTTAGTTCTCACAACAGACCTTAAATCTAACTGAACAAGAAAAAAATAGAAAAATGCATCCCTTTCTTCTACTCTTTCTTCTGCTCCATTCTTCTTTAGCCGCTCGGCCATCTCGTTTGCCGGAATTCGACGCTCTTCTCTCCATTAAATCCTCCATCTCCGACGACCCACAGGCTATTTTATCCTCCTGGAACTCCTCCGTTAGCCATTGCACTTGGCCTGGTGTCACGTGCGATTCCTCTCACCGTCAC…	TR32825.c0_g1_i1_10	mhpflllflllhsslaarpsrlpefdallsikssisddpqailsswnssvshctwpgvtcdsshrhvtgldlsglnltgtlpsdighlrlllnlsvaanqfsgeippqissistlrylnlsnnifngsfptelarlknlqvldlynnnmsgilplevyhltnlhhlhlggnffagkippeygtfpqieylavsgneltgeipaeignlttlkelyigyfnafsggvppeignlsqlvrfdaancglsgevppelgklqnmdtlflqvnalsgpltpelgylkslksldlsnnmftgeipptfselknltllnlfrnqlhgsipdfiadlpelqvlqlwennftgsiprglgtsrnlinldlssnkltgtlppnlcagnqlqtlitlsnflfgpipdslg…	complete	1015	10	26	26	Pkinase	PF00069.26	Protein kinase domain	CL0016	691	958	3	260	5.8e-46	157
434	TR32998.c0_g1_i1	TCTCTCCTCCAAAAACTTCACAACACCCTCTTTCTCTCTCTAGAAATTTTTCACACACACACATACTCCCTCTCTCAACACATTCAACTCTTTTATCTCTCTTTCTTTCACCTTTTGCTCTTGTGTTTTTTCAAGAATTTCAATGGAGACCCCAGAATTCTTCGAGGAAGCAACAGGTTACTACAATTCTCAATTAAACATGGAGAAAAGATTTTCCGAGGCAAAAAACGGAGAGAATTTTATTGTTGATGAGCTTCTTGACTTCCCTAATGATGATGGGATGGTGGCTGATGATGATGGCATGTTTGAGACCACCACCACCGTCACCGCCGGGACTTCCACCGATTCCTCTTCCGCCACTGTCGTTGATAACTCTTGTAACTCCTCCTTCTCCGGCAG…	TR32998.c0_g1_i1_4	msfltslmmmgwwlmmmaclroooosooglpoiplpolslitlvTOOSOAarSOnhislseatspagisltanslasfafrmtiwlswngyqillknhfqvrtcrscn	complete	108	8	10	10
435	TR32998.c0_g1_i2	TCTCTCCTCCAAAAACTTCACAACACCCTCTTTCTCTCTCTAGAAATTTTTCACACACACAAAACACACACACATACTCCCTCTCTCAACACATTCAACTCTTTTATCTGTCTTTCTTTCACTTTTTGCTCTTGTGTTTTTTCAAGAATTTCAATGGAGACCCCAGAATTCTTCGAGGAAGCAACAGGTTACTACAATTCTCAATTAAACATGGAGAAAAGATTTTCCGAGGGGAAAAACGGAGAGAATTTTATTGTTGATGAGCTTCTTGACTTCCCTAATGATGATGGGATGGTGGCTGATGATGATGGCATGTTTGAGACCACCACCACCGTCACCGCCGGGACTTCCACCGATTCCTCTTCCGCCACTGTCGTTGATAACTCTTGTAACTCCTCC…	TR32998.c0_g1_i2_4	msfltslmmmgwwlmmmaclroooosooglpoiplpolslitlvTOOSOAarSOnhislseatspagisltanslasfafrmtiwlswngyqillknhfqvrtcrscn	complete	108	8	10	10
436	TR33037.c0_g1_i1	CTCCTTTTTGTTTTTTTAATATACAAGATAAATAAAAGATGTTCCTGAGTAACAGTTTTCCAAGTTTTGGGCAACTCCATTCCGCTAAAACCTCCTCTATCCCTTGGGATGTACCCCACACGCAAACCATAACAACACGGAGCTTAGCTTTCCTTGCTTGATTCTTTTGTTATATATCACTAGATTTACAGATACCCTTTTCCCATTTTCGAGTTAAAAAGAGGTTTCCAGTATCCATTTCTTGTGAGATTGCCAATCCAAACACCAATTTCTATCACCTTTCTGTATATATCCTTCAAAAAGGCACTCAGCTTTTTCCAAAAATTTGTTCCCCTTTTCTTGCGTCATACAATCTTCCCCTTTTCATAACGGCCTTTTGTTTGGTACCTTTTCATATGG…	TR33037.c0_g1_i1_3	msrnrvwfilflldifggilrnnpcieglgvnwgtqathklppkvvvqmlkdngitkvklfdsdsstmnalagsnievmvaipndqlesmndydrakdwvkrnittynfnggvnikyvavgnepfltsyngsflnttfpalqniqnalneagvgdvikatvpsnadvygSOonSOVOSagrfrsdimgqmtqivqflnqnnapftvniypflslygnddfpidyaffdgvsnpivdneihytnvfdanfdtlvsalravgygdmkiivgeagwptqgdknaninyanrfyrgllprlasnkgtplrpgyieiylfglidedaksiapgnferhwgifrydgqpkfpmdlsgqlqdkyligaqnveylpkkwcmmkpdakdlsklgdnidfactfsdcta…	complete	481	7	9	9	Glyco_hydro_17	PF00332.19	Glycosyl hydrolases family 17	CL0058	29	348	1	312	1.3e-64	218.8
437	TR33037.c0_g1_i1	CTCCTTTTTGTTTTTTTAATATACAAGATAAATAAAAGATGTTCCTGAGTAACAGTTTTCCAAGTTTTGGGCAACTCCATTCCGCTAAAACCTCCTCTATCCCTTGGGATGTACCCCACACGCAAACCATAACAACACGGAGCTTAGCTTTCCTTGCTTGATTCTTTTGTTATATATCACTAGATTTACAGATACCCTTTTCCCATTTTCGAGTTAAAAAGAGGTTTCCAGTATCCATTTCTTGTGAGATTGCCAATCCAAACACCAATTTCTATCACCTTTCTGTATATATCCTTCAAAAAGGCACTCAGCTTTTTCCAAAAATTTGTTCCCCTTTTCTTGCGTCATACAATCTTCCCCTTTTCATAACGGCCTTTTGTTTGGTACCTTTTCATATGG…	TR33037.c0_g1_i1_3	msrnrvwfilflldifggilrnnpcieglgvnwgtqathklppkvvvqmlkdngitkvklfdsdsstmnalagsnievmvaipndqlesmndydrakdwvkrnittynfnggvnikyvavgnepfltsyngsflnttfpalqniqnalneagvgdvikatvpsnadvygSOonSOVOSagrfrsdimgqmtqivqflnqnnapftvniypflslygnddfpidyaffdgvsnpivdneihytnvfdanfdtlvsalravgygdmkiivgeagwptqgdknaninyanrfyrgllprlasnkgtplrpgyieiylfglidedaksiapgnferhwgifrydgqpkfpmdlsgqlqdkyligaqnveylpkkwcmmkpdakdlsklgdnidfactfsdcta…	complete	481	7	9	9	X8	PF07983.14	X8 domain	No_clan	370	440	1	76	4.4e-18	65.7
438	TR33037.c0_g1_i2	CTCCTTTTTGTTTTTTTAATATACAAGATAAATAAAAGATGTTCCTGAGTAACAGTTTTCCAAGTTTTGGGCAACTCCATTCCGCTAAAACCTCCTCTATCCCTTGGGATGTACCCCACACGCAAACCATAACAACACGGAGCTTAGCTTTCCTTGCTTGATTCTTTTGTTATATATCACTAGATTTACAGATACCCTTTTCCCATTTTCGAGTTAAAAAGAGGTTTCCAGTATCCATTTCTTGTGAGATTGCCAATCCAAACACCAATTTCTATCACCTTTCTGTATATATCCTTCAAAAAGGCACTCAGCTTTTTCCAAAAATTTGTTCCCCTTTTCTTGCGTCATACAATCTTCCCCTTTTCATAACGGCCTTTTGTTTGGTACCTTTTCATATGG…	TR33037.c0_g1_i2_5	msrnrvwfilflfyifggilrnnpcieglgvnwgtqathklppkvvvqmlkdngitkvklfdsdsstmnalagsnievmvaipndqlesmndydrakdwvkrnittynfnggvnikyvavgnepfltsyngsflnttfpalqniqnalneagvgdvikatvpsnadvygSOonSOVOSagrfrsdimgqmtqivqflnqnnapftvniypflslygnddfpidyaffdgvsnpivdneihytnvfdanfdtlvsalravgygdmkiivgeagwptqgdknaninyanrfyrgllprlasnkgtplrpgyieiylfglidedaksiapgnferhwgifrydgqpkfpmdlsgqlqdkyligaqnveylpkkwcmmkpdakdlsklgdnidfactfsdcta…	complete	481	7	9	9	Glyco_hydro_17	PF00332.19	Glycosyl hydrolases family 17	CL0058	29	348	1	312	1.3e-64	218.8
439	TR33037.c0_g1_i2	CTCCTTTTTGTTTTTTTAATATACAAGATAAATAAAAGATGTTCCTGAGTAACAGTTTTCCAAGTTTTGGGCAACTCCATTCCGCTAAAACCTCCTCTATCCCTTGGGATGTACCCCACACGCAAACCATAACAACACGGAGCTTAGCTTTCCTTGCTTGATTCTTTTGTTATATATCACTAGATTTACAGATACCCTTTTCCCATTTTCGAGTTAAAAAGAGGTTTCCAGTATCCATTTCTTGTGAGATTGCCAATCCAAACACCAATTTCTATCACCTTTCTGTATATATCCTTCAAAAAGGCACTCAGCTTTTTCCAAAAATTTGTTCCCCTTTTCTTGCGTCATACAATCTTCCCCTTTTCATAACGGCCTTTTGTTTGGTACCTTTTCATATGG…	TR33037.c0_g1_i2_5	msrnrvwfilflfyifggilrnnpcieglgvnwgtqathklppkvvvqmlkdngitkvklfdsdsstmnalagsnievmvaipndqlesmndydrakdwvkrnittynfnggvnikyvavgnepfltsyngsflnttfpalqniqnalneagvgdvikatvpsnadvygSOonSOVOSagrfrsdimgqmtqivqflnqnnapftvniypflslygnddfpidyaffdgvsnpivdneihytnvfdanfdtlvsalravgygdmkiivgeagwptqgdknaninyanrfyrgllprlasnkgtplrpgyieiylfglidedaksiapgnferhwgifrydgqpkfpmdlsgqlqdkyligaqnveylpkkwcmmkpdakdlsklgdnidfactfsdcta…	complete	481	7	9	9	X8	PF07983.14	X8 domain	No_clan	370	440	1	76	4.4e-18	65.7
440	TR33067.c0_g1_i1	ACTCGATCAAATTCCATTTGCAATTCACTTGATTTCCTCACCCTTCTATAACCACCGTTTCTCATACAAAAAAGAAAAAACAACCATGAGAATTCCACCTTCCGTTCTTCCTCTCCTCTTCACAACCCTACTCCTCCATCTCCACCCTATCTCCACCCTCACCATACACCCACCCGCCGCCTCTCCCACCGCAACATCACCCTCCACCGCCCCCACCGCCAACAGCAAAACCACCGAATATATCCACACAAGCTGTCAAACCACACAATACCCCGAACTTTGCTACACATCCCTCTCAATCTACGCCAACGCCGTCCACCAAAACCCTGCTAGACTCGCCCGTGCAGCGATCGGTGTAAGCCTCTATAGAGCCAGATACACCGCCGTTTACTTCAACAA…	TR33067.c0_g1_i1_4	mrippsvlpllfttlllhlhpistltihoOAaSOTatSOStAOTansktteyihtscqttqypelcytslsiyanavhqnparlaraaigvslyrarytavyfnnlarqaeygadhrviaalhdcfsvfgdavdqirdslrqmksigrggggetfrfemsnvqtwmsaaltneetctdgfedlgdgemkmevsdhvkkaeevtsnalalvnsyvatayap	complete	220	11	15	15	PMEI	PF04043.16	Plant invertase/pectin methylesterase inhibitor	No_clan	52	209	2	155	2.7e-38	131.7
441	TR33067.c0_g1_i2	ACTCGATCAAATTCCATTTGCAATTCACTTGATTTCCTCACCCTTCTATAACCACCGTTTCTCATACAAAAAAGAAAAAACAACCATGAGAATTCCACCTTCCGTTCTTCCTCTCCTCTTCACAACCCTACTCCTCCATCTCCACCCTATCTCCACCCTCACCATACACCCACCCGCCGCCTCTCCCACCGCAACATCACCCTCCACCGCCCCCACCGCCAACAGCAAAACCACCGAATATATCCACACAAGCTGTCAAACCACACAATACCCCGAACTTTGCTACACATCCCTCTCAATCTACGCCAACGCCGTCCACCAAAACCCTGCTAGACTCGCCCGTGCAGCGATCGGTGTAAGCCTCTATAGAGCCAGATACACCGCCGTTTACTTCAACAA…	TR33067.c0_g1_i2_5	mrippsvlpllfttlllhlhpistltihoOAaSOTatSOStAOTansktteyihtscqttqypelcytslsiyanavhqnparlaraaigvslyrarytavyfnnlarqaeygadhrviaalhdcfsvfgdavdqirdslrqmksigrggggetfrfemsnvqtwmsaaltneetctdgfedlgdgemkmevsdhvkkaeevtsnalalvnsyvatayap	complete	220	11	15	15	PMEI	PF04043.16	Plant invertase/pectin methylesterase inhibitor	No_clan	52	209	2	155	2.7e-38	131.7
442	TR33253.c0_g1_i2	GTTCAAAAATACAAAAGTTATCTAACAACACAGAAAATATAGTAAAAGACCAAATGGCCCCGATGATTAAGATTTGTAATGCTGCAATGGTGGTGGTGATGGTAGTCGCCGCCACACTGTTACAGTGCTCGGAATCCATGGTATACCGTGTCGGAGACAACTCCGGTTGGAAGGTCCCTAATGGTTATAGCTACAACGACTGGGCTGCTCAGCATACCTTCAAAGCTGGGGATGTGATTGAGTTTGACTTCGTCACAGACGAAGATACTGCCGCCAAAGTTTCTTTCGACGACTATGAGAACTGCTATGTATTCAACCCTTTGACTACTGACACATCCAGCCCTGCAAACTACACGTTGACTCCTGGTCAAAATTATTTCATTTCTACTACGGACAACC…	TR33253.c0_g1_i2_3	mapmikicnaamvvvmvvaatllqcsesmvyrvgdnsgwkvpngysyndwaaqhtfkagdviefdfvtdedtaakvsfddyencyvfnplttdtssoanytltpgqnyfisttdnhcilgqklainvteasaqpgfgsqfgSOAgdAOonsnvrOSgsgapvfgfrsaatvsattaagglllfsvglallf	complete	191	7	15	15	Cu_bind_like	PF02298.18	Plastocyanin-like domain	CL0026	39	121	1	84	6.8e-17	61.3
443	TR33253.c0_g1_i3	CAAAAATACAAAAGGTAACTAACGACACAGAAAATATTGTAAAGACCAAATGGCCCCTATGATTAAGATTTGTAACGCTGTAATGGTGGCGGCGATGGTGATCACCGTCACACTGTTACAGTGCTCGGAATCCATGGTATACCGTGTCGGAGACAACTCCGGTTGGAAGGTCCCTAATGGTTATAGCTACAACGACTGGGCTGCTCAGCATACCTTCAAAGCTGGGGATGTGATTGAGTTTGACTTCGTCACAGACGAAGATACTGCCGCCAAAGTTTCTTTCGACGACTATGAGAACTGCTATGTATTCAACCCTTTGACTACTGACACATCCAGCCCTGCAAACTACACGTTGACTCCTGGTCAAAATTATTTCATTTCTACTACGGACAACCATTG…	TR33253.c0_g1_i3_2	mapmikicnavmvaamvitvtllqcsesmvyrvgdnsgwkvpngysyndwaaqhtfkagdviefdfvtdedtaakvsfddyencyvfnplttdtssoanytltpgqnyfisttdnhcilgqklainvteasaqpgfgsqfgSOAgeTOOTgnvrpsgs	complete	158	7	9	9	Cu_bind_like	PF02298.18	Plastocyanin-like domain	CL0026	39	121	1	84	4.3e-17	61.9
444	TR33335.c0_g1_i1	AAGCATTCCTCCATTCTAAACTACTTTGTCCCATAACAACTAAGCTTTTTGTGCAGTACCAAATGGCTACTCTCTTCCCTCTCAACTCAAAACTTGTTAAGACAACCATCTTTGTAGTATTCCTTGCCATTTCTTTCGGGTACGGTAACTCGGCAAGGATCTTGGATGAAGCAACAGATACAGTTGATCCAACCATAGCACCTGCAGTGACCCCTGATGCGGCACTGCCAAGTGGTCAAGTTCCGGGCGCTGGTGTTACTGCACCAGTGCCCATTGCTGCACCAATAGCAGGTCCATTGACCCCTTTGCCAGCAGATGCAGCTCCTGTTGTTGCTCCTGATGATGGTACTGCAGGTGCTGTTGTCGATGATCCAAGCACCGCTACAGCTCCTGATACGA…	TR33335.c0_g1_i1_6	matlfplnsklvkttifvvflaisfgygnsarildeatdtvdptiaoavtpdaalpsgqVOGagvtAOVOiaAOiaGOlTOlpadaAOVvAOddgtagavvddpstatAOdtnVOSvtTOAttSOGggaaaatTOGataataatAOGavaasanpdhpelsffmhdilggsrpsgrvvtgivvntnanglpfskpnnqvfpinggvplnningvitnnnypflvglngspsntivsnnnnnvisgnnnqpfvtagqlpagltlqqlmfgsvtvvdneiteghelgtavigraqgiylassldgsshtlaltvlfhgsdhevddtisffgvhrtatpishlaiiggtgkydnakgyatietdlhhedqhttdgvetithftvyitp	complete	385	35	72	39	Dirigent	PF03018.15	Dirigent-like protein	CL0650	239	383	8	147	2.8e-31	108.3
445	TR33335.c0_g1_i2	AAGCATTCCTCCATTCTAAACTACTTCGTCCCACAACAACTAAGCTTTTTGTGCAGCACCAAATGGCTAATCTCTTCCCTCTCAGCTCGAAATTCGTTAAGACAACAATCTTTGTAGTATTGCTTGCATTTTCTTTCGGGTACGGTAACTCGGCAAGGATCTTGGATGAAGCAACAGATATAACAGATACAGTTGATCCAACCATAGCACCTGCAGTGACCCCTGATGCAACACTGCCAAGTGGTCAAGTTCCGGGCGCTGGTGTTACTGCACCAGTGCCCATTGCTGCACCAATAGCAGGTCCATTGACCCCTTTGCCAGCAGATGCAGCTCCTGTTGTTGCTCCTGATGATGGTACCGCCGGTGCTGTTGTCGATGATCCAAGCACCGCTACAGCTC…	TR33335.c0_g1_i2_6	manlfplsskfvkttifvvllafsfgygnsarildeatditdtvdptiAOAvTOdatlpsgqVOGagvtAOVOiaAOiaGOlTOlpadaAOVvAOddgtagavvddpstatAOdtnVOSvtTOAttSOGggaaaatTOGataatagtAOGavaasvnpdhpelsffmhdilggsrpsgrvvtgivvntnanglpfskpnnqvfpinggvplntingvitnnnypflvglngspsntivsnnnnnvisgnnnqpfvtagqlpagltlqqlmfgsvtvvdneiteghelgtavigraqgiylassldgsshtlaltvlfhgsdhevddtisffgvhrtatpishlaiiggtgkydnakgyatietdlhhedqhttdgvetithftvyitp	complete	388	40	86	47	Dirigent	PF03018.15	Dirigent-like protein	CL0650	242	386	8	147	2.8e-31	108.3
446	TR33335.c0_g1_i3	AAGCATTCCTCCATTCTAAACTACTTCGTCCCACAACAACTAAGCTTTTTGTGCAGCACCAAATGGCTAATCTCTTCCCTCTCAGCTCGAAATTCGTTAAGACAACAATCTTTGTAGTATTGCTTGCATTTTCTTTCGGGTACGGTAACTCGGCAAGGATCTTGGATGAAGCAACAGATATAACAGATACAGTTGATCCAACCATAGCACCTGCAGTGACCCCTGATGCAACACTGCCAAGTGGTCAAGTTCCGGGCGCTGGTGTTACTGCACCAGTGCCCATTGCTGCACCAATAGCAGGTCCATTGACCCCTTTGCCAGCAGATGCAGCTCCTGTTGTTGCTCCTGATGATGGTACCGCCGGTGCTGTTGTCGATGATCCAAGCACCGCTACAGCTC…	TR33335.c0_g1_i3_6	manlfplsskfvkttifvvllafsfgygnsarildeatditdtvdptiAOAvTOdatlpsgqVOGagvtAOVOiaAOiaGOlTOlpadaAOVvAOddgtagavvddpstatAOdtnVOSvtTOAttSOGggaaaatTOGataataatAOGavaasanpdhpelsffmhdilggsrpsgrvvtgivvntnanglpfskpnnqvfpinggvplnningvitnnnypflvglngspsntivsnnnnnvisgnnnqpfvtagqlpagltlqqlmfgsvtvvdneiteghelgtavigraqgiylassmdgsshtlaltvlfhgsdhevddtisffgvhrtatpishlaiiggtgkydnakgyatietdlhhedqhttdgvetithftvyitp	complete	388	40	86	47	Dirigent	PF03018.15	Dirigent-like protein	CL0650	242	386	8	147	3e-31	108.2
447	TR33419.c0_g1_i1	TGAACCTATAAATAGTGTCATATTACTCTGCATTCTTCATCCCAAAACAAACTATCTCGTTGTTGTTTTAAGTTCTTCCCATAGAAATATTTTGCAAGCATGGGTGTCCTCACATTTTCGGATGAGCTCACTTCTTCCATCCCTCCTACAAGATTGTTCAAGGCTTTGATCCTCGACGGGGACAACTTGATTCCCAAGATTCTACCTTTGGTTTTCAAGAGCATTGACATCGTTGAAGGCGATGGCGGTGCAGGAACCATCAAGCAAATGAACTTTGCTGAAGGTACACAACTCAAAGCAATGAAGCACAGGATTGATGCGATTGACGCGGAGAAATTCATATACAACTACAGTTTCATTGAAGGGGATGGCCTAGAGGGCAAGCTTGAAAAAATCTCC…	TR33419.c0_g1_i1_2	mnfsasiasilcfialscvpsakficlmvpAOOSOStmsmllktkgrilgiklspsrikalnnlvggmeevsssenvrtpmlakyfygknlkqqrdslfwdeecrvi	complete	107	6	6	6
448	TR33426.c0_g1_i5	CGTCGTTGAGAAACACCCATTCTTCTTCTTCTTCTTCTAATGGCCTCCTCCTAGCTACACTTCAATTCATTCCAAACACCGGCGACTTTCAATTCCAATGGAGTTTTCCCCATCTTCCCGGCGCCCAAAGAAGCAATCCGACATCTACTCTACTGTAGTTATTCACAACGACACCAATTCCCCCAGAGATTCCTCCAGAAGCAGCCGTGAACGAGAGCCAAATCCCTCGCCGCCGGATATTTATTCCACCATGGTGTATAAAGACGACGTTGGCGAAGATGATGACAATGACGACGAAGATGATGATTCTCTTCCTCCTTTACTCAAACGCCTCCCCAAGGATTTCGGTGGTGACCCTACTGATGAAGATTACGGCAATGATTCGGCTTCGATTAGTGG…	TR33426.c0_g1_i5_6	mipslmvgsslvmlsgielvdtfplpcalnrOSOoipOAtisSOTOolltdflcfpkppisptacilatallivpfpollflllvllttvpdpnssssssslssplflttnveksoooossssssssfsnllrneaalspsslplrpqgglvgrkglelrepltitvplieaeslp	complete	176	9	15	15
449	TR33471.c1_g1_i1	GTGTTTTTCATCCTGGATTTCTCTCTCCAAATCACAATATATCTTCATCTCATACGTACATATGTTCTTTATCATCTGAACTAACATTCTTCAGATCAGCATGATCAGGGCAGCACAATCTGCTACCTACAACATTGTATTTGTGTTACTTTTTTTGGCAGCTGCCCTTTCATCATCTGATTTCCCACATGAAAGAAATGCTTTGATCCAGCTGAGAGACCTGCTCAATTCGACATCGAATTTGCATTCCAATTGGACAGGGCCTCCTTGTGAGGAAAGTCAGAGCAGATGGGCTGGGATTGCTTGCTCTAACGGGCGAGTCACGCACCTCGTCCTCCAAGACTTAGACCTCACAGGTTCCCTTCCCCCTATGATTCTTCAGAACATCACTTTCTTGAG…	TR33471.c1_g1_i1_7	miraaqsatynivfvllflaaalsssdfphernaliqlrdllnstsnlhsnwtgppceesqsrwagiacsngrvthlvlqdldltgslppmilqnitflsklslqnnslygplpnlsgllniqfvflsrnqfsgsipfsyvqlpkltllelqennlqgslppfdqqslitfnvshnqlqglipdtpvlqrfsknsydnnpslcgrplqvqcpvsoooVOSnAOOSoooarkhsfklwpvaliaaaaavfpplvmfcfmlyvrrkksrkearmktqkpaggmeafmddakkkthwsastedpertveleffdksrpvfdlddllrasaeiigkgrlgttykavlesgpvvavkrlksmhdlnkrefsqqmhllgslrhenlvelisfhfernecliiyey…	complete	608	13	15	8	Pkinase	PF00069.26	Protein kinase domain	CL0016	327	603	4	260	4.6e-31	108.2
450	TR33471.c1_g1_i1	GTGTTTTTCATCCTGGATTTCTCTCTCCAAATCACAATATATCTTCATCTCATACGTACATATGTTCTTTATCATCTGAACTAACATTCTTCAGATCAGCATGATCAGGGCAGCACAATCTGCTACCTACAACATTGTATTTGTGTTACTTTTTTTGGCAGCTGCCCTTTCATCATCTGATTTCCCACATGAAAGAAATGCTTTGATCCAGCTGAGAGACCTGCTCAATTCGACATCGAATTTGCATTCCAATTGGACAGGGCCTCCTTGTGAGGAAAGTCAGAGCAGATGGGCTGGGATTGCTTGCTCTAACGGGCGAGTCACGCACCTCGTCCTCCAAGACTTAGACCTCACAGGTTCCCTTCCCCCTATGATTCTTCAGAACATCACTTTCTTGAG…	TR33471.c1_g1_i1_7	miraaqsatynivfvllflaaalsssdfphernaliqlrdllnstsnlhsnwtgppceesqsrwagiacsngrvthlvlqdldltgslppmilqnitflsklslqnnslygplpnlsgllniqfvflsrnqfsgsipfsyvqlpkltllelqennlqgslppfdqqslitfnvshnqlqglipdtpvlqrfsknsydnnpslcgrplqvqcpvsoooVOSnAOOSoooarkhsfklwpvaliaaaaavfpplvmfcfmlyvrrkksrkearmktqkpaggmeafmddakkkthwsastedpertveleffdksrpvfdlddllrasaeiigkgrlgttykavlesgpvvavkrlksmhdlnkrefsqqmhllgslrhenlvelisfhfernecliiyey…	complete	608	13	15	8	PK_Tyr_Ser-Thr	PF07714.18	Protein tyrosine and serine/threonine kinase	CL0016	328	604	5	258	1.5e-29	103.1
451	TR33510.c0_g1_i1	CAACCCAATTTGTCTTTGAATCTTAATTATTTCTATAATGGCTTCCTTCTGGAATTTTTATCACTGCTTTCTGCTCCCATTTATTTTGGTAGCTTTGGCATTTTCCAACATGAATTCTTGCGAAGCTGCAGCACGTAGCCTTTTGCAGACCACCCCGGTTCCAACAGTGCCTACGGTACCCTCGTTGCCACAGCCAACATTGCCTACGGTCCCCAAGATACCTTCCGCGACATTGCCACCACTTCCTGCCACCCCATTGCCAACCACTCCCAAGATACCTTCCGCGACATTGCCACCACTTCCTGCCACCCCCTTGCCAACCATTCCCAAGATACCTTCCGCCACATTACCACCACTCCCTGCCACCCCATTGCCTACAGCACCAAAGGTACCTTCCGC…	TR33510.c0_g1_i1_4	masfwnfyhcfllpfilvalafsnmnsceaaarsllqtTOVOTvptVOSlpqptlptVOkipsatlpolpatolpttokipsatlpolpatolptipkipsatlpolpaTOlptAOkVOSatlpolpaTOlptipkmpsatlpolpatolptvostvipolptmptvokatlpolpamtfptipsmpkipfptaipflapppsk	complete	204	19	42	21
452	TR33510.c0_g1_i2	CAACCCAATTTGTCTTTGAATCTTAATTATTTCTATAATGGCTTCCTTCTGGAATTTTTATCACTGCTTTCTGCTCCCATTTATTTTGGTAGCTTTGGCATTTTCCAACATGAATTCTTGCGAAGCTGCAGCACGTAGCCTTTTGCAGACCACCCCGGTTCCAACAGTGCCTACGGTACCCTCGTTGCCACAGCCAACATTGCCTACGGTCCCCAAGATACCTTCCGCGACATTGCCACCACTTCCTGCCACCCCCTTGCCTACCGTTCCCAAGATACCTTCCGCCACATTACCACCACTCCCTGCCACCCCATTGCCTACAGCACCAAAGGTACCTTCCGCCACATTGCCACCACTTCCAGCGACCCCATTGCCTACAATTCCTAAGATGCCTTCCGC…	TR33510.c0_g1_i2_1	masfwnfyhcfllpfilvalafsnmnsceaaarsllqtTOVOTvptVOSlpqptlptVOkipsatlpolpatolptvpkipsatlpolpaTOlptAOkVOSatlpolpaTOlptipkmpsatlpolpatolptvostvipolptmptvokatlpolpamtfptipsmpkipfptaipflapppsk	complete	185	19	42	21
453	TR33510.c0_g1_i3	ACATTTTCTCAACCAACTACACATTTGCCACGTATAAATAACTGATTGTAGCATCTCTTCCTCATCACCTCAATCACAACCCAACTTGACTTTGAACCTTTACTTTTCTAAAATGGCTTTCTTGAATTTTGATCACTGCTTTCTGCTCCCATTTGTTGTGATAGCTTTGGCATTTTCTAGCATGAATTCTTGCGAAGCTGCAGCACGTAGCCTTTTGCAGACCACCCCGGTTCCAACAGTGCCTACGGTACCCTCGTTGCCACAGCCAACATTGCCTACTGTTCCCAAGATGCCTTCCGCGACATTGCCACCACTTCCTGCCACCCCATTGCCAACCACTCCCAAGATACCTTCCGCAACATTGCCACCACTTCCTGCCACCCCATTGCCAACCACTCC…	TR33510.c0_g1_i3_3	maflnfdhcfllpfvvialafssmnsceaaarsllqtTOVOTvptVOSlpqptlptVOkmpsatlpolpatolpttokipsatlpolpatolpttoqipsatlpolpatolpttokipsatlpolpatolptipkipsatlpolpaTOlptAOkVOSatlpolpaTOlptipkmpsatlpolpatolptvostvipolptmptvokatlpolpamtfptipsmpkipfptaipflapppsk	complete	241	19	42	21
454	TR33510.c0_g1_i4	CAACCCAATTTGTCTTTGAATCTTAATTATTTCTATAATGGCTTCCTTCTGGAATTTTTATCACTGCTTTCTGCTCCCATTTATTTTGGTAGCTTTGGCATTTTCCAACATGAATTCTTGCGAAGCTGCAGCACGTAGCCTTTTGCAGACCACCCCGGTTCCAACAGTGCCTACGGTACCCTCGTTGCCACAGCCAACATTGCCTACGGTCCCCAAGATACCTTCCGCGACATTGCCACCACTTCCTGCCACCCCCTTGCCTACCGTTCCCAAGATACCTTCCGCCACATTACCACCACTCCCTGCCACCCCATTGCCTACAGCACCAAAGGTACCTTCCGCCACATTGCCACCACTTCCAGCGACCCCATTGCCTACAATTCCTAAGATGCCTTCCGC…	TR33510.c0_g1_i4_2	masfwnfyhcfllpfilvalafsnmnsceaaarsllqtTOVOTvptVOSlpqptlptVOkipsatlpolpatolptvpkipsatlpolpaTOlptAOkVOSatlpolpaTOlptipkmpsatlpolpatolptvostvipolptmptvokatlpolpamtfptipsmpkipfptaipflapppsk	complete	185	19	42	21
455	TR33510.c0_g1_i5	ACATTTTCTCAACCAACTACACATTTGCCACGTATAAATAACTGATTGTAGCATCTCTTCCTCATCACCTCAATCACAACCCAACTTGACTTTGAACCTTTACTTTTCTAAAATGGCTTTCTTGAATTTTGATCACTGCTTTCTGCTCCCATTTGTTGTGGTAGCTTTGGCATTTAACAGCATGAATTCTTGCGAAGCTGCAGCGCGCAGCCTTTTGCAGACCTCCCCAGTTCCAACAGTGCCTACGGTACCTTCGTTGCCACAACCTACATTGCCTACTCTTCCCAAGATACCTTCTGCGACATTGCCACCACTTCCTGCCACCCCATTGCCAACCACTCCCAAGATACCTTCCGCGACATTGCCACCACTTCCTGCCAACCCGTTGCCTGTCACTCC…	TR33510.c0_g1_i5_2	maflnfdhcfllpfvvvalafnsmnsceaaarsllqtSOVOTVOTVOSlpqptlptlpkipsatlpolpatolpttokipsatlpolpanplpvtokipsatlpolpatolpttokipsatlpolpatolpttokipsatlpolpatolptvostvipolptmptvokatlpolpamtfptipsipkvpfptaipflapppsk	complete	203	11	11	11
456	TR33510.c0_g1_i7	CAACCCAATTTGTCTTTGAATCTTAATTATTTCTATAATGGCTTCCTTCTGGAATTTTTATCACTGCTTTCTGCTCCCATTTATTTTGGTAGCTTTGGCATTTTCCAACATGAATTCTTGCGAAGCTGCAGCACGTAGCCTTTTGCAGACCACCCCGGTTCCAACAGTGCCTACGGTACCCTCGTTGCCACAGCCAACATTGCCTACGGTCCCCAAGATACCTTCCGCGACATTGCCACCACTTCCTGCCACCCCCTTGCCTACCGTTCCCAAGATACCTTCCGCCACATTACCACCACTCCCTGCCACCCCATTGCCTACAGCACCAAAGGTACCTTCCGCCACATTGCCACCACTTCCAGCGACCCCATTGCCTACAATTCCTAAGATGCCTTCCGC…	TR33510.c0_g1_i7_3	masfwnfyhcfllpfilvalafsnmnsceaaarsllqtTOVOTvptVOSlpqptlptVOkipsatlpolpatolptvpkipsatlpolpaTOlptAOkVOSatlpolpaTOlptipkmpsatlpolpatolptvostvipolptmptvokatlpolpamtfptipsmpkipfptaipflapppsk	complete	185	19	42	21
457	TR33510.c0_g1_i8	ACATTTTCTCAACCAACTACACATTTGCCACGTATAAATAACTGATTGTAGCATCTCTTCCTCATCACCTCAATCACAACCCAACTTGACTTTGAACCTTTACTTTTCTAAAATGGCTTTCTTGAATTTTGATCACTGCTTTCTGCTCCCATTTGTTGTGATAGCTTTGGCATTTTCTAGCATGAATTCTTGCGAAGCTGCAGCACGTAGCCTTTTGCAGACCACCCCGGTTCCAACAGTGCCTACGGTACCCTCGTTGCCACAGCCAACATTGCCTACTGTTCCCAAGATGCCTTCCGCGACATTGCCACCACTTCCTGCCACCCCATTGCCAACCACTCCCAAGATACCTTCCGCAACATTGCCACCACTTCCTGCCACCCCATTGCCAACCACTCC…	TR33510.c0_g1_i8_4	maflnfdhcfllpfvvialafssmnsceaaarsllqtTOVOTvptVOSlpqptlptVOkmpsatlpolpatolpttokipsatlpolpatolpttoqipsatlpolpatolpttokipsatlpolpatolptipkipsatlpolpaTOlptAOkVOSatlpolpaTOlptipkmpsatlpolpatolptvostvipolptmptvokatlpolpamtfptipsmpkipfptaipflapppsk	complete	241	19	42	21
458	TR33534.c0_g1_i1	TTCCTGAGTTTCTAAGAGCCCCAATAATTCTTGCATTTTAGAGCAAAGATTCTATATATGGCTCTTCTTCTTCTTTCCTTTTTGTTAATTTTCATGGTTCCCTTAAGCAATGCACAAGGCCCCCCTTCACCAGGGTACTACCCTGGCTCAAGGGTGGGTTCAATAGACTTCAACCAAGGCTTCAAGAACCTTTGGGGACCTCAGCATCAGAGCCTTAATCAAGGAACTTTAGCAATATGGCTTGATAGAAACTCAGGAAGTGGATTTAAGTCCCTTAATCCTTATCGTTCTGGTTATTTTGGTACTGCCGTCAAACTTCAACCTGGTTATACAGCTGGAATTATAACATCTTTCTATTTATCAAACAGTGAACAATTTCCGGGCCACCATGATGAAATC…	TR33534.c0_g1_i1_3	mallllsfllifmVOlsnaqGOOSOGyyOGsrvgsidfnqgfknlwgpqhqslnqgtlaiwldrnsgsgfkslnpyrsgyfgtavklqpgytagiitsfylsnseqfpghhdeidieflgttpdkpytlqtnvyirgsgdgniigreikfhlwfdptkdfhhyailwnpneiiffvddvpirryprksdatfplrpmwvygsiwdasswateegkyranyqyqpfvgrynnfklggcsaygssscnoosgsoggssglssqqfaamqwahrnykvydycydprrdrthtpec	complete	292	10	17	17	Glyco_hydro_16	PF00722.22	Glycosyl hydrolases family 16	CL0004	39	221	2	177	1.3e-52	177.9
459	TR33534.c0_g1_i1	TTCCTGAGTTTCTAAGAGCCCCAATAATTCTTGCATTTTAGAGCAAAGATTCTATATATGGCTCTTCTTCTTCTTTCCTTTTTGTTAATTTTCATGGTTCCCTTAAGCAATGCACAAGGCCCCCCTTCACCAGGGTACTACCCTGGCTCAAGGGTGGGTTCAATAGACTTCAACCAAGGCTTCAAGAACCTTTGGGGACCTCAGCATCAGAGCCTTAATCAAGGAACTTTAGCAATATGGCTTGATAGAAACTCAGGAAGTGGATTTAAGTCCCTTAATCCTTATCGTTCTGGTTATTTTGGTACTGCCGTCAAACTTCAACCTGGTTATACAGCTGGAATTATAACATCTTTCTATTTATCAAACAGTGAACAATTTCCGGGCCACCATGATGAAATC…	TR33534.c0_g1_i1_3	mallllsfllifmVOlsnaqGOOSOGyyOGsrvgsidfnqgfknlwgpqhqslnqgtlaiwldrnsgsgfkslnpyrsgyfgtavklqpgytagiitsfylsnseqfpghhdeidieflgttpdkpytlqtnvyirgsgdgniigreikfhlwfdptkdfhhyailwnpneiiffvddvpirryprksdatfplrpmwvygsiwdasswateegkyranyqyqpfvgrynnfklggcsaygssscnoosgsoggssglssqqfaamqwahrnykvydycydprrdrthtpec	complete	292	10	17	17	XET_C	PF06955.13	Xyloglucan endo-transglycosylase (XET) C-terminus	CL0004	255	292	9	47	5.5e-12	45.4
460	TR33679.c0_g1_i1	CCCTTAATTCTTCTCTGCATTTCACATTCCACCATTTCATCTCCTAATTCTTAAAGCCCACCAGGCTGGAGCTACCAAATTGTCCAGCGTTTTCACCTTTGTGTTAAACTTTCATCAAATTTTTGTGGTGATCCCATCATTTTCTTGAAGCTGAAAACTGCAAAGATTCAATCTTTTTCTTAAAAATGTTTCACTCAGAATACAAATTCTTGATGTTTTTAGCTCTACCATGTGTATTTCAGTTAGTTACACTCAGCTCAGCATATCCTACTCCACTCAACTGCACTGACCCCAATCGCCTATGCACTTCTTTCTTAGCTTTCAAACCCACCTCAGACCAGACTTTTCCTTTAATTCAAAGCATGTTTGATGTTCTCCCTCAAGATATTACAGTTGAAG…	TR33679.c0_g1_i1_10	mfhseykflmflalpcvfqlvtlssayptplnctdpnrlctsflafkptsdqtfpliqsmfdvlpqditvegngrdymfikkncscaptvtkyftsttftvrgtngsvydmvteayhglayfspnftrqakkgavvslrllcgcssglwnylmsyvlgdgdsveslssrfgvsmasivaangldnpdnvtvgglyfiplnsvpgepyrandniTOAOAOipadsnftvvqanhkshallwwiigslaiglaliiivialflalrssncfsrclrgqtkdsdnsvshsfhilpkaifscgsgrymccgsgqwkhhdggtsdrqvnvpkvigtdvfdlekpvvftyeeilsstdgfsdsnllghgrygsvyygllrdqdvaikrmtatktkeflaemkvlc…	complete	662	6	6	6	LysM	PF01476.21	LysM domain	CL0187	156	192	2	38	1e-05	25.5
461	TR33679.c0_g1_i1	CCCTTAATTCTTCTCTGCATTTCACATTCCACCATTTCATCTCCTAATTCTTAAAGCCCACCAGGCTGGAGCTACCAAATTGTCCAGCGTTTTCACCTTTGTGTTAAACTTTCATCAAATTTTTGTGGTGATCCCATCATTTTCTTGAAGCTGAAAACTGCAAAGATTCAATCTTTTTCTTAAAAATGTTTCACTCAGAATACAAATTCTTGATGTTTTTAGCTCTACCATGTGTATTTCAGTTAGTTACACTCAGCTCAGCATATCCTACTCCACTCAACTGCACTGACCCCAATCGCCTATGCACTTCTTTCTTAGCTTTCAAACCCACCTCAGACCAGACTTTTCCTTTAATTCAAAGCATGTTTGATGTTCTCCCTCAAGATATTACAGTTGAAG…	TR33679.c0_g1_i1_10	mfhseykflmflalpcvfqlvtlssayptplnctdpnrlctsflafkptsdqtfpliqsmfdvlpqditvegngrdymfikkncscaptvtkyftsttftvrgtngsvydmvteayhglayfspnftrqakkgavvslrllcgcssglwnylmsyvlgdgdsveslssrfgvsmasivaangldnpdnvtvgglyfiplnsvpgepyrandniTOAOAOipadsnftvvqanhkshallwwiigslaiglaliiivialflalrssncfsrclrgqtkdsdnsvshsfhilpkaifscgsgrymccgsgqwkhhdggtsdrqvnvpkvigtdvfdlekpvvftyeeilsstdgfsdsnllghgrygsvyygllrdqdvaikrmtatktkeflaemkvlc…	complete	662	6	6	6	Pkinase	PF00069.26	Protein kinase domain	CL0016	355	631	2	259	1.8e-44	152.1
462	TR33679.c0_g1_i1	CCCTTAATTCTTCTCTGCATTTCACATTCCACCATTTCATCTCCTAATTCTTAAAGCCCACCAGGCTGGAGCTACCAAATTGTCCAGCGTTTTCACCTTTGTGTTAAACTTTCATCAAATTTTTGTGGTGATCCCATCATTTTCTTGAAGCTGAAAACTGCAAAGATTCAATCTTTTTCTTAAAAATGTTTCACTCAGAATACAAATTCTTGATGTTTTTAGCTCTACCATGTGTATTTCAGTTAGTTACACTCAGCTCAGCATATCCTACTCCACTCAACTGCACTGACCCCAATCGCCTATGCACTTCTTTCTTAGCTTTCAAACCCACCTCAGACCAGACTTTTCCTTTAATTCAAAGCATGTTTGATGTTCTCCCTCAAGATATTACAGTTGAAG…	TR33679.c0_g1_i1_10	mfhseykflmflalpcvfqlvtlssayptplnctdpnrlctsflafkptsdqtfpliqsmfdvlpqditvegngrdymfikkncscaptvtkyftsttftvrgtngsvydmvteayhglayfspnftrqakkgavvslrllcgcssglwnylmsyvlgdgdsveslssrfgvsmasivaangldnpdnvtvgglyfiplnsvpgepyrandniTOAOAOipadsnftvvqanhkshallwwiigslaiglaliiivialflalrssncfsrclrgqtkdsdnsvshsfhilpkaifscgsgrymccgsgqwkhhdggtsdrqvnvpkvigtdvfdlekpvvftyeeilsstdgfsdsnllghgrygsvyygllrdqdvaikrmtatktkeflaemkvlc…	complete	662	6	6	6	PK_Tyr_Ser-Thr	PF07714.18	Protein tyrosine and serine/threonine kinase	CL0016	358	632	5	257	4.6e-48	163.8
463	TR33733.c0_g1_i1	GCTAAATCTTCTTAATTTTCCTTCCTTTCATATTGTGTCACAAGAGATGGAGCTTTTCTACGCCTCTCTTCTTTCCCTGTTTGTTCTTGTCATATCTCTTTTGCTTAGTTTCAGTTTCCTCAAAACTAAATCTGGCCTACCCGGACCCCTTCCTCGTGGTAGATCCGGTTGGCCAATAGTTGGAGAAAGTCTCCAATTCTTATCAGCAGGATTAAAAGGGCATCCCGAAAAGTTCATCTTTGACAGGATGGCCAAATATTCCCCTAGCATTTTTCGGTCTCATCTTCTAGGTGAGCCCACGGCCATATTTTGCGGTCCTAGTGGTAACAAATTCTTGTTTTCAAACGAGAACAAGCTCGTCTGTGTCAGCTGGTCTAAATCCACACAAAAAATTTTCCA…	TR33733.c0_g1_i1_7	melfyasllslfvlvislllsfsflktksglpgolorgrsgwpivgeslqflsaglkghpekfifdrmakyspsifrshllgeptaifcgpsgnkflfsnenklvcvswskstqkifqptaqsslkeqaiimkkvlpnlvkpeslqhyigtmdeiankhffsdwenkdqievfpackklslrvafklftsledptevaklserftsfvsgfysipidfpgmpfnraikaashirkmlidiikqrridlaegkatatqdllshmlltcddngkfnhenniannilslllaehdtlsaacgfvvkflaelphvyegvyreqmeiakqkapgdqllnwddihkmkyswnvaceamrlfppiqgmfrealkdfmydgfkitkgwkllwnaysthmnpeyfpep…	complete	480	6	9	9	p450	PF00067.23	Cytochrome P450	No_clan	36	452	1	437	1.2e-51	176
464	TR33763.c3_g1_i1	TTGTTCTTCTCCAGCGGCTGAAGCTGTCTTGTTTCTCACTCTATCGTTCGCTCTCCGGCAACGTCTTGCCGGCAAAAGTCGACGGCAAGGAATAGTCAATTAGTGATCAGGTTCTTCGTCAATCGTCCGCGGTCGAATCTGAACGATCTTATCAAAATTAAACTGATTTACGGATTATTGGTTGGTAGGAATATTGGATTAGCTGAAAAGCATTCGAAAGGAAAGAGGTATGAGTACCGAGTCAGAAGATGCTGTCCGACGTCGTACAGCTATTGCTGATTACCGCAAGAAGCTGCTTCAGCACAAGGAACTCGAGTCTGCAGCTCGTGAAGCAAGGGATACTTTACGTGCAACAAAAAAGGAGTATTTGAAGACTGAAGATGATTTGAAATCACTGCA…	TR33763.c3_g1_i1_5	mylsiialettfkklasmllaialannvlpVOGGOyksTOlgglmptlrkssgfikgnsidslssriwserpptae	complete	76	7	10	10
465	TR33811.c0_g1_i1	GTAAGATTGAGAGAATATGAACTTTCACTTAATGTTTGGTCTCTTTTTGTTCTGCATGATAAGAGAAACTCCAATGGTGGAGGGTTTAGCTTGCAACTGGGGAACGCGCGCGACGCATCTCCTGCCACCTGATATAACAGTTAAACTTATGAGGGATAATGGAATAAACAAAGTGAAAGTGTTTGAAGTTGTGCCTGAGGTTATGAAGGCTCTTGGGAACTCAGGTATTGAGGTTATGATTGGAATACCCAATGAATTGCTGGCTCCCTTAGCAAGTGCTGTTCATGTTGCTGAGGACTGGGTATCCCAAAATGTCTCTGCTTATGTATCAAAATATGGTGTAAACATAAGGTATGTTGCTGTGGGGAATGAACCATTTCTCAAGACATACAAAGATAT…	TR33811.c0_g1_i1_5	mnfhlmfglflfcmiretpmveglacnwgtrathllppditvklmrdnginkvkvfevvpevmkalgnsgievmigipnellaplasavhvaedwvsqnvsayvskygvniryvavgnepflktykdmfsrtafpalqniqaalikaglgrdvkvtipinadvyqsdtgvpsggafrpdihdlmvniikflsdsaapltiniypflslyadpnfpidfaffdgtaapvvdgsisynnvfdanfdtliwalekigypnipvivgevgwptdgnanakveyarkfnqglvnrinkgtgtpkrpkaadiylfalidedaksidpgnferhwgifyydgtikynldlgngknltaakgvrylarqwcimkpdansldptlpqsinnactyadctslgygsscg…	complete	493	6	7	7	Glyco_hydro_17	PF00332.19	Glycosyl hydrolases family 17	CL0058	24	342	1	312	7.9e-66	222.8
466	TR33811.c0_g1_i1	GTAAGATTGAGAGAATATGAACTTTCACTTAATGTTTGGTCTCTTTTTGTTCTGCATGATAAGAGAAACTCCAATGGTGGAGGGTTTAGCTTGCAACTGGGGAACGCGCGCGACGCATCTCCTGCCACCTGATATAACAGTTAAACTTATGAGGGATAATGGAATAAACAAAGTGAAAGTGTTTGAAGTTGTGCCTGAGGTTATGAAGGCTCTTGGGAACTCAGGTATTGAGGTTATGATTGGAATACCCAATGAATTGCTGGCTCCCTTAGCAAGTGCTGTTCATGTTGCTGAGGACTGGGTATCCCAAAATGTCTCTGCTTATGTATCAAAATATGGTGTAAACATAAGGTATGTTGCTGTGGGGAATGAACCATTTCTCAAGACATACAAAGATAT…	TR33811.c0_g1_i1_5	mnfhlmfglflfcmiretpmveglacnwgtrathllppditvklmrdnginkvkvfevvpevmkalgnsgievmigipnellaplasavhvaedwvsqnvsayvskygvniryvavgnepflktykdmfsrtafpalqniqaalikaglgrdvkvtipinadvyqsdtgvpsggafrpdihdlmvniikflsdsaapltiniypflslyadpnfpidfaffdgtaapvvdgsisynnvfdanfdtliwalekigypnipvivgevgwptdgnanakveyarkfnqglvnrinkgtgtpkrpkaadiylfalidedaksidpgnferhwgifyydgtikynldlgngknltaakgvrylarqwcimkpdansldptlpqsinnactyadctslgygsscg…	complete	493	6	7	7	X8	PF07983.14	X8 domain	No_clan	361	426	1	70	5.8e-13	49.4
467	TR33888.c1_g1_i1	CCAACCTTATTATAAATCATACTTCTTTTTCGCCTTCTGGCTTCTGCATCTTGCTGATATGGCCACTGAAACGATGGCAGCAAGCAGGGCTCAGCCCTTGGGTCAAACGACGACGCCTCAGCCAATTTCACAGCCCTTGACTCATACTTACGGTCATCCCACGGCTCACCGAACTCCTGATGTTCTAAGCGCAACCAGAGGACAGCCAGCAACCGCAGTCCATGCTCACCCCGTTGGGGAAGTACCAGCCACTGACATTCATACTCAACCCATTGGAGAAGTACCTGGTTCTATCCATGGCCATCCAACGACCACAACTTTACCGGCTTCTATCAAGAGTCACTCAACGCCAGTAACTGTACCACCCACTAGTCGTCAGCTGATGAGGGGTGAACGTCA…	TR33888.c1_g1_i1_8	qpyyksyfffafwllhladmatetmaasraqplgqtttoqpisqplthtyghptahrtpdvlsatrgqpatavhahpvgevpatdihtqpigevpgsihghottttlpasikshsTOVtVOOTsrqlmrgerhlfstsddtammkqilanhapdgrefdvrpllvviedimhratpsfllmagetqphmdtwddkgihsgfsdilellaypihklqceiickcstggdahlitmgllqslssysweakvtitfaafavsygefwlvaqnyttnplaksisilkdlpeimehkdamkqkmnavnnlikamlevteciimfkelptqfispdspemisttahvptatywtirsivacssllmnlialgheyitsaaeawelsslahklanikehlerqial…	5prime_partial	823	7	8	8	SEO_N	PF14576.7	Sieve element occlusion N-terminus	No_clan	138	424	1	287	4.7e-118	393.6
468	TR33888.c1_g1_i1	CCAACCTTATTATAAATCATACTTCTTTTTCGCCTTCTGGCTTCTGCATCTTGCTGATATGGCCACTGAAACGATGGCAGCAAGCAGGGCTCAGCCCTTGGGTCAAACGACGACGCCTCAGCCAATTTCACAGCCCTTGACTCATACTTACGGTCATCCCACGGCTCACCGAACTCCTGATGTTCTAAGCGCAACCAGAGGACAGCCAGCAACCGCAGTCCATGCTCACCCCGTTGGGGAAGTACCAGCCACTGACATTCATACTCAACCCATTGGAGAAGTACCTGGTTCTATCCATGGCCATCCAACGACCACAACTTTACCGGCTTCTATCAAGAGTCACTCAACGCCAGTAACTGTACCACCCACTAGTCGTCAGCTGATGAGGGGTGAACGTCA…	TR33888.c1_g1_i1_8	qpyyksyfffafwllhladmatetmaasraqplgqtttoqpisqplthtyghptahrtpdvlsatrgqpatavhahpvgevpatdihtqpigevpgsihghottttlpasikshsTOVtVOOTsrqlmrgerhlfstsddtammkqilanhapdgrefdvrpllvviedimhratpsfllmagetqphmdtwddkgihsgfsdilellaypihklqceiickcstggdahlitmgllqslssysweakvtitfaafavsygefwlvaqnyttnplaksisilkdlpeimehkdamkqkmnavnnlikamlevteciimfkelptqfispdspemisttahvptatywtirsivacssllmnlialgheyitsaaeawelsslahklanikehlerqial…	5prime_partial	823	7	8	8	SEO_C	PF14577.7	Sieve element occlusion C-terminus	No_clan	590	820	2	231	2.9e-106	354.1
469	TR33963.c1_g1_i1	CTCGAAAATCATTAAAGAAAAGAAATCCTAGTAAAAGAGTAAGTGAAGGTGAAGCAAAGAAAAACTGAGGTTGTACAGGAAACAAACATGAGATTACAACACAACCAGGGCCATACAAAGAGTGAAAGGCTATCCACCCTCAACAATCTCATCCACTCTCTTTCTTCTCCTCAATAAGGACATCATCTCCTTCCCACACCTTATACTTGCACCTCTTTTAACCACCATTTCACCATACTCTTCACTCTCTGCTGCTTCTACCACTCCTTCCTCTCCCTTCAGCCCTACTCATTGGCTTCATCACTCTAAATACACATGGCTTCGGCTGCTCTCTCAGTCGCCAATTCATCTCTCCAGGTGAGCAATAAGGGATTCGCCGAATTCGGGGGGCTCCGCAGC…	TR33963.c1_g1_i1_6	mspfpgavistflAOAvmclpAOSlstnTOVOSitrsmpnsfqgrlrglrsettlmnlpstvmposagltsaskiprvesylrr	complete	84	11	20	20
470	TR34058.c0_g1_i1	ATTTAGTCACCAGCATTCAAGAATTTCACTACACAAACCTTTATCACAAAGAAAAAAAACTCTCTGACGCTGATCCCAGTTTTGAGCTTCTTTGCAAATTAAAAAAGAATGGGATTGCTAATTGCAGCAGGACTAGTGATTCTTGTCCTTTTTCCATATGCAGATGCCTATGATCCCTTGGATCCGGAAGGGAACGTCACAATTAAATGGGATGTCATGTCTTGGACTCCAGATGGTTATGTGGCTTCAGTGACCATCAACAATTTCCAAATGTACCGGCATATTATGAGCCCTGGTTGGACCTTAGGATGGACATGGGCGAAAAAAGAGGTGATCTGGTCCATGGTCGGAGCACAGACCACCGAACAAGGCGATTGCTCCAAGTTCAAAGGAAACATT…	TR34058.c0_g1_i1_6	mglliaaglvilvlfpyadaydpldpegnvtikwdvmswtpdgyvasvtinnfqmyrhimspgwtlgwtwakkeviwsmvgaqtteqgdcskfkgniphcckktptavdllpgvpynqqftncckggvlaswgqdpqssvsafqvsigqagtsnktvkvpknftllGOGOGytcGOAkivpptnflspdrrrktqalmtwnvtctysqflahkhpsccvsfssfynetitpcpscacgcenknkciksdskllsvvgvntprkdnspllqcthhmcpvrvhwhvkvnykdywrvklaitnfnyrmnytewtlvvqhpnlnnvtqvfsfdykplvpyestndtgmfygtkfyndllmeagpsgnvqsevllqkdkdtftlkqgwafprkvyfngeecmlp…	complete	437	8	11	11	COBRA	PF04833.16	COBRA-like protein	No_clan	44	207	1	165	1.5e-71	239.7
471	TR34058.c0_g1_i2	TCATCACAAAGAAAAAAACTCTCTGACACTCGGAATCGATCCCAGTTTTGAGCTTCTTTGCAAATTTAAACAGAATGGGATTGCTAATTGCAGCAGGACTAGTGATTCTTGTCCTTTTTCCATATGCAGATGCCTATGATCCCTTGGATCCGGAAGGGAATGTCACGATCAAATGGGATGTCATGTCTTGGACTCCAGATGGTTATGTGGCTTCAGTGACCATCAACAATTTCCAAATGTACCGGCATATTATGAGCCCCGGTTGGACCTTAGGATGGACATGGGCGAAAAAAGAGGTGATCTGGTCCATGGTCGGAGCACAGACCACCGAACAAGGCGATTGCTCCAAGTTCAAAGGAAACATTCCCCATTGCTGCAAGAAGACACCAACTGTTGTAG…	TR34058.c0_g1_i2_4	mglliaaglvilvlfpyadaydpldpegnvtikwdvmswtpdgyvasvtinnfqmyrhimspgwtlgwtwakkeviwsmvgaqtteqgdcskfkgniphcckktptvvdllpgvpynqqftncckggvlaswgqdpqssvsafqvsigqagtsnktvkVOknftlqGOGOGytcGOAkivpptnflspdrrrktqalmtwnvtctysqflahkhpsccvsfssfynetitpcpscacgcenknkcik	complete	247	10	19	19	COBRA	PF04833.16	COBRA-like protein	No_clan	44	207	1	165	3.1e-73	245.1
472	TR34058.c0_g1_i3	TCATCACAAAGAAAAAAACTCTCTGACACTCGGAATCGATCCCAGTTTTGAGCTTCTTTGCAAATTTAAACAGAATGGGATTGCTAATTGCAGCAGGACTAGTGATTCTTGTCCTTTTTCCATATGCAGATGCCTATGATCCCTTGGATCCGGAAGGGAATGTCACGATCAAATGGGATGTCATGTCTTGGACTCCAGATGGTTATGTGGCTTCAGTGACCATCAACAATTTCCAAATGTACCGGCATATTATGAGCCCCGGTTGGACCTTAGGATGGACATGGGCGAAAAAAGAGGTGATCTGGTCCATGGTCGGAGCACAGACCACCGAACAAGGCGATTGCTCCAAGTTCAAAGGAAACATTCCCCATTGCTGCAAGAAGACACCAACTGTTGTAG…	TR34058.c0_g1_i3_6	mglliaaglvilvlfpyadaydpldpegnvtikwdvmswtpdgyvasvtinnfqmyrhimspgwtlgwtwakkeviwsmvgaqtteqgdcskfkgniphcckktptvvdllpgvpynqqftncckggvlaswgqdpqssvsafqvsigqagtsnktvkVOknftlqGOGOGytcGOAkivpptnflspdrrrktqalmtwnvtctysqflahkhpsccvsfssfynetitpcpscacgcenknkciksdskllsvvgvntprkdnspllqcthhmcpvrvhwhvkvnykdywrvklaitnfnyrmnytewtlvvqhpnlnnvtqvfsfdykplvpyestndtgmfygtkfyndllmeagpsgnvqsevllqkdkdtftlkqgwafprkvyfngeecmlp…	complete	437	10	19	19	COBRA	PF04833.16	COBRA-like protein	No_clan	44	207	1	165	1.3e-72	243.1
473	TR34084.c0_g1_i1	GGCGTTCCCCTTTCAAAAACTTTGTTGATCATTTTCATCTGCAATCAGCAACCTTTCCCCTCTGATTTTCTCTCCATCTTCCTTCCTCGGACCACGCATTTAACACAGTAGATTCCTCTAGATGTCGTGTTTAGCGTCTTGCTGTGCATCTCTCACATGCGGTCTCTGCTCATCAGTAGCTTCAGGGATCTCCAAAAAGTCTGCCCGTCTTGCTTACTGTGGCATTTTTGGTTTCTCCTTAATCATTTCTTGGATTCTCCGTGAAGTCTCTGCTCCTCTCTTGCAGAAATTCTCCTGGATAAACACTTCCCATGATGAGCCAAAAGAATGGTATCAAATGCAAGCCGTTCTTCGTGTCAGCTTGGGCAATTTCCTATTTTTTGGAGTACTTGCCCTTAT…	TR34084.c0_g1_i1_3	msclasccasltcglcssvasgiskksarlaycgifgfsliiswilrevsapllqkfswintshdepkewyqmqavlrvslgnflffgvlalimigikdqndkrdsvhhggwmvkmivwallvilmfflpnpvitvygvlskfgaglfllvqviilldathswndswvakdeqkwyiallvisvacylgafalsgvlfiwfnpsgqdcglnvfflvmtmilafafavialhpkvngsllpasvisiycayvcytglsseprdyvcnglhkrskavsvttlvlgllttvlsvlysalragssttflSOOSSOraggknpllesdeleagkdkndtesrpvsysysffhlifvlasmysamllsgwtsnsestdlidvgwtsvwvrmcteyvtaglyiwsl…	complete	411	6	6	6	Serinc	PF03348.16	Serine incorporator (Serinc)	No_clan	6	409	1	432	6e-115	384.6
474	TR34111.c0_g1_i1	ACTGTGTGTGTCATTTCACCGATTGCTGTTGCGTGTATTGTATAGTTGTTGGTGAAGAAGTCGAAGTGAAATTTCGCTTTCTTGGCTTGTTTTTGAAGTCAAGAAAATTTCCCAAACTTTCCCTTTTCTTCCCCCTTGAATTGCACGCGCTTGTAGAAAGTATCGCCTTTTCTTCTTAGTTTACATTAGCTGGCAGAACAAGAAATGTACTTTTCATTAACTTATCCTTTTTCAGTTCTATCCATCTGTTTGAACACAACTTCCATTTTGTGCATTCGGCAGGTTCTTGTTTGCTCTCTGAGTCGAGTATTCAATAACCCATTTGGTAAAATTGTCGTTTGACTTTGTGTTGATTGATGTCATTTTGCTGAAAATAGTTTGTGGGTTTTGCTGAAAACT…	TR34111.c0_g1_i1_8	miewwrcnhshvvvllllfllffncwslndeglallrirerivsdpfgalknwkddnsvinpcswngvdcsdgsvvslnlkdlclggtlspefeklhclksivlrnnsfsgtiplefaklkelevldlgynnitgplpedlgsnlsillldnnqnincispeifelqmlseiqtnerilsqttkmstcneksfpetsflsgdvsqrklqqisapdmprnvrtfSOVfagooovaAOegSOSOTOSqdpSOlvitssdSOOStrtiadhinstkvpnsdshhalilyltiggalllaivaigiyfwkiskvavvkpwatglsgqlqralvtglpklkrseletacedfsnvigssavgtlykgtlssgveiavmsfltesvkdwsnilegqfrgkietls…	complete	626	18	38	38	LRRNT_2	PF08263.13	Leucine rich repeat N-terminal domain	No_clan	29	71	2	41	8.4e-10	38.8
475	TR34111.c0_g1_i1	ACTGTGTGTGTCATTTCACCGATTGCTGTTGCGTGTATTGTATAGTTGTTGGTGAAGAAGTCGAAGTGAAATTTCGCTTTCTTGGCTTGTTTTTGAAGTCAAGAAAATTTCCCAAACTTTCCCTTTTCTTCCCCCTTGAATTGCACGCGCTTGTAGAAAGTATCGCCTTTTCTTCTTAGTTTACATTAGCTGGCAGAACAAGAAATGTACTTTTCATTAACTTATCCTTTTTCAGTTCTATCCATCTGTTTGAACACAACTTCCATTTTGTGCATTCGGCAGGTTCTTGTTTGCTCTCTGAGTCGAGTATTCAATAACCCATTTGGTAAAATTGTCGTTTGACTTTGTGTTGATTGATGTCATTTTGCTGAAAATAGTTTGTGGGTTTTGCTGAAAACT…	TR34111.c0_g1_i1_8	miewwrcnhshvvvllllfllffncwslndeglallrirerivsdpfgalknwkddnsvinpcswngvdcsdgsvvslnlkdlclggtlspefeklhclksivlrnnsfsgtiplefaklkelevldlgynnitgplpedlgsnlsillldnnqnincispeifelqmlseiqtnerilsqttkmstcneksfpetsflsgdvsqrklqqisapdmprnvrtfSOVfagooovaAOegSOSOTOSqdpSOlvitssdSOOStrtiadhinstkvpnsdshhalilyltiggalllaivaigiyfwkiskvavvkpwatglsgqlqralvtglpklkrseletacedfsnvigssavgtlykgtlssgveiavmsfltesvkdwsnilegqfrgkietls…	complete	626	18	38	38	PK_Tyr_Ser-Thr	PF07714.18	Protein tyrosine and serine/threonine kinase	CL0016	347	505	3	158	7.7e-19	68
476	TR34111.c0_g1_i1	ACTGTGTGTGTCATTTCACCGATTGCTGTTGCGTGTATTGTATAGTTGTTGGTGAAGAAGTCGAAGTGAAATTTCGCTTTCTTGGCTTGTTTTTGAAGTCAAGAAAATTTCCCAAACTTTCCCTTTTCTTCCCCCTTGAATTGCACGCGCTTGTAGAAAGTATCGCCTTTTCTTCTTAGTTTACATTAGCTGGCAGAACAAGAAATGTACTTTTCATTAACTTATCCTTTTTCAGTTCTATCCATCTGTTTGAACACAACTTCCATTTTGTGCATTCGGCAGGTTCTTGTTTGCTCTCTGAGTCGAGTATTCAATAACCCATTTGGTAAAATTGTCGTTTGACTTTGTGTTGATTGATGTCATTTTGCTGAAAATAGTTTGTGGGTTTTGCTGAAAACT…	TR34111.c0_g1_i1_8	miewwrcnhshvvvllllfllffncwslndeglallrirerivsdpfgalknwkddnsvinpcswngvdcsdgsvvslnlkdlclggtlspefeklhclksivlrnnsfsgtiplefaklkelevldlgynnitgplpedlgsnlsillldnnqnincispeifelqmlseiqtnerilsqttkmstcneksfpetsflsgdvsqrklqqisapdmprnvrtfSOVfagooovaAOegSOSOTOSqdpSOlvitssdSOOStrtiadhinstkvpnsdshhalilyltiggalllaivaigiyfwkiskvavvkpwatglsgqlqralvtglpklkrseletacedfsnvigssavgtlykgtlssgveiavmsfltesvkdwsnilegqfrgkietls…	complete	626	18	38	38	Pkinase	PF00069.26	Protein kinase domain	CL0016	349	505	5	153	3.4e-13	49.6
477	TR34111.c0_g1_i1	ACTGTGTGTGTCATTTCACCGATTGCTGTTGCGTGTATTGTATAGTTGTTGGTGAAGAAGTCGAAGTGAAATTTCGCTTTCTTGGCTTGTTTTTGAAGTCAAGAAAATTTCCCAAACTTTCCCTTTTCTTCCCCCTTGAATTGCACGCGCTTGTAGAAAGTATCGCCTTTTCTTCTTAGTTTACATTAGCTGGCAGAACAAGAAATGTACTTTTCATTAACTTATCCTTTTTCAGTTCTATCCATCTGTTTGAACACAACTTCCATTTTGTGCATTCGGCAGGTTCTTGTTTGCTCTCTGAGTCGAGTATTCAATAACCCATTTGGTAAAATTGTCGTTTGACTTTGTGTTGATTGATGTCATTTTGCTGAAAATAGTTTGTGGGTTTTGCTGAAAACT…	TR34111.c0_g1_i1_8	miewwrcnhshvvvllllfllffncwslndeglallrirerivsdpfgalknwkddnsvinpcswngvdcsdgsvvslnlkdlclggtlspefeklhclksivlrnnsfsgtiplefaklkelevldlgynnitgplpedlgsnlsillldnnqnincispeifelqmlseiqtnerilsqttkmstcneksfpetsflsgdvsqrklqqisapdmprnvrtfSOVfagooovaAOegSOSOTOSqdpSOlvitssdSOOStrtiadhinstkvpnsdshhalilyltiggalllaivaigiyfwkiskvavvkpwatglsgqlqralvtglpklkrseletacedfsnvigssavgtlykgtlssgveiavmsfltesvkdwsnilegqfrgkietls…	complete	626	18	38	38	PK_Tyr_Ser-Thr	PF07714.18	Protein tyrosine and serine/threonine kinase	CL0016	504	594	179	258	1.4e-06	27.8
478	TR34111.c0_g1_i2	CTTGGCGCCGGCCTTTCCCCTTAAAACACGTTCCTCTGTGTATTAGAAAAAGCAACTCTTCATAGTCCAAAACCCTCTGCTTCTTGAAGACTTTTCTGCCTTCCTTATTGTTTCTTTGTCCTAATCTCTTATCTTAATCCTAATGTCATTGTTTCCCTACTTGGGTTTTCTCACATGACGTTGTTACATTAGAAATTTCTTGCATTTTTCGCCTTTTTTTCTCTAGTGGAGTATTTTCTTTATTACATTTCCTTTTCTTCTGAATTTTCTTTGCTTTTTTGGAAATATCGAAATGCGGGATGCATATTTTAGCTGGGAAACACGAGAAATTCATTTTTGATGTCTCTTTCTCCTTCTCTCTTCACGGAAAATTTGCTCTTTTCGGTTTTGTTGTTTCTG…	TR34111.c0_g1_i2_11	mimlwrysdqgallfillvsllccscwslndeglallefrerivndpfgalanwkdsvlfsnpcswngiecsdgnvvslnlrdmclkgtlgpelgklihmksislrnnlfsgvipveiaklkeletldigcnnftgplprdlpsisslsillldnnqyvncaspetcelqmlseiqtdktalsritkksvcnqnyfseniallrdvtqrkliqiqvpdipknvrtflpflgooovSOoeeSOSOoegvqSOOAOVSOSOVOSfpqeglSOOVmpOAOSOSvltaaeipvvpikssnssdrhslilystiggvallmilvtgiffwrsnklavvrpwstglsgqlqrafitgvpklrrseletacedfsnvlgssavgtlykgtlssgveiavlsfavss…	complete	646	29	45	45	LRRNT_2	PF08263.13	Leucine rich repeat N-terminal domain	No_clan	30	72	2	41	1.8e-09	37.8
479	TR34111.c0_g1_i2	CTTGGCGCCGGCCTTTCCCCTTAAAACACGTTCCTCTGTGTATTAGAAAAAGCAACTCTTCATAGTCCAAAACCCTCTGCTTCTTGAAGACTTTTCTGCCTTCCTTATTGTTTCTTTGTCCTAATCTCTTATCTTAATCCTAATGTCATTGTTTCCCTACTTGGGTTTTCTCACATGACGTTGTTACATTAGAAATTTCTTGCATTTTTCGCCTTTTTTTCTCTAGTGGAGTATTTTCTTTATTACATTTCCTTTTCTTCTGAATTTTCTTTGCTTTTTTGGAAATATCGAAATGCGGGATGCATATTTTAGCTGGGAAACACGAGAAATTCATTTTTGATGTCTCTTTCTCCTTCTCTCTTCACGGAAAATTTGCTCTTTTCGGTTTTGTTGTTTCTG…	TR34111.c0_g1_i2_11	mimlwrysdqgallfillvsllccscwslndeglallefrerivndpfgalanwkdsvlfsnpcswngiecsdgnvvslnlrdmclkgtlgpelgklihmksislrnnlfsgvipveiaklkeletldigcnnftgplprdlpsisslsillldnnqyvncaspetcelqmlseiqtdktalsritkksvcnqnyfseniallrdvtqrkliqiqvpdipknvrtflpflgooovSOoeeSOSOoegvqSOOAOVSOSOVOSfpqeglSOOVmpOAOSOSvltaaeipvvpikssnssdrhslilystiggvallmilvtgiffwrsnklavvrpwstglsgqlqrafitgvpklrrseletacedfsnvlgssavgtlykgtlssgveiavlsfavss…	complete	646	29	45	45	PK_Tyr_Ser-Thr	PF07714.18	Protein tyrosine and serine/threonine kinase	CL0016	367	523	3	156	4.4e-23	81.9
480	TR34111.c0_g1_i2	CTTGGCGCCGGCCTTTCCCCTTAAAACACGTTCCTCTGTGTATTAGAAAAAGCAACTCTTCATAGTCCAAAACCCTCTGCTTCTTGAAGACTTTTCTGCCTTCCTTATTGTTTCTTTGTCCTAATCTCTTATCTTAATCCTAATGTCATTGTTTCCCTACTTGGGTTTTCTCACATGACGTTGTTACATTAGAAATTTCTTGCATTTTTCGCCTTTTTTTCTCTAGTGGAGTATTTTCTTTATTACATTTCCTTTTCTTCTGAATTTTCTTTGCTTTTTTGGAAATATCGAAATGCGGGATGCATATTTTAGCTGGGAAACACGAGAAATTCATTTTTGATGTCTCTTTCTCCTTCTCTCTTCACGGAAAATTTGCTCTTTTCGGTTTTGTTGTTTCTG…	TR34111.c0_g1_i2_11	mimlwrysdqgallfillvsllccscwslndeglallefrerivndpfgalanwkdsvlfsnpcswngiecsdgnvvslnlrdmclkgtlgpelgklihmksislrnnlfsgvipveiaklkeletldigcnnftgplprdlpsisslsillldnnqyvncaspetcelqmlseiqtdktalsritkksvcnqnyfseniallrdvtqrkliqiqvpdipknvrtflpflgooovSOoeeSOSOoegvqSOOAOVSOSOVOSfpqeglSOOVmpOAOSOSvltaaeipvvpikssnssdrhslilystiggvallmilvtgiffwrsnklavvrpwstglsgqlqrafitgvpklrrseletacedfsnvlgssavgtlykgtlssgveiavlsfavss…	complete	646	29	45	45	Pkinase	PF00069.26	Protein kinase domain	CL0016	369	521	5	149	8.6e-17	61.4
481	TR34111.c0_g1_i2	CTTGGCGCCGGCCTTTCCCCTTAAAACACGTTCCTCTGTGTATTAGAAAAAGCAACTCTTCATAGTCCAAAACCCTCTGCTTCTTGAAGACTTTTCTGCCTTCCTTATTGTTTCTTTGTCCTAATCTCTTATCTTAATCCTAATGTCATTGTTTCCCTACTTGGGTTTTCTCACATGACGTTGTTACATTAGAAATTTCTTGCATTTTTCGCCTTTTTTTCTCTAGTGGAGTATTTTCTTTATTACATTTCCTTTTCTTCTGAATTTTCTTTGCTTTTTTGGAAATATCGAAATGCGGGATGCATATTTTAGCTGGGAAACACGAGAAATTCATTTTTGATGTCTCTTTCTCCTTCTCTCTTCACGGAAAATTTGCTCTTTTCGGTTTTGTTGTTTCTG…	TR34111.c0_g1_i2_11	mimlwrysdqgallfillvsllccscwslndeglallefrerivndpfgalanwkdsvlfsnpcswngiecsdgnvvslnlrdmclkgtlgpelgklihmksislrnnlfsgvipveiaklkeletldigcnnftgplprdlpsisslsillldnnqyvncaspetcelqmlseiqtdktalsritkksvcnqnyfseniallrdvtqrkliqiqvpdipknvrtflpflgooovSOoeeSOSOoegvqSOOAOVSOSOVOSfpqeglSOOVmpOAOSOSvltaaeipvvpikssnssdrhslilystiggvallmilvtgiffwrsnklavvrpwstglsgqlqrafitgvpklrrseletacedfsnvlgssavgtlykgtlssgveiavlsfavss…	complete	646	29	45	45	PK_Tyr_Ser-Thr	PF07714.18	Protein tyrosine and serine/threonine kinase	CL0016	532	614	187	258	1.3e-05	24.7
482	TR34401.c0_g2_i10	CAGATCGAGACTCATCATTACGTTTCCAGGCTTAATCAGGATGTTTGTCAGTGTGCTGTTTATGATTCCGATGACTCCGCCGCTCACCTCATCGGAGTGGAGTACATAGTGTCGGATAAAATTTTCGAGACTTTACCAGCTGAGGAACAGAAGCTCTGGCATTCCCATGCTTATGAGATCAAATCTGGCTTATGGGTCAATCCTCGAGCACCAGAAATGGTAGTGAAGGGGGAACTTGAGAACTTTGCCAAGACATATGGCAAGTTCTGGTGCACCTGGCAAACCGATCGAGGTGACATGCTTCCAATTGGTCCACCTAAGCTGATGATGTCTCCCCAAGCAGTGAATCTAGGTATGGTGAAACCTGAGCTTATTCAGAAGAGAGATGACAAGTACAAC…	TR34401.c0_g2_i10_1	mmhlfnlalflpssrvifttsccitymyroOSteskTOSOhgkgacffistgsistvkhfpccfq	complete	65	6	10	10
483	TR34401.c0_g2_i6	CTTCGTGAAAAAATATGGCAGCTCCACAAGATGTGCCACAAGGGCTCCGAGCTAGGAGCAAGGAGGAGATTCCACCAGGGAAGCCAATGTCTATGGAGCAGCATATGCTTGATAAAGGGGCTCAAATGATGCAATCTTTGAAGCCCGTCAAGCAGATTAAGCAGCATGTTTGCACTTTTGCCTTGTACTGTGATGAAATGCATCGTCAGATCGAGACTCATCATTACGTTTCCAGGCTTAATCAGGATGTTTGTCAGTGTGCTGTTTATGATTCCGATGACTCCGCCGCTCACCTCATCGGAGTGGAGTACATAGTGTCGGATAAAATTTTCGAGACTTTACCAGCTGAGGAACAGAAGCTCTGGCATTCCCATGCTTATGAGATCAAATCTGGCTTAT…	TR34401.c0_g2_i6_2	mmhlfnlalflpssrvifttsccitymyroOSteskTOSOhgkgacffistgststvkhfpccfq	complete	65	6	10	10
484	TR34419.c0_g1_i1	CACCAAACAAAAGAGAAAAGTCGGAAAGCAACAGAAGTAGTTCTTTTACAGCAACAATTATCGACTTACTACTAATAATTTGCATAACCCAAATCATCAAGCAAGTGATTTACAGCAGGACAGGGTAGATGGTTAAACAATTCTACTAAAAGGGACACTCTTTCGTTAAATTTTCCAATTTGAGCTCAAGTGCCAGCTACCACAGCTTGCTGCTGCACTCTGTTTCTCTCTTTCCTCCTCCCTTTTTCTTATTTTTCCATCATTCTTCAGCAGTAGATCCTTAATAGCAAAAGAATCAAGAAATCTTGCTGCTAGAAATGATGGAGTTTTTGGTTAGATCTTTATTCAGATTTACTTCATGCTCCATTGGGCTGTTACTCTTGCTTTCCTGCTTCAGCT…	TR34419.c0_g1_i1_4	mmeflvrslfrftscsiglllllscfsftsteaydaldpngnitikwdvvnwtpdgyvavvtmynfqqfrhiqapgwtlgwtwakkeviwsmvgaqtteqgdcskykgniphcckkdptvvdllpgtpynqqiancckggvisswvqdpdnsassfqisvgaagttnktvrvpknftlkTOGOGytcGOAktgkptkfvtqdgrrvtqammtwnvtctysqflaqktptccvslssfyndtivpcptctcgcqnngtqpgscvnpkaphlasvvnskrnnmsplvqctthmcpirvhwhvklnykeywrvkvtitnfnyrmnytkwnlvvqhpnfdnltqlfsfnykpltpygatndtamlwgvkfyndylsqagpygnvqsellfqkdsstftfdkgw…	complete	452	8	11	11	COBRA	PF04833.16	COBRA-like protein	No_clan	57	220	1	165	2.7e-74	248.6
485	TR34419.c0_g1_i2	CACCAAACAAAAGAGAAAAGTCGGAAAGCAACAGAAGTAGTTCTTTTACAGCAACAATTATCGACTTACTACTAATAATTTGCATAACCCAAATCATCAAGCAAGTGATTTACAGCAGGACAGGGTAGATGGTTAAACAATTCTACTAAAAGGGACACTCTTTCGTTAAATTTTCCAATTTGAGCTCAAGTGCCAGCTACCACAGCTTGCTGCTGCACTCTGTTTCTCTCTTTCCTCCTCCCTTTTTCTTATTTTTCCATCATTCTTCAGCAGTAGATCCTTAATAGCAAAAGAATCAAGAAATCTTGCTGCTAGAAATGATGGAGTTTTTGGTTAGATCTTTATTCAGATTTACTTCATGCTCCATTGGGCTGTTACTCTTGCTTTCCTGCTTCAGCT…	TR34419.c0_g1_i2_4	mmeflvrslfrftscsiglllllscfsftsteaydaldpngnitikwdvvnwtpdgyvavvtmynfqqfrhiqapgwtlgwtwakkeviwsmvgaqtteqgdcskykgniphcckkdptvvdllpgtpynqqiancckggvisswvqdpdnsassfqisvgaagttnktvrvpknftlkTOGOGytcGOAktgkptkfvtqdgrrvtqammtwnvtctysqflaqktptccvslssfyndtivpcptctcgcqnngtqpgscvnpkaphlasvvnskrnnmsplvqctthmcpirvhwhvklnykeywrvkvtitnfnyrmnytkwnlvvqhpnfdnltqlfsfnykpltpygatndtamlwgvkfyndylsqagpygnvqsellfqkdsstftfdkgw…	complete	452	8	11	11	COBRA	PF04833.16	COBRA-like protein	No_clan	57	220	1	165	2.7e-74	248.6
486	TR34420.c0_g1_i2	CGTATCTCTCCCTAAACCCCCACCTGATACCAGAACTGTCTCAAAATCTCCATAACTACCTCCTCTATCCTCTCCCACCCGCACCCGCACCCGCACCCCCACCCCCACCCCCAGGACAGCAATGCTTACTTGACCAAAGCAAAAACTAAAACCCCAGCCAAAACAGCTTGAAAGCTTACAACTTTTGCCTTAAAGCTTCAAACTTTCTGCAAAATGATAACAGCCCATCAACCCACTAAATTCAAGTTTGCACCTTTTTTAATTTTTGGCTTTTTCTTCTTACTGTTTCTTCATGCACACTCCCAATCAACCACAGATGATTCTTCAGTAATGTTGGCTCTTAAGCAGAGCCTAAATCCGCCTAAAGAACTTGGATGGTCCGACCCGGATCCATGCAAA…	TR34420.c0_g1_i2_10	mitahqptkfkfapflifgfffllflhahsqsttddssvmlalkqslnpokelgwsdpdpckwanvgcedkrvtriqignqnlkgtlpsnlsiltqlqklelfgnsisgplpslsglsslqtlllsdnqfssipddffvgmstlktvdigknpfsaweipdslknastledfsadsanivgkvpsffgpdefpglktlrlalnnlsgelpssfsglqieslwlngqnlsggidviqnmtslkqvwlhsnhftgplpdfsglkmledfslrdnsftgpvpsslvnleslkvvnltnnllqgptpkfrggvaldmtngtnsfclpqpgdcdsrvntllkivksvgypksfaqnwkgndpcadwsgitcndgnitvinfkdmgltgtispdiasltslqrvi…	complete	941	14	16	16	LRRNT_2	PF08263.13	Leucine rich repeat N-terminal domain	No_clan	35	68	3	40	0.00013	22.2
487	TR34420.c0_g1_i2	CGTATCTCTCCCTAAACCCCCACCTGATACCAGAACTGTCTCAAAATCTCCATAACTACCTCCTCTATCCTCTCCCACCCGCACCCGCACCCGCACCCCCACCCCCACCCCCAGGACAGCAATGCTTACTTGACCAAAGCAAAAACTAAAACCCCAGCCAAAACAGCTTGAAAGCTTACAACTTTTGCCTTAAAGCTTCAAACTTTCTGCAAAATGATAACAGCCCATCAACCCACTAAATTCAAGTTTGCACCTTTTTTAATTTTTGGCTTTTTCTTCTTACTGTTTCTTCATGCACACTCCCAATCAACCACAGATGATTCTTCAGTAATGTTGGCTCTTAAGCAGAGCCTAAATCCGCCTAAAGAACTTGGATGGTCCGACCCGGATCCATGCAAA…	TR34420.c0_g1_i2_10	mitahqptkfkfapflifgfffllflhahsqsttddssvmlalkqslnpokelgwsdpdpckwanvgcedkrvtriqignqnlkgtlpsnlsiltqlqklelfgnsisgplpslsglsslqtlllsdnqfssipddffvgmstlktvdigknpfsaweipdslknastledfsadsanivgkvpsffgpdefpglktlrlalnnlsgelpssfsglqieslwlngqnlsggidviqnmtslkqvwlhsnhftgplpdfsglkmledfslrdnsftgpvpsslvnleslkvvnltnnllqgptpkfrggvaldmtngtnsfclpqpgdcdsrvntllkivksvgypksfaqnwkgndpcadwsgitcndgnitvinfkdmgltgtispdiasltslqrvi…	complete	941	14	16	16	LRRNT_2	PF08263.13	Leucine rich repeat N-terminal domain	No_clan	332	367	5	41	1.1e-05	25.7
488	TR34420.c0_g1_i2	CGTATCTCTCCCTAAACCCCCACCTGATACCAGAACTGTCTCAAAATCTCCATAACTACCTCCTCTATCCTCTCCCACCCGCACCCGCACCCGCACCCCCACCCCCACCCCCAGGACAGCAATGCTTACTTGACCAAAGCAAAAACTAAAACCCCAGCCAAAACAGCTTGAAAGCTTACAACTTTTGCCTTAAAGCTTCAAACTTTCTGCAAAATGATAACAGCCCATCAACCCACTAAATTCAAGTTTGCACCTTTTTTAATTTTTGGCTTTTTCTTCTTACTGTTTCTTCATGCACACTCCCAATCAACCACAGATGATTCTTCAGTAATGTTGGCTCTTAAGCAGAGCCTAAATCCGCCTAAAGAACTTGGATGGTCCGACCCGGATCCATGCAAA…	TR34420.c0_g1_i2_10	mitahqptkfkfapflifgfffllflhahsqsttddssvmlalkqslnpokelgwsdpdpckwanvgcedkrvtriqignqnlkgtlpsnlsiltqlqklelfgnsisgplpslsglsslqtlllsdnqfssipddffvgmstlktvdigknpfsaweipdslknastledfsadsanivgkvpsffgpdefpglktlrlalnnlsgelpssfsglqieslwlngqnlsggidviqnmtslkqvwlhsnhftgplpdfsglkmledfslrdnsftgpvpsslvnleslkvvnltnnllqgptpkfrggvaldmtngtnsfclpqpgdcdsrvntllkivksvgypksfaqnwkgndpcadwsgitcndgnitvinfkdmgltgtispdiasltslqrvi…	complete	941	14	16	16	Pkinase	PF00069.26	Protein kinase domain	CL0016	588	861	2	260	3.7e-46	157.7
489	TR34420.c0_g1_i2	CGTATCTCTCCCTAAACCCCCACCTGATACCAGAACTGTCTCAAAATCTCCATAACTACCTCCTCTATCCTCTCCCACCCGCACCCGCACCCGCACCCCCACCCCCACCCCCAGGACAGCAATGCTTACTTGACCAAAGCAAAAACTAAAACCCCAGCCAAAACAGCTTGAAAGCTTACAACTTTTGCCTTAAAGCTTCAAACTTTCTGCAAAATGATAACAGCCCATCAACCCACTAAATTCAAGTTTGCACCTTTTTTAATTTTTGGCTTTTTCTTCTTACTGTTTCTTCATGCACACTCCCAATCAACCACAGATGATTCTTCAGTAATGTTGGCTCTTAAGCAGAGCCTAAATCCGCCTAAAGAACTTGGATGGTCCGACCCGGATCCATGCAAA…	TR34420.c0_g1_i2_10	mitahqptkfkfapflifgfffllflhahsqsttddssvmlalkqslnpokelgwsdpdpckwanvgcedkrvtriqignqnlkgtlpsnlsiltqlqklelfgnsisgplpslsglsslqtlllsdnqfssipddffvgmstlktvdigknpfsaweipdslknastledfsadsanivgkvpsffgpdefpglktlrlalnnlsgelpssfsglqieslwlngqnlsggidviqnmtslkqvwlhsnhftgplpdfsglkmledfslrdnsftgpvpsslvnleslkvvnltnnllqgptpkfrggvaldmtngtnsfclpqpgdcdsrvntllkivksvgypksfaqnwkgndpcadwsgitcndgnitvinfkdmgltgtispdiasltslqrvi…	complete	941	14	16	16	PK_Tyr_Ser-Thr	PF07714.18	Protein tyrosine and serine/threonine kinase	CL0016	590	861	4	257	3.7e-44	151
490	TR34497.c1_g1_i1	CCCCTCTTGATATAGTGAGAAGATGGCATTTCATCTCTTAATTTGCACATTTCAAAAATAGGCAAGAAATGGGCCAGCTAAAAAGAAAGTGAATCTCAAACACCACAAAACCAAAACCAAGAAACCTTTCTTTGTGCTCAAAAATAGATGCATTAATCTAATCTTTCATCAGAAGCTTTTCAGTCTTTTCCACTTTCTTTTCCCAAAACCCCTCTTCTCACTACTTTCAGGACACTCAATCCCTGAATCTTTACCCTCGCAAACCATGAACTGATCCATGAACCATACAGAAATGAAGGTACACTTAAGGCCCTTTTGCTTTTTCTACATTTTCCTTGCAACTTTCCTCACCATTAGCCTCATTCCACAAGCATACTCTGCATCTGACTATACCAACTT…	TR34497.c1_g1_i1_5	mnhtemkvhlrpfcffyiflatfltislipqaysasdytnlvykgcaqqslsdpsgvysqalsalfgslisqsskakffktttgsgqttisglfqcrgdlsnvdcykcvsqlptlidklcgkpvaariqlfgcymlyevegfpqisgmemlyktcsgknvggsgfeerrdtalnalengmanangfyttsyqsmyvlgqcegdvgtsdcvecvknavqraqvecgssisgqiylhrcfigysyypngVOkTOSsssfsSOetstgsghntgktvaiilggaagvgflvicmlfarnlfkkhddy	complete	304	7	13	13	Stress-antifung	PF01657.18	Salt stress response/antifungal	No_clan	46	138	2	93	1.6e-13	51.2
491	TR34497.c1_g1_i1	CCCCTCTTGATATAGTGAGAAGATGGCATTTCATCTCTTAATTTGCACATTTCAAAAATAGGCAAGAAATGGGCCAGCTAAAAAGAAAGTGAATCTCAAACACCACAAAACCAAAACCAAGAAACCTTTCTTTGTGCTCAAAAATAGATGCATTAATCTAATCTTTCATCAGAAGCTTTTCAGTCTTTTCCACTTTCTTTTCCCAAAACCCCTCTTCTCACTACTTTCAGGACACTCAATCCCTGAATCTTTACCCTCGCAAACCATGAACTGATCCATGAACCATACAGAAATGAAGGTACACTTAAGGCCCTTTTGCTTTTTCTACATTTTCCTTGCAACTTTCCTCACCATTAGCCTCATTCCACAAGCATACTCTGCATCTGACTATACCAACTT…	TR34497.c1_g1_i1_5	mnhtemkvhlrpfcffyiflatfltislipqaysasdytnlvykgcaqqslsdpsgvysqalsalfgslisqsskakffktttgsgqttisglfqcrgdlsnvdcykcvsqlptlidklcgkpvaariqlfgcymlyevegfpqisgmemlyktcsgknvggsgfeerrdtalnalengmanangfyttsyqsmyvlgqcegdvgtsdcvecvknavqraqvecgssisgqiylhrcfigysyypngVOkTOSsssfsSOetstgsghntgktvaiilggaagvgflvicmlfarnlfkkhddy	complete	304	7	13	13	Stress-antifung	PF01657.18	Salt stress response/antifungal	No_clan	155	243	2	94	3.4e-11	43.6
492	TR34604.c0_g1_i2	TAACAGTTTCCACTATCTTTTTACTATATAACCAATTCCATTTTCTCATGCATTTCCAAACTCCCATAACATTCTTTTCTTCACTTTCTTGCACCCATTCCCTCCTTATTTAATTTCTTGCCACCAAAATGTCCTATTCTCAACCCAGAAACCTTCTATTCTTTGTCTACATAACCATAATTCTTCTCCTATTTAATGCAACACATACAGTAGTTTGTCACACCAAAGGTATTAGGCCGAAGAGAATTGTCAGTGGAACACAATTTTCGATCAATATGACTCAAGTTCAACACTCTGAACAACAATTCTTGAGGTGGGTTCAATTTGTGGGCAGCCTTAAACACTCTGTTTTTAAGCCAGCAGATAATAAGGTTGTCACTTCTTATGCTTTGACTGTGG…	TR34604.c0_g1_i2_4	msysqprnllffvyitiilllfnathtvvchtkgirpkrivsgtqfsinmtqvqhseqqflrwvqfvgslkhsvfkpadnkvvtsyaltvdknpslgdftsiqeaidslasinsvrvlikihagvytekvhippakafitiqgagaqntivqwgdtaqtogokglplgtfasatfavnspyfiaknitfkntTOVOOAgavgkqavafrisadtaaffgcrflgaqdtlydhvgrhyykdcyiegsvdfifgnglslfescqlhaiapvtgavtaqgrssmlddtgfsfvnckvtgsgalylgrawgpfsrvvfaytymdniiipkgwhnwgdptremtvfygqyrcsgagasfagrvswsreltdqeakpfislgfidgsewiqi	complete	386	6	6	6	Pectinesterase	PF01095.20	Pectinesterase	CL0268	96	380	9	297	1e-75	254.2
493	TR34627.c0_g1_i1	GTGTCAAACTTGAAGAGACCGTAAGAGAGGAAGCAGCAACAAAATTTCGAAATCACACGTAGTTTCCTATTGCAGCAGTGAAGGAATGAGGAATGTCCACTAAAATTAAGTCTTTCTGAAATTGCATAACTGAAATCAAATTGGGTTGGGTGAAATTAGTTGCCGCCTGGCTCCATTGCCATTAAGGCCAAGAAAGAGTGAATGAAGGAAGGATATAAATTTTCCCACCTAAAATTATGAGCTCATTTAACCATACGCCCAACGGTTTTCCTCGCCGTTGCCGTTTCTTAATCAATGGTCTCCTTTTACTTAGACCTTCTCTTCATTGTAGAACAATCTCCTACTCTTATTATCAAAGCCCTAGCTTTTCCTCCTTCTCTTCCCCTTCCGTCCCAAACA…	TR34627.c0_g1_i1_2	mqssptlvlssafsssvrilacTOGnglptVOoflSOlrgfeiamtnsvip	complete	51	7	15	15
494	TR34724.c0_g1_i1	CACTATTCTGTTTCTTTAGGGAGACTGTAACCTATAAAAGTCTCTTTGCAAAAGCTTTTGAATCTCCTCTTTGGTTTGCTATCAAGAAACCAGATTTCTTCTTCCTATTGCCTATTTTTGGAGGAATCAACAAATGGGACATCAAGAAAAGCTGAAAAAACTCCAATTTTTGAGTCTAATTATGATAGCATTGGCATCAAAGGTTACATCAACAAACAATGTGTGGGTTGGATCCAAGTACCAAATTGAATGCACCATGTGTGCAGCTTGTGACAATCCATGTGACACCCCTTCACCCCCACCCCCTACCCCCATCCCATCCCCTCCACCACCTTCACCACCACCACCAGCAACCTCCACCTCCGATTGCCCTCCTCCACCTTCACCTCCTCCCTCCTC…	TR34724.c0_g1_i1_8	mghqeklkklqflslimialaskvtstnnvwvgskyqiectmcaacdnocdtosooootoipsoooosooooatstsdcoooosooosssgsyyysooooaqotsgggisnyyoooyipnOTGOToooonoiVOyfpfyyysoooosaksaadhlktpfsylisilfiilfls	complete	173	7	14	14
495	TR34724.c0_g1_i2	CCCACCCGCCCACACCCCCACAGTTCACTTCTGCTAAGCTCTCTTCCACTCCTACAATTTCTCTCTGTTTCTTCAATCATTCTTGAAACTCCCACTATTCTGTTTCTGTAGGGAGACTGTAACCTATAAAAGTCTCTTTGCAGAAGCTTTCTACATCTCCTCTTTGGTTTGCTATCAAAAATACAAATTTCTGATTCCTATTGCCTATTTTTGGAGGAATCAACAAATGGGACATCAAGAAAAGCTGAAAAGACTCCAATTTTTTAGTCTAATTATTTTGATAGCATTGGCATCAAAAGTTATATCAACAAACAATGTGTGGGTTGGATCCAAGTACCAAATTGAATGCACCATGTGTGCAGCTTGTGACAACCCATGTGACACCCCCTCACCCCCACC…	TR34724.c0_g1_i2_9	mghqeklkrlqffsliilialaskvistnnvwvgskyqiectmcaacdnocdtosooootoipsoooosoooototstsdcoooosooosssgsyyysooooaqotsgggisnyyoooyipnOTGOToooonoiVOyfpfyyysoooosaksaadhlktpfsylisilfiilfls	complete	175	7	14	14
496	TR34724.c0_g1_i3	CACACACACACACACACACACACCTCACTCACAGGTCACTTCTGCTAAACTCTCTTCAACTCCTACAATTTCTCTCTGCTTCTTCAATCAGTCTTGAAACTCCCACTATTCTGTTTCTTTAGGGAGACTGTAACCTATAAAAGTCCCTTTGCAAAAGTTTTCTTAATCTCCTCTTTGGTTTGGTATCAAGAAACCAAATTTCTTCTTTTGATTGCCTATTTTTGGAGGAATTCAACAAATGGGACATCAAGAAAAGCTGAAGAAACTCCATTTTTTGAGTCTAATTATTTTGATAGCATCGGAATCAAAAGTTACATCAACAAACAATGTGTGGGTTGGATCCAAGTACCAAATTGAATGCACCATGTGTGCAGCTTGTGACAACCCATGTGACACCCC…	TR34724.c0_g1_i3_11	mghqeklkklhflsliiliaseskvtstnnvwvgskyqiectmcaacdnocdtosooootoipsoooosoooototstsdcoooosooosssgsyyysooooaqotsgggisnyyoooyipnOTGOToooonoiVOyfpfyyysoooosaksaadhlktpfsylisilfiilfls	complete	175	7	14	14
497	TR34724.c0_g1_i4	CCCACCCGCCCACACCCCCACAGTTCACTTCTGCTAAGCTCTCTTCCACTCCTACAATTTCTCTTTGCTTCTTCAATCATTCTTGAAACTCTCACTATTCTGTTTCTTTAGGGAGACTGTAACCTATAAAAGTCTCTTTGCAAAAGCTTTTGAATCTCCTCTTTGGTTTGCTATCAAGAAACCAGATTTCTTCTTCCTATTGCCTATTTTTGGAGGAATCAACAAATGGGACATCAAGAAAAGCTGAAAAAACTCCAATTTTTGAGTCTAATTATGATAGCATTGGCATCAAAGGTTACATCAACAAACAATGTGTGGGTTGGATCCAAGTACCAAATTGAATGCACCATGTGTGCAGCTTGTGACAATCCATGTGACACCCCTTCACCCCCACCCCCT…	TR34724.c0_g1_i4_5	mghqeklkklqflslimialaskvtstnnvwvgskyqiectmcaacdnocdtosooootoipsoooosooooTOTstsdcpOSOSooosssgsyyysooooaqotsgggisnyyoooyipnOTGOToooonoiVOyfpfyyysoooostksaaghlktpfsylisilfiifsls	complete	174	14	27	14
498	TR34747.c0_g1_i3	GAAAATTTTCCAAATCATCATCATCATTACCATTACCACTTCTTCAAACCACACCCCACATCCAAATTCTTAAATAAAGGTTTGTTCGTTTACTTTCTATTTGTTTTTTTCTCCTTCCAATACTTAAGCTGGCTTTTTTGTGCTTTTTCTTCAAACTTGCTCCCTCTATACCCTCCACTCAATCTTAACCAAAAATTCTTTCTACCTCAAAGTCCTTCTATAACGTCTTCAAGAACACTAACCACCCTTCCATTCCACAAGCTCATTTTGTCCATAGTTTCTTCTTTTGGTTTCATCATGGCCTATTACAAATACAGCTAGAAGAAGGAGAAGAAGAAGAGAATTGTTAAGGCGGAAACTCGGAAACTATGCGTAGTAGAAGGATTTCTAGTAGCCTTG…	TR34747.c0_g1_i3_5	mrsrrissslvfiqlgslllcsakmqdtnrdrelqsltptstolkdittoittfptnptnpytrnpvlnptvsnpdtaaatnOTnolsTOAttaSOGsssaswcvasqssskidlqvaldyacgyggtdcsaiqpggscympntvhdhasyafnsyyqknptptscsfggnavttntnpsygtcqypatstsssilnttnssgarvygagpitosasvatvpsitlhfqvfvltlilericidlmiamkl	complete	250	8	15	15	X8	PF07983.14	X8 domain	No_clan	103	172	2	75	6.1e-21	74.9
499	TR34747.c0_g1_i5	GAAAATTTTCCAAATCATCATCATCATTACCATTACCACTTCTTCAAACCACACCCCACATCCAAATTCTTAAATAAAGGTTTGTTCGTTTACTTTCTATTTGTTTTTTTCTCCTTCCAATACTTAAGCTGGCTTTTTTGTGCTTTTTCTTCAAACTTGTACCCTCTATACCCTCCACTCAATCTTAACCAAAAATTCTTTCTACCTCAAAGTCCTTCTACAATGTCTTCAAGAACACTAACCACCCTTCCATTCCACAAGCTCATTTTGTCCATAGTTTTTTCTGTTGGTTTCATCATGGCCAATTACAAATTGAGCTAGAAGAAGGAGGAGAAGAAGAGAATTATTAAGGTGAAAACTCGGAAACTCGGAAACAATGCGTAGTAGAAGGATTTCTAG…	TR34747.c0_g1_i5_5	mrsrrissslvfiqlgslllcsvaksvaknqqakmqdtfhyrnrelhaftpnstpqkdittoittfptnptnpytrnpvlnptvsnpdsaaatnOTnoltTOAttaSOGsssaswcvasqssskidlqvaldyacgyggtdcsaiqpggscympntvhdhasyafnsyyqknptptscsfggnavttntnpsygtcqypatstsssilnttnssgarvygagpitosasvatvpsitlhfqvfvltlilericidlmiamkl	complete	262	8	15	15	X8	PF07983.14	X8 domain	No_clan	115	184	2	75	6.7e-21	74.8
500	TR34761.c1_g1_i1	TATGTATTGTATGTGTGAATGATTACGCGAAAACGCGTGACAATTTGCACTGAATGCGTGAAACATAGGCCATACTGTTATCTTTAAGACTGGAAATTCACTATATACACAGGGACTCGTGCCCATCTGCTCTATTAATTAACAACAAACCACCCAACAAGAAACAGTTTAGCTAAATACCCATTCTTTACTTCTTTCCATCTTCAACCTGATATTTGAGGGTTTGGAGTGTCAGTCTTTCATTTGAAGTACAATGAGGGTAGCAGTTTTAGCACTTTTGGTTTCTGCATTTTTGATTTGCTCAAGTGTCAAGGCAGAGGATGATTACAAATATTTTACTTGGACTGTCACTTATGGTACGGCGGCTCCACTTGGTGTTGCTCAACAGGTAATTCTCAT…	TR34761.c1_g1_i1_7	mrvavlallvsaflicssvkaeddykyftwtvtygtaaplgvaqqvilingqfpgprldlvtndnvilnlinkldepflltwngikqrknswqdgvlgtncpvppnsnftykfqtkdqiggysyfpstlmhraagafgtlnvwqrsvisipypkpdgdfslligdwfksspkmlqqtldsgnplpfpdgilingqtrptfsgdqgktylfrisnvglktslnfriqghklklvevegshvvqniydsldvhvgqsvsflvildqpakdyyviastrftqqvltaagilhykssqTOVsGOVOGgltadiewsiqqartfrwnltanaarpnoqgsfhygkvpvtktielgnsataingklryavngvsyknpdtplkladhfnipgvfdlnsiqsspsg…	complete	536	8	9	9	Cu-oxidase_3	PF07732.16	Multicopper oxidase	CL0026	32	145	2	117	2.2e-36	124.5
501	TR34761.c1_g1_i1	TATGTATTGTATGTGTGAATGATTACGCGAAAACGCGTGACAATTTGCACTGAATGCGTGAAACATAGGCCATACTGTTATCTTTAAGACTGGAAATTCACTATATACACAGGGACTCGTGCCCATCTGCTCTATTAATTAACAACAAACCACCCAACAAGAAACAGTTTAGCTAAATACCCATTCTTTACTTCTTTCCATCTTCAACCTGATATTTGAGGGTTTGGAGTGTCAGTCTTTCATTTGAAGTACAATGAGGGTAGCAGTTTTAGCACTTTTGGTTTCTGCATTTTTGATTTGCTCAAGTGTCAAGGCAGAGGATGATTACAAATATTTTACTTGGACTGTCACTTATGGTACGGCGGCTCCACTTGGTGTTGCTCAACAGGTAATTCTCAT…	TR34761.c1_g1_i1_7	mrvavlallvsaflicssvkaeddykyftwtvtygtaaplgvaqqvilingqfpgprldlvtndnvilnlinkldepflltwngikqrknswqdgvlgtncpvppnsnftykfqtkdqiggysyfpstlmhraagafgtlnvwqrsvisipypkpdgdfslligdwfksspkmlqqtldsgnplpfpdgilingqtrptfsgdqgktylfrisnvglktslnfriqghklklvevegshvvqniydsldvhvgqsvsflvildqpakdyyviastrftqqvltaagilhykssqTOVsGOVOGgltadiewsiqqartfrwnltanaarpnoqgsfhygkvpvtktielgnsataingklryavngvsyknpdtplkladhfnipgvfdlnsiqsspsg…	complete	536	8	9	9	Cu-oxidase	PF00394.23	Multicopper oxidase	CL0026	159	292	3	158	2.5e-34	118.7
502	TR34761.c1_g1_i1	TATGTATTGTATGTGTGAATGATTACGCGAAAACGCGTGACAATTTGCACTGAATGCGTGAAACATAGGCCATACTGTTATCTTTAAGACTGGAAATTCACTATATACACAGGGACTCGTGCCCATCTGCTCTATTAATTAACAACAAACCACCCAACAAGAAACAGTTTAGCTAAATACCCATTCTTTACTTCTTTCCATCTTCAACCTGATATTTGAGGGTTTGGAGTGTCAGTCTTTCATTTGAAGTACAATGAGGGTAGCAGTTTTAGCACTTTTGGTTTCTGCATTTTTGATTTGCTCAAGTGTCAAGGCAGAGGATGATTACAAATATTTTACTTGGACTGTCACTTATGGTACGGCGGCTCCACTTGGTGTTGCTCAACAGGTAATTCTCAT…	TR34761.c1_g1_i1_7	mrvavlallvsaflicssvkaeddykyftwtvtygtaaplgvaqqvilingqfpgprldlvtndnvilnlinkldepflltwngikqrknswqdgvlgtncpvppnsnftykfqtkdqiggysyfpstlmhraagafgtlnvwqrsvisipypkpdgdfslligdwfksspkmlqqtldsgnplpfpdgilingqtrptfsgdqgktylfrisnvglktslnfriqghklklvevegshvvqniydsldvhvgqsvsflvildqpakdyyviastrftqqvltaagilhykssqTOVsGOVOGgltadiewsiqqartfrwnltanaarpnoqgsfhygkvpvtktielgnsataingklryavngvsyknpdtplkladhfnipgvfdlnsiqsspsg…	complete	536	8	9	9	Cu-oxidase_2	PF07731.15	Multicopper oxidase	CL0026	375	510	3	133	1.1e-27	96.5
503	TR34801.c0_g1_i1	CCCCAACTCCCAAACCCACCTCCCCTTGGAACTCTCTTTTTCTCTCCATTGTTGACACATCCATTGTGGAGAAATTCCAGCCCACAATCTACAAAACTAAAGAAAAAGAGAGAAAGAGAAGAGAGAGAATTTCCCTACTACTACATTTTTTTTAAGTTGAATCATCATTCTTGAGCTCAAAAAGAAAGTCCCACAAAGAATTAAACTCAGAATCTCTTGAATATTACCTCTCTATTCTATTTTCCCATATCCAATCAAACAACACAAAACCAAACCTCTTTTCTCAAGCCTTTTTTATCTTCTTTCATAATCCTTCATGTGATCATGGATGGAGGCGATGATCATCACCATCTTCATCATCTCCACCACCAACACCACGGCGGCAGCCACCGAACCAAT…	TR34801.c0_g1_i1_4	meamiitifiisttnttaaatepitspsnysrkkttnooroOSOlvqpOAOTlhltitspl	complete	61	7	11	11
504	TR34858.c2_g1_i1	AGGAGATCGCTAGATGTTTGCTTGCATATGGAGACTGCAATTTACTGGTGGCGGGTGAATACTGAAGAGTGAAGAGAGGGGGAACAAGGAAAGAGGGAAAAGACAAAAGACAAAGGCGTCTGTCTACTTTACCCTTTCTACCAATCATTCATATTTGCTTCTACCTTCCTCTCTCCACAAGCTTTCTTCCCAAATATAGCACCAAATATCTCCCTCAGAAATAATGCTCTACTTCACTCCTATCTCTGTCGCTCGATTTTGAGATCTCTCTCTCTCTTCAATTTCTCTATGTTTTCTCGTCTGAGTAGTACGGAAGCTTCCGGAACCACAGGATCGACGTCACTCTACGCTGCTGATATCACCAGCATTAAGCTAGGTGCAGATGAAGATTGAGCTGTG…	TR34858.c2_g1_i1_5	mgkmrinmivhlillgfcttignaevymvimegepvisykggldgfeatavesdekidvsselitsyahhletkhdmvlgmlfehgsykkiysyshlingfavhitpeqaellrrapgvkslerdwkvkrltthtpqflglptgvwptgggfdragedivigfvdsgiyphhpsfsshntepygplpkyrgkcevdpvtkrdycngkligaqhfaeaakaagafnpsidfdspldgdghgshtaaiaagnngipvrmhgfefgrasgmaprariavykalyrlfggfvadvvaaidqavrdgvdilnlsvGOnSOOTttkttflnpfdatllaavkagvfvaqaagnggpfpktllsyspwiasvaaavddrqyknhltlgngkilpgiglspatranq…	complete	819	12	25	18	Inhibitor_I9	PF05922.17	Peptidase inhibitor I9	CL0570	67	129	15	80	1.5e-15	57.6
505	TR34858.c2_g1_i1	AGGAGATCGCTAGATGTTTGCTTGCATATGGAGACTGCAATTTACTGGTGGCGGGTGAATACTGAAGAGTGAAGAGAGGGGGAACAAGGAAAGAGGGAAAAGACAAAAGACAAAGGCGTCTGTCTACTTTACCCTTTCTACCAATCATTCATATTTGCTTCTACCTTCCTCTCTCCACAAGCTTTCTTCCCAAATATAGCACCAAATATCTCCCTCAGAAATAATGCTCTACTTCACTCCTATCTCTGTCGCTCGATTTTGAGATCTCTCTCTCTCTTCAATTTCTCTATGTTTTCTCGTCTGAGTAGTACGGAAGCTTCCGGAACCACAGGATCGACGTCACTCTACGCTGCTGATATCACCAGCATTAAGCTAGGTGCAGATGAAGATTGAGCTGTG…	TR34858.c2_g1_i1_5	mgkmrinmivhlillgfcttignaevymvimegepvisykggldgfeatavesdekidvsselitsyahhletkhdmvlgmlfehgsykkiysyshlingfavhitpeqaellrrapgvkslerdwkvkrltthtpqflglptgvwptgggfdragedivigfvdsgiyphhpsfsshntepygplpkyrgkcevdpvtkrdycngkligaqhfaeaakaagafnpsidfdspldgdghgshtaaiaagnngipvrmhgfefgrasgmaprariavykalyrlfggfvadvvaaidqavrdgvdilnlsvGOnSOOTttkttflnpfdatllaavkagvfvaqaagnggpfpktllsyspwiasvaaavddrqyknhltlgngkilpgiglspatranq…	complete	819	12	25	18	Peptidase_S8	PF00082.23	Subtilase family	No_clan	156	642	1	269	3.3e-44	151.3
506	TR34858.c2_g1_i1	AGGAGATCGCTAGATGTTTGCTTGCATATGGAGACTGCAATTTACTGGTGGCGGGTGAATACTGAAGAGTGAAGAGAGGGGGAACAAGGAAAGAGGGAAAAGACAAAAGACAAAGGCGTCTGTCTACTTTACCCTTTCTACCAATCATTCATATTTGCTTCTACCTTCCTCTCTCCACAAGCTTTCTTCCCAAATATAGCACCAAATATCTCCCTCAGAAATAATGCTCTACTTCACTCCTATCTCTGTCGCTCGATTTTGAGATCTCTCTCTCTCTTCAATTTCTCTATGTTTTCTCGTCTGAGTAGTACGGAAGCTTCCGGAACCACAGGATCGACGTCACTCTACGCTGCTGATATCACCAGCATTAAGCTAGGTGCAGATGAAGATTGAGCTGTG…	TR34858.c2_g1_i1_5	mgkmrinmivhlillgfcttignaevymvimegepvisykggldgfeatavesdekidvsselitsyahhletkhdmvlgmlfehgsykkiysyshlingfavhitpeqaellrrapgvkslerdwkvkrltthtpqflglptgvwptgggfdragedivigfvdsgiyphhpsfsshntepygplpkyrgkcevdpvtkrdycngkligaqhfaeaakaagafnpsidfdspldgdghgshtaaiaagnngipvrmhgfefgrasgmaprariavykalyrlfggfvadvvaaidqavrdgvdilnlsvGOnSOOTttkttflnpfdatllaavkagvfvaqaagnggpfpktllsyspwiasvaaavddrqyknhltlgngkilpgiglspatranq…	complete	819	12	25	18	fn3_6	PF17766.2	Fibronectin type-III domain	CL0159	721	813	1	98	1.1e-14	54.5
507	TR34858.c2_g1_i1	AGGAGATCGCTAGATGTTTGCTTGCATATGGAGACTGCAATTTACTGGTGGCGGGTGAATACTGAAGAGTGAAGAGAGGGGGAACAAGGAAAGAGGGAAAAGACAAAAGACAAAGGCGTCTGTCTACTTTACCCTTTCTACCAATCATTCATATTTGCTTCTACCTTCCTCTCTCCACAAGCTTTCTTCCCAAATATAGCACCAAATATCTCCCTCAGAAATAATGCTCTACTTCACTCCTATCTCTGTCGCTCGATTTTGAGATCTCTCTCTCTCTTCAATTTCTCTATGTTTTCTCGTCTGAGTAGTACGGAAGCTTCCGGAACCACAGGATCGACGTCACTCTACGCTGCTGATATCACCAGCATTAAGCTAGGTGCAGATGAAGATTGAGCTGTG…	TR34858.c2_g1_i1_5	mgkmrinmivhlillgfcttignaevymvimegepvisykggldgfeatavesdekidvsselitsyahhletkhdmvlgmlfehgsykkiysyshlingfavhitpeqaellrrapgvkslerdwkvkrltthtpqflglptgvwptgggfdragedivigfvdsgiyphhpsfsshntepygplpkyrgkcevdpvtkrdycngkligaqhfaeaakaagafnpsidfdspldgdghgshtaaiaagnngipvrmhgfefgrasgmaprariavykalyrlfggfvadvvaaidqavrdgvdilnlsvGOnSOOTttkttflnpfdatllaavkagvfvaqaagnggpfpktllsyspwiasvaaavddrqyknhltlgngkilpgiglspatranq…	complete	819	12	25	18	fn3_5	PF06280.13	Fn3-like domain	CL0159	721	813	20	115	9.1e-12	45.7
508	TR34910.c1_g1_i1	TCAGTGACACGCTAGAATACGTGCTAGCCAACGCTTTATAAAGCTCATTGTAAAGCAGTTCGTCAGATCTCCTCATTGCCCTTCCTGCAATCTAAGAAGAACACATTTGTTAAGCTTACTAGAACCGAGAGAGAAGCAAAAGATTTGTTTGCTATTGGATTGGAGAGAATCATTGTTAGCTCAGCGTGATGGCTTCTGCGTGGAGGAGACACGCTTCACTGGTAGTTTTTGCAATCGTCTTCTTCGGTAGTGTATTCGCATTCTCGATTGCGAAAGAGGAAGCGCCCAAGTTGGGTACAGTAATTGGGATAGATCTTGGTACCACTTATTCATGTGTTGGCGTGTACAAAAATGGCCATGTGGAAATCATAGCCAATGACCAAGGTAACCGCATCACCC…	TR34910.c1_g1_i1_8	masawrrhaslvvfaivffgsvfafsiakeeapklgtvigidlgttyscvgvyknghveiiandqgnritpswvaftdserligeaaknqaavnpertifdvkrligrkfedkevqrdmklvpykivnkdgkpyiqvkikdgetkvfspeeisamiltkmketaeaylgkkikdavvtvpayfndaqrqatkdagviaglnvariineptaaaiaygldkkggeknilvfdlgggtfdvsiltidngvfevlatngdthlggedfdqrimeyfiklikkkhnkdiskdnralgklrreaerakralssqhqirveieslfdgtdfsepltrarfeelnndlfrktmgpvkkamddaglqksqideivlvggstripkvqqllrdyfdgkepskgvnpde…	complete	665	6	8	8	HSP70	PF00012.21	Hsp70 protein	CL0108	38	644	1	598	8e-263	873.1
509	TR34910.c1_g1_i1	TCAGTGACACGCTAGAATACGTGCTAGCCAACGCTTTATAAAGCTCATTGTAAAGCAGTTCGTCAGATCTCCTCATTGCCCTTCCTGCAATCTAAGAAGAACACATTTGTTAAGCTTACTAGAACCGAGAGAGAAGCAAAAGATTTGTTTGCTATTGGATTGGAGAGAATCATTGTTAGCTCAGCGTGATGGCTTCTGCGTGGAGGAGACACGCTTCACTGGTAGTTTTTGCAATCGTCTTCTTCGGTAGTGTATTCGCATTCTCGATTGCGAAAGAGGAAGCGCCCAAGTTGGGTACAGTAATTGGGATAGATCTTGGTACCACTTATTCATGTGTTGGCGTGTACAAAAATGGCCATGTGGAAATCATAGCCAATGACCAAGGTAACCGCATCACCC…	TR34910.c1_g1_i1_8	masawrrhaslvvfaivffgsvfafsiakeeapklgtvigidlgttyscvgvyknghveiiandqgnritpswvaftdserligeaaknqaavnpertifdvkrligrkfedkevqrdmklvpykivnkdgkpyiqvkikdgetkvfspeeisamiltkmketaeaylgkkikdavvtvpayfndaqrqatkdagviaglnvariineptaaaiaygldkkggeknilvfdlgggtfdvsiltidngvfevlatngdthlggedfdqrimeyfiklikkkhnkdiskdnralgklrreaerakralssqhqirveieslfdgtdfsepltrarfeelnndlfrktmgpvkkamddaglqksqideivlvggstripkvqqllrdyfdgkepskgvnpde…	complete	665	6	8	8	MreB_Mbl	PF06723.14	MreB/Mbl protein	CL0108	153	405	75	315	3.1e-16	59.1
510	TR34916.c2_g1_i1	ATTTGCTGAAATTAAGAAAAACAAAACCAACGAATTTTCAACGGACATGTCGTCTTGGTTTCTAGATGGTAAAAGTCAACGACTACTATGCTCATAAATCAACTGAATGCAGCAGCTCGAGGGGGCGTCAACTCAACTTCCTGCAAATTTCCAAAAATGCCGCCGTCTTCTCCTCCTCCCCTCCGCCGCCACCTCCTCCTCCCCCTCGTCACTCTTCTTCTCTCACTATGCTCCAAAACCACCCTCTCTGCTCCACGCTGCGGTAACTGCGGCTCCACACCAATCCCCTATCCCCTAAGCACCTCCCCCACCTGCGGCGATCCTCTCTACAAAATCCGATGCAACGCCGGAAACCTCCTCTTTGATTCTGCAAACAACACCTATCCAATCACCTCAATT…	TR34916.c2_g1_i1_5	mprrrslekllvaflisfpvktfadfpooefssssrsflrrscaslmrwrrlksmnpatarsaaTOSOTvkpaiSOVrslpqpsgswqfseqipvlgsq	complete	99	8	13	13
511	TR34916.c2_g1_i2	ATTTGCTGAAATTAAGAAAAACAAAACCAACGAATTTTCAACGGACATGTCGTCTTGGTTTCTAGATGGTAAAAGTCAACGACTACTATGCTCATAAATCAACTGAATGCAGCAGCTCGAGGGGGCGTCAACTCAACTTCCTGCAAATTTCCAAAAATGCCGCCGTCTTCTCCTCCTCCCCTCCGCCGCCACCTCCTCCTCCCCCTCGTCACTCTTCTTCTCTCACTATGCTCCAAAACCACCCTCTCTGCTCCACGCTGCGGTAACTGCGGCTCCACACCAATCCCCTATCCCCTAAGCACCTCCCCCACCTGCGGCGATCCTCTCTACAAAATCCGATGCAACGCCGGAAACCTCCTCTTTGATTCTGCAAACAACACCTATCCAATCACCTCAATT…	TR34916.c2_g1_i2_5	mprrrslekllvaflisfpvktfadfpooefsnssrsflrrscaslmrwrrlksmnpatarsdaTOrOTvkpaiSOVrslpqpsgswqfseqipvlgsq	complete	99	7	13	13
512	TR34994.c0_g1_i1	TTTCTTCCAAATGGCTTCGTCTCATCATTTCTATTGCACAACATCAATTGCTGTTGTTTTTGTTCTACTTAGCTTTGCGAATGAATGTTATGGAACAAGGAAATTGTTATCATTATATGAACCTCCTCCTATGGCTCTCAAGTATCATAATGGCCTATTGCTTGAGGGAGACGTCCATGTGACAATTTTTTGGTATGGAAAATTCACACCATCCCAGAAATCCATCATTCTTGATTTTCTTCTTTCTCTAAATCCCACTCCAAAAAGTTCGATTCCCTCTCCGAAAAGTTCGATTCCCTCTCCGAGATCTCCCACAGTGTCTCAATGGTGGCAAACCATTGAAATCTACATGAAAAAAGCTGGCAAAAAAAACTGCAAATATAGTAATTGCTAATCAAT…	TR34994.c0_g1_i1_5	ffqmasshhfycttsiavvfvllsfanecygtrkllslyepppmalkyhnglllegdvhvtifwygkftpsqksiildfllslnOTOkssipSOkssipSOrSOTvsqwwqtieiymkkagkknckysnc	5prime_partial	131	10	21	21	Phi_1	PF04674.13	Phosphate-induced protein 1 conserved region	No_clan	46	124	1	70	1.1e-20	74.2
513	TR34994.c0_g1_i1	TTTCTTCCAAATGGCTTCGTCTCATCATTTCTATTGCACAACATCAATTGCTGTTGTTTTTGTTCTACTTAGCTTTGCGAATGAATGTTATGGAACAAGGAAATTGTTATCATTATATGAACCTCCTCCTATGGCTCTCAAGTATCATAATGGCCTATTGCTTGAGGGAGACGTCCATGTGACAATTTTTTGGTATGGAAAATTCACACCATCCCAGAAATCCATCATTCTTGATTTTCTTCTTTCTCTAAATCCCACTCCAAAAAGTTCGATTCCCTCTCCGAAAAGTTCGATTCCCTCTCCGAGATCTCCCACAGTGTCTCAATGGTGGCAAACCATTGAAATCTACATGAAAAAAGCTGGCAAAAAAAACTGCAAATATAGTAATTGCTAATCAAT…	TR34994.c0_g1_i1_4	masshhfycttsiavvfvllsfanecygtrkllslyepppmalkyhnglllegdvhvtifwygkftpsqksiildfllslnOTOkssipSOkssipSOrSOTvsqwwqtieiymkkagkknckysnc	complete	127	10	21	21	Phi_1	PF04674.13	Phosphate-induced protein 1 conserved region	No_clan	43	121	1	70	1e-20	74.3
514	TR34994.c0_g1_i2	TTTCTTCCAAATGGCTTCGTCTCATCATTTCTATTGCACAACATCAATTGCTGTTGTTTTTGTTCTACTTAGCTTTGCGAATGAATGTTATGGAACAAGGAAATTGTTATCATTATATGAACCTCCTCCTATGGCTCTCAAGTATCATAATGGCCTATTGCTTGAGGGAGACGTCCATGTGACAATTTTTTGGTATGGAAAATTCACACCATCCCAGAAATCCATCATTCTTGATTTTCTTCTTTCTCTAAATCCCACTCCAAAAAGTTCGATTCCCTCTCCGAAAAGTTCGATTCCCTCTCCGAGATCTCCCACAGTGTCTCAATGGTGGCAAACCATTGAAATCTACATGAAAAAAGCTGGCAAAAAAACTGCAAATATAGTAATTGCTAATCAATT…	TR34994.c0_g1_i2_5	ffqmasshhfycttsiavvfvllsfanecygtrkllslyepppmalkyhnglllegdvhvtifwygkftpsqksiildfllslnOTOkssipSOkssipSOrSOTvsqwwqtieiymkkagkktanivianqladeiyslgktlkkshvellakranlkagglalvltsedvavegfcmsncgyhgwvpqdksvfiwvgnsmtqcpgqcawpfhqpiygoqtsolgapngdvgidgmivnvaslmagavtnpfgngyfqgsasapleassacpgvygkgaypgyagnllvdktsgasynalgtngrkyllpavvdpktsecstlvlkkkgegkkkkkkkkkhqkfph	internal	348	10	21	21	Phi_1	PF04674.13	Phosphate-induced protein 1 conserved region	No_clan	46	324	1	276	1.1e-117	392.2
515	TR34994.c0_g1_i2	TTTCTTCCAAATGGCTTCGTCTCATCATTTCTATTGCACAACATCAATTGCTGTTGTTTTTGTTCTACTTAGCTTTGCGAATGAATGTTATGGAACAAGGAAATTGTTATCATTATATGAACCTCCTCCTATGGCTCTCAAGTATCATAATGGCCTATTGCTTGAGGGAGACGTCCATGTGACAATTTTTTGGTATGGAAAATTCACACCATCCCAGAAATCCATCATTCTTGATTTTCTTCTTTCTCTAAATCCCACTCCAAAAAGTTCGATTCCCTCTCCGAAAAGTTCGATTCCCTCTCCGAGATCTCCCACAGTGTCTCAATGGTGGCAAACCATTGAAATCTACATGAAAAAAGCTGGCAAAAAAACTGCAAATATAGTAATTGCTAATCAATT…	TR34994.c0_g1_i2_4	masshhfycttsiavvfvllsfanecygtrkllslyepppmalkyhnglllegdvhvtifwygkftpsqksiildfllslnOTOkssipSOkssipSOrSOTvsqwwqtieiymkkagkktanivianqladeiyslgktlkkshvellakranlkagglalvltsedvavegfcmsncgyhgwvpqdksvfiwvgnsmtqcpgqcawpfhqpiygoqtsolgapngdvgidgmivnvaslmagavtnpfgngyfqgsasapleassacpgvygkgaypgyagnllvdktsgasynalgtngrkyllpavvdpktsecstlvlkkkgegkkkkkkkkkhqkfph	complete	344	10	21	21	Phi_1	PF04674.13	Phosphate-induced protein 1 conserved region	No_clan	43	321	1	276	1.1e-117	392.3
516	TR34994.c0_g1_i3	TTTCTTCCAAATGGCTTCGTCTCATCATTTCTATTGCACAACATCAATTGCTGTTGTTTTTGTTCTACTTAGCTTTGCGAATGAATGTTATGGAACAAGGAAATTGTTATCATTATATGAACCTCCTCCTATGGCTCTCAAGTATCATAATGGCCTATTGCTTGAGGGAGACGTCCATGTGACAATTTTTTGGTATGGAAAATTCACACCATCCCAGAAATCCATCATTCTTGATTTTCTTCTTTCTCTAAATCCCACTCCAAAAAGTTCGATTCCCTCTCCGAAATCTCCCACAGTGTCTCAATGGTGGCAAACCATTGAAATCTACATGAAAAAAGCTGGCAAAAAAAACTGCAAATATAGTAATTGCTAATCAATTAGCTGATGAGATATATTCCT…	TR34994.c0_g1_i3_5	ffqmasshhfycttsiavvfvllsfanecygtrkllslyepppmalkyhnglllegdvhvtifwygkftpsqksiildfllslnOTOkssipSOkSOTvsqwwqtieiymkkagkknckysnc	5prime_partial	124	8	14	14	Phi_1	PF04674.13	Phosphate-induced protein 1 conserved region	No_clan	46	117	1	70	2.4e-22	79.6
517	TR34994.c0_g1_i3	TTTCTTCCAAATGGCTTCGTCTCATCATTTCTATTGCACAACATCAATTGCTGTTGTTTTTGTTCTACTTAGCTTTGCGAATGAATGTTATGGAACAAGGAAATTGTTATCATTATATGAACCTCCTCCTATGGCTCTCAAGTATCATAATGGCCTATTGCTTGAGGGAGACGTCCATGTGACAATTTTTTGGTATGGAAAATTCACACCATCCCAGAAATCCATCATTCTTGATTTTCTTCTTTCTCTAAATCCCACTCCAAAAAGTTCGATTCCCTCTCCGAAATCTCCCACAGTGTCTCAATGGTGGCAAACCATTGAAATCTACATGAAAAAAGCTGGCAAAAAAAACTGCAAATATAGTAATTGCTAATCAATTAGCTGATGAGATATATTCCT…	TR34994.c0_g1_i3_4	masshhfycttsiavvfvllsfanecygtrkllslyepppmalkyhnglllegdvhvtifwygkftpsqksiildfllslnOTOkssipSOkSOTvsqwwqtieiymkkagkknckysnc	complete	120	8	14	14	Phi_1	PF04674.13	Phosphate-induced protein 1 conserved region	No_clan	43	114	1	70	2.3e-22	79.7
518	TR34994.c0_g1_i6	TTTCTTCCAAATGGCTTCGTCTCATCATTTCTATTGCACAACATCAATTGCTGTTGTTTTTGTTCTACTTAGCTTTGCGAATGAATGTTATGGAACAAGGAAATTGTTATCATTATATGAACCTCCTCCTATGGCTCTCAAGTATCATAATGGCCTATTGCTTGAGGGAGACGTCCATGTGACAATTTTTTGGTATGGAAAATTCACACCATCCCAGAAATCCATCATTCTTGATTTTCTTCTTTCTCTAAATCCCACTCCAAAAAGTTCGATTCCCTCTCCGAAATCTCCCACAGTGTCTCAATGGTGGCAAACCATTGAAATCTACATGAAAAAAGCTGGCAAAAAAAACTGCAAATATAGTAATTGCTAATCAATTAGCTGATGAGATATATTCCT…	TR34994.c0_g1_i6_5	ffqmasshhfycttsiavvfvllsfanecygtrkllslyepppmalkyhnglllegdvhvtifwygkftpsqksiildfllslnOTOkssipSOkSOTvsqwwqtieiymkkagkknckysnc	5prime_partial	124	8	14	14	Phi_1	PF04674.13	Phosphate-induced protein 1 conserved region	No_clan	46	117	1	70	2.4e-22	79.6
519	TR34994.c0_g1_i6	TTTCTTCCAAATGGCTTCGTCTCATCATTTCTATTGCACAACATCAATTGCTGTTGTTTTTGTTCTACTTAGCTTTGCGAATGAATGTTATGGAACAAGGAAATTGTTATCATTATATGAACCTCCTCCTATGGCTCTCAAGTATCATAATGGCCTATTGCTTGAGGGAGACGTCCATGTGACAATTTTTTGGTATGGAAAATTCACACCATCCCAGAAATCCATCATTCTTGATTTTCTTCTTTCTCTAAATCCCACTCCAAAAAGTTCGATTCCCTCTCCGAAATCTCCCACAGTGTCTCAATGGTGGCAAACCATTGAAATCTACATGAAAAAAGCTGGCAAAAAAAACTGCAAATATAGTAATTGCTAATCAATTAGCTGATGAGATATATTCCT…	TR34994.c0_g1_i6_4	masshhfycttsiavvfvllsfanecygtrkllslyepppmalkyhnglllegdvhvtifwygkftpsqksiildfllslnOTOkssipSOkSOTvsqwwqtieiymkkagkknckysnc	complete	120	8	14	14	Phi_1	PF04674.13	Phosphate-induced protein 1 conserved region	No_clan	43	114	1	70	2.3e-22	79.7
520	TR35075.c0_g1_i1	CTAGTAGTAGAGTTATATTGCAATTATTATTTTTATTTTTTTGGGAGAAGCTGGGCAGATGGTTTCGATACGACTCCTCTCCATTAACGTCTCCTAGTAAATCCCAGAAAACCGCCACCATGATTCCAACTCCAGCTAAAGAAATCTCACCAATGGTGGCGTATCCCAAATCCCTTTTCTCAATCTTGGCCTCCGTTGGAGGCCTAGCTCTATTTTTGATAGTTGCTTCATCCCTTTTGATTTCTCAGCCAATTGGGTCCTCCATTGGTGGTTATTTATATCCGGTTTCTCAAAATCTTGTTGCCAATGAATCATCAGCTCGTAAGAATGACTCTAATGCCAATATTATTAGTAAGGATCTTAGTACATTTAATTCAAGTGATTCAGGTGGAGGGTATA…	TR35075.c0_g1_i1_9	ssrvilqllflffweklgrwfrydsspltspsksqktatmiptpakeispmvaypkslfsilasvgglalflivassllisqpigssiggylypvsqnlvanessarkndsnaniiskdlstfnssdsgggynekapemikkeaskfssgvslesgldnsseiqenknkssvsnaevhqtdenskfsspkldsneaaadkskksgagledsgcdlydgkwvydksgplysnnscpvltqmqncrgngrpdmeyenwrwkpancdlprfdpkkflelmrgktlafigdsvarnqmesmlcilwqdevpknrgnkkmqryyfrststmivriwsswlvhvtsepfdfapagvdkllldspdehfmefiptfdvivlssghwfakrsvyilnnqivggqlww…	5prime_partial	573	6	16	16	PMR5N	PF14416.7	PMR5 N terminal Domain	No_clan	212	264	2	54	7.1e-22	77.5
521	TR35075.c0_g1_i1	CTAGTAGTAGAGTTATATTGCAATTATTATTTTTATTTTTTTGGGAGAAGCTGGGCAGATGGTTTCGATACGACTCCTCTCCATTAACGTCTCCTAGTAAATCCCAGAAAACCGCCACCATGATTCCAACTCCAGCTAAAGAAATCTCACCAATGGTGGCGTATCCCAAATCCCTTTTCTCAATCTTGGCCTCCGTTGGAGGCCTAGCTCTATTTTTGATAGTTGCTTCATCCCTTTTGATTTCTCAGCCAATTGGGTCCTCCATTGGTGGTTATTTATATCCGGTTTCTCAAAATCTTGTTGCCAATGAATCATCAGCTCGTAAGAATGACTCTAATGCCAATATTATTAGTAAGGATCTTAGTACATTTAATTCAAGTGATTCAGGTGGAGGGTATA…	TR35075.c0_g1_i1_9	ssrvilqllflffweklgrwfrydsspltspsksqktatmiptpakeispmvaypkslfsilasvgglalflivassllisqpigssiggylypvsqnlvanessarkndsnaniiskdlstfnssdsgggynekapemikkeaskfssgvslesgldnsseiqenknkssvsnaevhqtdenskfsspkldsneaaadkskksgagledsgcdlydgkwvydksgplysnnscpvltqmqncrgngrpdmeyenwrwkpancdlprfdpkkflelmrgktlafigdsvarnqmesmlcilwqdevpknrgnkkmqryyfrststmivriwsswlvhvtsepfdfapagvdkllldspdehfmefiptfdvivlssghwfakrsvyilnnqivggqlww…	5prime_partial	573	6	16	16	PC-Esterase	PF13839.7	GDSL/SGNH-like Acyl-Esterase family found in Pmr5 and Cas1p	CL0264	265	558	1	282	2.6e-76	257.1
522	TR35075.c0_g1_i2	CTAGTAGTAGAGTTATATTGCAATTATTATTTTTATTTTTTTGGGAGAAGCTGGGCAGATGGTTTCGATACGACTCCTCTCCATTAACGTCTCCTAGTAAATCCCAGAAAACCGCCACCATGATTCCAACTCCAGCTAAAGAAATCTCACCAATGGTGGCGTATCCCAAATCCCTTTTCTCAATCTTGGCCTCCGTTGGAGGCCTAGCTCTATTTTTGATAGTTGCTTCATCCCTTTTGATTTCTCAGCCAATTGGGTCCTCCATTGGTGGTTATTTATATCCGGTTTCTCAAAATCTTGTTGCCAATGAATCATCAGCTCGTAAGAATGACTCTAATGCCAATATTATTAGTAAGGATCTTAGTACATTTAATTCAAGTGATTCAGGTGGAGGGGATA…	TR35075.c0_g1_i2_10	ssrvilqllflffweklgrwfrydsspltspsksqktatmiptpakeispmvaypkslfsilasvgglalflivassllisqpigssiggylypvsqnlvanessarkndsnaniiskdlstfnssdsgggdnekapelikkgfldgkeekaskfssgvslesgldnsseiqenknkssvsnaevhqtdenskfsspkldsneaaadkskksgagledsgcdlydgkwvydksgplysnnscpvltqmqncrgngrpdmeyenwrwkpancdlprfdpkkflelmrgktlafigdsvarnqmesmlcilwqdevpknrgnkkmqryyfrststmivriwsswlvhvtsepfdfapagvdkllldspdehfmefiptfdvivlssghwfakrsvyilnnq…	5prime_partial	581	6	16	16	PMR5N	PF14416.7	PMR5 N terminal Domain	No_clan	220	272	2	54	7.2e-22	77.5
523	TR35075.c0_g1_i2	CTAGTAGTAGAGTTATATTGCAATTATTATTTTTATTTTTTTGGGAGAAGCTGGGCAGATGGTTTCGATACGACTCCTCTCCATTAACGTCTCCTAGTAAATCCCAGAAAACCGCCACCATGATTCCAACTCCAGCTAAAGAAATCTCACCAATGGTGGCGTATCCCAAATCCCTTTTCTCAATCTTGGCCTCCGTTGGAGGCCTAGCTCTATTTTTGATAGTTGCTTCATCCCTTTTGATTTCTCAGCCAATTGGGTCCTCCATTGGTGGTTATTTATATCCGGTTTCTCAAAATCTTGTTGCCAATGAATCATCAGCTCGTAAGAATGACTCTAATGCCAATATTATTAGTAAGGATCTTAGTACATTTAATTCAAGTGATTCAGGTGGAGGGGATA…	TR35075.c0_g1_i2_10	ssrvilqllflffweklgrwfrydsspltspsksqktatmiptpakeispmvaypkslfsilasvgglalflivassllisqpigssiggylypvsqnlvanessarkndsnaniiskdlstfnssdsgggdnekapelikkgfldgkeekaskfssgvslesgldnsseiqenknkssvsnaevhqtdenskfsspkldsneaaadkskksgagledsgcdlydgkwvydksgplysnnscpvltqmqncrgngrpdmeyenwrwkpancdlprfdpkkflelmrgktlafigdsvarnqmesmlcilwqdevpknrgnkkmqryyfrststmivriwsswlvhvtsepfdfapagvdkllldspdehfmefiptfdvivlssghwfakrsvyilnnq…	5prime_partial	581	6	16	16	PC-Esterase	PF13839.7	GDSL/SGNH-like Acyl-Esterase family found in Pmr5 and Cas1p	CL0264	273	566	1	282	2.7e-76	257
524	TR35094.c0_g1_i1	CTTCTTCACACGTCCCACGTGACTTCACTTCCACGAACATTCGTCTCTCCCGCGTGCAACGAATCCCTTAATTCGCATATATAAATTCCGGCGACCTCATTCTTTTCTTCAACATCATTTCTCCATCGTTTAAAAATCTTCTACTTGGTTGTTCCGAAAATTCTTCAAAAATGAACGCCGTCAGATTCTCCGCTCTTCCTTTCTTGACTGTTATAATTCTGGCGATTCTTCAAATAGGTTACGGCCAAGGCATGGCTCCGTCACCTGCTCCGGCGCCTAATTCTAGTGATGGCACGGCGATAGATCAAGGGATTGCTTACATTCTTCTGGTTGTGGCGTTGGCAGTTACGTATTTGGTGCATTGAGTTTGATCTTATCAGAAATTCTTCCTGATCCTTT…	TR35094.c0_g1_i1_1	mnavrfsalpfltviilailqigygqgmAOSOAOAOnssdgtaidqgiayillvvalavtylvh	complete	64	8	8	8	AGP	PF06376.13	Arabinogalactan peptide	No_clan	29	64	1	36	2.3e-19	69
525	TR35136.c0_g1_i1	GTTAGTTGCAACGGAATTAAGGTTCCTTCCGGTTACCTCCTGGCTTCCTCGAAGATCATAACAAGACTACTTCAGTTTCTTCCGCCCCATAGCCCTCCCCCCTACTGTCACATCCTCCTCCTCCATCACTGCATACTCAATTTTCCAGTCCCCCCAATCTTAATTCGGTAACAATTTATTCTCAGACACTGCAACCGACACCTTTGTGCTATTCAGTTCTTCGTGATCTGAATTAGCTGATTGTAATTCGCTGACAATTTCCTCACAGACATTGCAATCAGCACCTCTATGCTCTTTAGTTCTTGGTTCATTTCAAAAGATGAATTCTTGCAAGACGTTAGCTCTCTTGATTCTGCTCTATTACATTTTCCATCTTCCCAAAACATTTTCTGCTGCCGA…	TR35136.c0_g1_i1_8	mnscktlallillyyifhlpktfsaaeepintkpellqqttSOSOSOVOGngdldpgdnkvdvksksgqetcelvsnkchddtanvtacllpyagddsmglivlnegdnalkfnvtflpseptfdnievlahevkkinvsasasstssvvlksinwackiqlgVOVOOGiOVOlgipsyaeyvtpingayvilgtavliailwaccklgkhrrhsdgipyqelemgqshsslkvetatgwdqdwdddwdeeravrspggnrignrranggssrleesngwdedwkd	complete	286	18	19	10
526	TR35136.c0_g1_i2	GTTAGTTGCAACGGAATTAAGGTTCCTTCCGGTTACCTCCTGGCTTCCTCGAAGATCATAACAAGACTACTTCAGTTTCTTCCGCCCCACAGCCCTCCCCCCCTACTGTCACATCCTCCTCCTCCATCACTGCATACTCAATTTTCCAGCCCCCCGTCTCAATTCGGTAACAATTTATTCTCAGACACTGCAACCGACACCTTTGTGCTATTCAGTTCTTCGTGATCTGAATTAGCTGATTGTAATTTGCTGACAATTTCTTCACAGACATTGCAATCAGCACCTCTATGCTCTTTAGTTCTTGGTTCATTTCAAAAGATGAATTCTTGCAAGACGTTAGCTCTCTTGATTCTGCTCTATTACATTTTCCATCTTCCCCAAACATTTTCTGCTGCTGAG…	TR35136.c0_g1_i2_8	mnscktlallillyyifhlpqtfsaaeepintnpellqqatSOSOSOVOGngdldpgdnkvdvksksgqetcelvsnkchdgtanvtacvlpyagndsmglivlnegdnalkfnitvlpseptydnievlahevrkinvsastsstssvvlksikwtceiqlgvpvqldipvplgipsyaayvtpvngayvllgtavligilwaccklgkhrrhsdgipyqelemggqsqstsslkvetatgwdqdwdddwdeeravrspggnhignrranggssrlaesngwdddwkd	complete	289	9	9	9
527	TR35181.c0_g1_i1	GTCCTCCTCCCAGTCCTCCTCCTGCCTCCCCACATCAACTACCAATTTTCTCTCCAATGGCCGCCGGCGACATCTCCTCCGTCCTCCTCCCAGTCCTCCTCCTCCTCTTCACCCTTGCTCCACCGTCCCATGGACATACCACGACCTCACCTTATCTATTTCCCTCAACTCTTTTCCAGAACTACAACAAAATGCTCACTGAATTCAAGGTCTACATCTACACCCCAGAAAACCCATTCGTTTTCACCGAACCCACCTTATCCCTCTTCCATAATTTCCTTCTTAACAGCCAGTTCGTCACCGATGACCCAGAAAAAGCTCATCTTTACTACATACCTTTCCCGCCGGGTTTCTCTTCTCGATCAATTGGTCGTATGGTAAAAAATCTTAGACAAAATT…	TR35181.c0_g1_i1_3	maagdissvllpvllllftlAOOShghtttSOylfpstlfqnynkmltefkvyiytpenpfvfteptlslfhnfllnsqfvtddpekahlyyipfppgfssrsigrmvknlrqnypywdralgadhffissagiqgssdrnvvelkknsvqvsifpttsgnfiphkdltlpplnpovltlsoqpanqtesifcymkwdgkternfveqlagdhefviesensldhvgnvekskfclflyggkvewiteemalgcvpvvlvdrpvqdmplmdvlrwsdmalsvginggvgqlkivltgieedryrkmrelcvaaskhlmwnaepqphdaffmvmyqlwlrrhairytrr	complete	348	6	12	12	Exostosin	PF03016.16	Exostosin family	No_clan	49	282	4	285	1.9e-19	70
528	TR35181.c0_g1_i2	GTCCTCCTCCCAGTCCTCCTCCTGCCTCCCCACATCAACTACCAATTTTCTCTCCAATGGCCGCCGGCGACATCTCCTCCGTCCTCCTCCCAGTCCTCCTCCTCCTCTTCACCCTTGCTCCACCGTCCCATGGACATACCACGACCTCACCTTATCTATTTCCCTCAACTCTTTTCCAGAACTACAACAAAATGCTCACTGAATTCAAGGTCTACATCTACACCCCAGAAAACCCATTCGTTTTCACCGAACCCACCTTATCCCTCTTCCATAATTTCCTTCTTAACAGCCAGTTCGTCACCGATGACCCAGAAAAAGCTCATCTTTACTACATACCTTTCCCGCCGGGTTTCTCTTCTCGATCAATTGGTCGTATGGTAAAAAATCTTAGACAAAATT…	TR35181.c0_g1_i2_3	maagdissvllpvllllftlAOOShghtttSOylfpstlfqnynkmltefkvyiytpenpfvfteptlslfhnfllnsqfvtddpekahlyyipfppgfssrsigrmvknlrqnypywdralgadhffissagiqgssdrnvvelkknsvqvsifpttsgnfiphkdltlpplnpovltlsoqpanqtesifcymkwdgkternfveqlagdhefviesensldhvgnvekskfclflyggkvewiteemalgcvpvvlvdrpvqdmplmdvlrwsdmalsvginggvgqlkivltgieedryrkmrelcvaaskhlmwnaepqphdaffmvmyqlwlrrhairytrr	complete	348	6	12	12	Exostosin	PF03016.16	Exostosin family	No_clan	49	282	4	285	1.9e-19	70
529	TR35181.c0_g1_i3	GTCCTCCTCCCAGTCCTCCTCCTGCCTCCCCACATCAACTACCAATTTTCTCTCCAATGGCCGCCGGCGACATCTCCTCCGTCCTCCTCCCAGTCCTCCTCCTCCTCTTCACCCTTGCTCCACCGTCCCATGGACATACCACGACCTCACCTTATCTATTTCCCTCAACTCTTTTCCAGAACTACAACAAAATGCTCACTGAATTCAAGGTCTACATCTACACCCCAGAAAACCCATTCGTTTTCACCGAACCCACCTTATCCCTCTTCCATAATTTCCTTCTTAACAGCCAGTTCGTCACCGATGACCCAGAAAAAGCTCATCTTTACTACATACCTTTCCCGCCGGGTTTCTCTTCTCGATCAATTGGTCGTATGGTTAAAAATCTGAGACAAAATT…	TR35181.c0_g1_i3_3	maagdissvllpvllllftlAOOShghtttSOylfpstlfqnynkmltefkvyiytpenpfvfteptlslfhnfllnsqfvtddpekahlyyipfppgfssrsigrmvknlrqnypywdralgadhffyiigwysgflrskrg	complete	143	6	12	12
530	TR35253.c2_g1_i1	CATCACTCCATTTTACACTCCTCCCTCTAACTTCTCCTGCCTACAAAAACCACACCCCCAAAACTAAGCTGTAAACTCATCATAACCACTGCTGCTCCACCTTCCAGATCACAATGCAGCTATACTCTCCTGCGCTTTCGGCCTCCTTGTTCCTTATACTCTCCGCCTTCCTGCTACCAACCGCCACCAATGCTCATAACATCACTCGCATTCTCGCAGCCTTTCCCGAATTCTCCACCTTCAATCACTACTTGTCCCTAACTCACCTCGCCGATGATATCAACAACCGCCAAACCATCACCGTTTTTGCCGTCGACAATGCCGCCATGTCGGATCTACTCTCTAACCATTTCTCCATTTACACCATCAAAAACATCCTCTCTCTCCACGTGCTCTTGG…	TR35253.c2_g1_i1_3	mqlyspalsaslflilsafllptatnahnitrilaafpefstfnhylslthladdinnrqtitvfavdnaamsdllsnhfsiytiknilslhvlldyfgarklhsltngtalaatmyqatgsapgssgfvnitnlkggkvacgavdsgildatfvksvkeipynisiiqiskvlsSOdaaAOTaAOSqvnltalmsahgckvfaet	complete	206	8	12	12	Fasciclin	PF02469.23	Fasciclin domain	No_clan	38	133	1	93	3e-07	30.7
531	TR35253.c5_g1_i1	AACACATAATCCCATCTTCCATCTTTCTTTAACTATAACTACTACCACTTACACTCCCAGCACAAACAACCTAAACCCTATCTCCATCTACTCCCTTCCCACAGAGCCAAATATGCAGCTCCACCTCCCGACGGTTTCCGCCGCCGTCCTCCTCCTGCTCTCCACCTCACTCTTCCTTGCCGAAGCTCACAATATCACCCACATTCTAGCTGGATTCCCAGAATTCTCCACCTTCAACCACTACTTAACTGTAACTCACCTAGCCGACGACATCAACAACCGTGAAACCATCACTGTCTGCGCCGTCGACAATGCCGCCATGTCAGATCTACTCTCTAAACGCCTTCCTATTTCCTCCATCAAAAACGTCCTCTCTCTCCATGTCCTGTTAGACTACTT…	TR35253.c5_g1_i1_1	mqlhlptvsaavllllstslflaeahnithilagfpefstfnhyltvthladdinnretitvcavdnaamsdllskrlpissiknvlslhvlldyfgakklhqitngtalaatmyqatgsapgssgfvnitdlkggkvgfgavdsgllnasyvksvkeipynisiiqisqiltSOeasAOTOSOSqvnltsllsahgckvfaetllgtpaestfedtvsggltifcpnddamksflpkfknltadqkqslleyhgipeymslsmlksnngpintlatdgnnkfnfviqndgpqvtlktkivtakimstlkdedplaifvvdkvlipkelfntteAOTOSOAOAOGOAahkkhkSOOAOOSadAOAdGOdgdgdnadqtanvgvrfdggrfvavglsfvi…	complete	404	34	46	34	Fasciclin	PF02469.23	Fasciclin domain	No_clan	36	106	1	78	3.9e-05	23.9
532	TR35253.c5_g1_i1	AACACATAATCCCATCTTCCATCTTTCTTTAACTATAACTACTACCACTTACACTCCCAGCACAAACAACCTAAACCCTATCTCCATCTACTCCCTTCCCACAGAGCCAAATATGCAGCTCCACCTCCCGACGGTTTCCGCCGCCGTCCTCCTCCTGCTCTCCACCTCACTCTTCCTTGCCGAAGCTCACAATATCACCCACATTCTAGCTGGATTCCCAGAATTCTCCACCTTCAACCACTACTTAACTGTAACTCACCTAGCCGACGACATCAACAACCGTGAAACCATCACTGTCTGCGCCGTCGACAATGCCGCCATGTCAGATCTACTCTCTAAACGCCTTCCTATTTCCTCCATCAAAAACGTCCTCTCTCTCCATGTCCTGTTAGACTACTT…	TR35253.c5_g1_i1_1	mqlhlptvsaavllllstslflaeahnithilagfpefstfnhyltvthladdinnretitvcavdnaamsdllskrlpissiknvlslhvlldyfgakklhqitngtalaatmyqatgsapgssgfvnitdlkggkvgfgavdsgllnasyvksvkeipynisiiqisqiltSOeasAOTOSOSqvnltsllsahgckvfaetllgtpaestfedtvsggltifcpnddamksflpkfknltadqkqslleyhgipeymslsmlksnngpintlatdgnnkfnfviqndgpqvtlktkivtakimstlkdedplaifvvdkvlipkelfntteAOTOSOAOAOGOAahkkhkSOOAOOSadAOAdGOdgdgdnadqtanvgvrfdggrfvavglsfvi…	complete	404	34	46	34	Fasciclin	PF02469.23	Fasciclin domain	No_clan	208	326	13	128	9.7e-16	58.2
533	TR35340.c0_g1_i3	TCTTTCTTCCTTCACGAAATGCACTTTCCCAGCTCATCCCCATCTAAATCTCATTATCTTCTCTCTGCTCTAACTCTCTTATTTTTTCTCCAAATCGCACACCGAGTCCAGATCCACACTCATCTCATCACCCTCTCCAAATACATACCACCATTTTGCAGTTCCAGCAACGTTTTCCGGTGGAGCCCTGTGACTTTTCTGGCAATTTTTCCGGTCATCCAGCCATGGAATTTTATTCATTTTCGGATCGAAGGAAGCCCAAGCTCTCCTCTACGCACTGGTGAAATCAGTTCTCCGATCGGGCACCCACAGAGACGGCGCCGCCCTACTCCGGTGATATTTCGACTCCTTGTAGACCTACTTTGCCCGCCCACCATCTGTTTGACATATTGACAAGCT…	TR35340.c0_g1_i3_7	mhfpssspskshyllsaltllfflqiahrvqihthlitlskyippfcsssnvfrwspvtflaifpviqpwnfihfriegspssplrtgeisSOighoqrrrrOTOVifrllvdllcppticlty	complete	124	6	15	15
534	TR35340.c0_g1_i6	TCTTTCTTCCTTCACGAAATGCACTTTCCCAGCTCATCCCCATCTAAATCTCATTATCTTCTCTCTGCTCTAACTCTCTTATTTTTTCTCCAAATCGCACACCGAGTCCAGATCCACACTCATCTCATCACCCTCTCCAAATACATACCACCATTTTGCAGTTCCAGCAACGTTTTCCGGTGGAGCCCTGTGACTTTTCTGGCAATTTTTCCGGTCATCCAGCCATGGAATTTTATTCATTTTCGGATCGAAGGAAGCCCAAGCTCTCCTCTACGCACTGGTGAAATCAGTTCTCCGATCGGGCACCCACAGAGACGGCGCCGCCCTACTCCGGTGATATTTCGACTCCTTGTAGACCTACTTTGCCCGCCCACCATCTGTTTGACATATTGACAAGCT…	TR35340.c0_g1_i6_6	mhfpssspskshyllsaltllfflqiahrvqihthlitlskyippfcsssnvfrwspvtflaifpviqpwnfihfriegspssplrtgeisSOighoqrrrrOTOVifrllvdllcppticlty	complete	124	6	15	15
535	TR35341.c0_g1_i1	CGTCAAAAGGACTAGTGCCTTTTTATTGTTCCGTTTGGCAATCCTTTAACAAAACCAACAAAACAAAAGCTTTCCTTCCTCCTCTCTTCTCTCTCTCTCTTTTCCAAGTTCAGACCCAAATCTGAGTTTCTCACATCTCCCAAGGAGAGCCTCAAATTAGCAAGTAAATAGAAACATACTTTTTTGTTTCTGCTGTTTTTGCAGCTGAACTGAAAGCAATGTGGAAACTCCCTCCACTCCTTAGCTTTTTGCTGCTCTGCTCCGCTTTTGCTTTTGTTTCAGCTCAAAAATCAAATGTTACTAAATGGCAGACGCTCACCGGAAATGAACCGTTAGTTATAGCCCGAGGAGGATTTTCAGGACTATTTCCTGATTCCAGTTATAATGCTTATGCATTCA…	TR35341.c0_g1_i1_4	mwklppllsflllcsafafvsaqksnvtkwqtltgneplviarggfsglfpdssynayaftlstslpnvivwcdvqlskdgvgfclpgllldnstdarnymskkstyvvngvsttgffsmdytfkqlqklnlqqgvfsrsfrfdgslnpiltvedvatqikppglwlnvehdafysqhnlsmrtfiisvsksvivdyisspevnfltsiaarfktspiklvfrflaqddiepstnqtygsllknltyvktfasailvpkyyiwpldssqyllpstsvvsdahkqglevyasefandvpsaynytydpvaeylsfmdngnfsvdgvisdfpvtpseaidcyshmgkndeaqaklliissegasgvypgctdmaynqaisdgvdvidcpvqmtqdgvafcl…	complete	753	18	30	23	GDPD	PF03009.18	Glycerophosphoryl diester phosphodiesterase family	CL0384	71	331	27	258	2.7e-06	27.3
536	TR35341.c0_g1_i1	CGTCAAAAGGACTAGTGCCTTTTTATTGTTCCGTTTGGCAATCCTTTAACAAAACCAACAAAACAAAAGCTTTCCTTCCTCCTCTCTTCTCTCTCTCTCTTTTCCAAGTTCAGACCCAAATCTGAGTTTCTCACATCTCCCAAGGAGAGCCTCAAATTAGCAAGTAAATAGAAACATACTTTTTTGTTTCTGCTGTTTTTGCAGCTGAACTGAAAGCAATGTGGAAACTCCCTCCACTCCTTAGCTTTTTGCTGCTCTGCTCCGCTTTTGCTTTTGTTTCAGCTCAAAAATCAAATGTTACTAAATGGCAGACGCTCACCGGAAATGAACCGTTAGTTATAGCCCGAGGAGGATTTTCAGGACTATTTCCTGATTCCAGTTATAATGCTTATGCATTCA…	TR35341.c0_g1_i1_4	mwklppllsflllcsafafvsaqksnvtkwqtltgneplviarggfsglfpdssynayaftlstslpnvivwcdvqlskdgvgfclpgllldnstdarnymskkstyvvngvsttgffsmdytfkqlqklnlqqgvfsrsfrfdgslnpiltvedvatqikppglwlnvehdafysqhnlsmrtfiisvsksvivdyisspevnfltsiaarfktspiklvfrflaqddiepstnqtygsllknltyvktfasailvpkyyiwpldssqyllpstsvvsdahkqglevyasefandvpsaynytydpvaeylsfmdngnfsvdgvisdfpvtpseaidcyshmgkndeaqaklliissegasgvypgctdmaynqaisdgvdvidcpvqmtqdgvafcl…	complete	753	18	30	23	GDPD	PF03009.18	Glycerophosphoryl diester phosphodiesterase family	CL0384	360	648	3	259	1.9e-26	93.4
537	TR35596.c1_g1_i3	CTAGAATTCTGAAGTAGCCCTAGAAAAGTAAGAAGGGGCCTCGCCGCTCGGATTTGTGACACTGACCTAGGGGAAGTGCTCCGTTTCACTGATTTCTCAACTGGCATTTGATATTTCGAGTGAAGAGATGACGAAGAGAAACAGCCCACTTGTTTTCTTGGCTGTGTCAATCGATGGAAGTCCAGCCGAAAAAATTGTAATAGAGTTATTTGCTGATGTGGTCCCTAGGACTGCTGAGAATTTCCGGGCTCTCTGTACGGGAGAAAAGGGGATTGGAGCTTCAACAGGAAAACCCCTCCACTTTAAGGGTTCAGTCTTTCATCGCATTATCAAAGGATTTATGGCACAAGGTGGTGATTTTTCAAACGGAAACGGCACTGGTGGAGAGAGTATTTACGG…	TR35596.c1_g1_i3_10	mtkrnsplvflavsidgspaekivielfadvvprtaenfralctgekgigastgkplhfkgsvfhriikgfmaqggdfsngngtggesiyggkfqdenfklnhteggllsmansgpntngsqffiifkrqphldgkhvvfgkvvkgmdivkkveqvgtadgkpsglvkivdcgevsdkvmhgqletvkgnnkksskapssgddsdrqtkgkrksavkdrrknkrrkyssdsdssdsvsdsesdsyssetdsssgsdsespssssssdgrgrkrrssssrvkrshsqkkrnaektrrrsqrgkrsrrrrhaesssssgsdssprdssssssgssdddnarvrssrrnkssdahnnvdkkkklsssageqmtselhndskvklmkdnaireeaspreasrv…	complete	678	25	47	21	Pro_isomerase	PF00160.22	Cyclophilin type peptidyl-prolyl cis-trans isomerase/CLD	CL0475	20	173	9	157	3.5e-46	157.3
538	TR35700.c0_g1_i2	GTGAGATTTCCTGAGAATGACTCACAGCCCACCGTTTTCTCTATTGTCAAATAAAGCCCTTTTCTTTTCTTTTCTCCCCATCCTCTCCCTCCAAATCCCTAACACAAACCCTCTTTCTCTCTCCCCGACTTCCCCTCTCTCCCTCTTCCATCCTTCTCTCCGGCGACGCCAAAGGAGGAAACAAAGCTCTCCTCCGGGCGAAAGACACACCCCTTCCCTTCTCTTGTCTCTCTCTTCAATTTCCCCAATCACATCTCCCTTTTTCCTTTTCGCCCCAGCAACATCACCATGGAAACGAAAAGAAAACCATGTTCCATTTCTATTTGACCCCAACGGACACCGGCGACCAGGAGGGAGGCTT	TR35700.c0_g1_i2_3	mthsppfsllsnkalffsflpilslqipntnplslsotsolslfhpslrrrqrrkqssoogerhtpslllslssispitSOfflfAOAtSOwkrkenhvpflfdpnghrrpggrl	complete	115	7	12	12
539	TR35815.c1_g1_i1	CCTGTCCTTTGAACTCTACCTTTTCAACATCCCCTCTAGCAACCTCAAAAAAGTGCAAGAAAAAAAACACAACCATGCCAAACTTTTCAAGAATTCCACTGTTGCTATTCTTAGCATTGAGTAGCAACATTTTTGTTACAACTTTGGGACAAGTACAAGTTGGTCCGTTTCCGTTTCCGTTTCCGGTTTCGTCTCCACCGTCGGCTGATACTAGTGGTGGTGGTAGTGGAGAGACAAAAGCTATGGTTCCTGCCATGTTCATATTTGGAGATTCACTCATTGATAATGGGAACAACAATGATCTACCTTCTTTTGCTAAGGCTAACTATTTCCCTTATGGCATTGATTTCAATGGTGGTCCCACTGGTCGTTTCTGTAATGGCCTCACTATGGTTGATG…	TR35815.c1_g1_i1_6	mpnfsriplllflalssnifvttlgqvqvGOfpfpfpvsSOOSadtsgggsgetkamvpamfifgdslidngnnndlpsfakanyfpygidfnggptgrfcngltmvdviaqqlglpllppfsqasgdqiryginyasaaagilddtgrnfvgripfnqqignfettlnqfrnlgvgqadlsqslsrsiffvgmgsndylnnylmpnyatknqyngqqfadllaqqytqqltrlynlgarkfviaglglmgcipsilsqsaiglcsdpvnalidpfnintkaminnlsanlpgskfsyidihsmfqdllanhqsygfnvinqgccgigrnrgqitclpfqvpcpernryifwdafhpteavn	complete	362	6	14	14	Lipase_GDSL	PF00657.23	GDSL-like Lipase/Acylhydrolase	CL0264	62	361	2	211	3e-33	116.2
540	TR35829.c0_g1_i1	TTTATAACACACCAAATTCATAACTGCTACCTTTCCTCTTCAATCATGGCCACCGCCAAAATCCTCCCCTTCTTCCTCCTCTCCCTCTTCATCACTCAACTCGCCACCACATTCTCCCAAAACCCACCCCATCAACCCTCAAATTCAACCCAAATCAACTCCAACTCAGTCCTGGTTGCATTGTTGGATTCTCACTACACCCAACTTGCTGAGCTCATAGAAAAAGCCCTCTTGCTACAAACTCTTGAACATGCTGTAAATAATTACAACATTACCATTTTTGCCCCCAGAAATGAAGCTCTTGAACAAGATCTTGATCCCGAGTTCAAGCGGTTCTTGCTTGAACCCGGGAATGTTAAGTCTCTCCAGAATCTCCTTCTTCATCATTTCCTTCCTGTT…	TR35829.c0_g1_i1_6	matakilpffllslfitqlattfsqnoohqpsnstqinsnsvlvalldshytqlaeliekalllqtlehavnnynitifaprnealeqdldpefkrfllepgnvkslqnlllhhflpvkltgnelssklaestrhkslcddflqlssfsngdmyignvkivhpnsisrpdgvihgiqkaiipksvqqdfnarrslrsisavkpesapeidprtlkfktqskkltkpaikpOVfsifealAOGOSlAOAOAOGOGGOhhhfngqtqvddfiktllhyggynemadilvnltslasemgklvsegykitvlapndeamakltteqlsepgaoeqivyyhivpeyqteesmynavrrfgkvnydtlrvpqklvaeeadgsvkfgggeegaylfdpdiytdgr…	complete	459	18	26	26	Fasciclin	PF02469.23	Fasciclin domain	No_clan	50	182	2	128	1.6e-19	70.4
541	TR35829.c0_g1_i1	TTTATAACACACCAAATTCATAACTGCTACCTTTCCTCTTCAATCATGGCCACCGCCAAAATCCTCCCCTTCTTCCTCCTCTCCCTCTTCATCACTCAACTCGCCACCACATTCTCCCAAAACCCACCCCATCAACCCTCAAATTCAACCCAAATCAACTCCAACTCAGTCCTGGTTGCATTGTTGGATTCTCACTACACCCAACTTGCTGAGCTCATAGAAAAAGCCCTCTTGCTACAAACTCTTGAACATGCTGTAAATAATTACAACATTACCATTTTTGCCCCCAGAAATGAAGCTCTTGAACAAGATCTTGATCCCGAGTTCAAGCGGTTCTTGCTTGAACCCGGGAATGTTAAGTCTCTCCAGAATCTCCTTCTTCATCATTTCCTTCCTGTT…	TR35829.c0_g1_i1_6	matakilpffllslfitqlattfsqnoohqpsnstqinsnsvlvalldshytqlaeliekalllqtlehavnnynitifaprnealeqdldpefkrfllepgnvkslqnlllhhflpvkltgnelssklaestrhkslcddflqlssfsngdmyignvkivhpnsisrpdgvihgiqkaiipksvqqdfnarrslrsisavkpesapeidprtlkfktqskkltkpaikpOVfsifealAOGOSlAOAOAOGOGGOhhhfngqtqvddfiktllhyggynemadilvnltslasemgklvsegykitvlapndeamakltteqlsepgaoeqivyyhivpeyqteesmynavrrfgkvnydtlrvpqklvaeeadgsvkfgggeegaylfdpdiytdgr…	complete	459	18	26	26	Fasciclin	PF02469.23	Fasciclin domain	No_clan	289	411	12	128	6.6e-09	36.1
[truncated: 628 more rows]

## Sheet: column legend
column	description
Transcript.id	trinity transcript identifier
Transcript.sequence	trinity assembled DNA sequence
Protein.id	protein identified
Protein.sequence	predicted protein sequence
[truncated: 15 more rows]

## Sheet: notes
note number	note
1	each sequence can span multiple rows - one domain per row
[truncated: 1 more rows]
