# Supplementary material for: The Arabinogalactan Protein Family of Centaurium erythraea Rafn
Source: Plants (Basel). 2021 Sep 9;10(9):1870. doi: 10.3390/plants10091870 (PMC8471777; doi:10.3390/plants10091870)
Supplement: Supplementary file 1 [file plants-10-01870-s001.zip › Supplement_3.xlsx]

## Sheet: Supplement_3
ncbi accession	name	peptide id	CDS type	class	Fwd primer	Rev primer	Annealing temp.	amplicon length	ncbi transcript accession (previous version)	ncbi peptide accessions (previous version)	ncbi description (previous version)	AGP motif
MW792522	CeAGP3	TR25958.c0_g1_i1_3	complete CDS	AG peptide	AGGGCGTCGTTCGGAGTAG	AGCCAAAGCCACCAGCATTAG	59.1	159	KC733884.1	AGN92423.1	Centaurium erythraea putative arabinogalactan protein 3 (AGP3) mRNA, complete cds	30-SOAOAO-35
MW792523	CeAGP6	TR13382.c0_g1_i1_1	complete CDS	AG peptide	TCTCCTACATTCCTCCACCTG	CCACAACGATAAACGAAAGGC	57.3	141				27-AOfeafAOAOAOT-39
MW792524	CeAGP7	TR21399.c0_g1_i1_1	complete CDS	AG peptide	CTTTCCTCATCTTTTCTGCTCAC	GTGCTTGTGCCTGTGCG	56.1	152				34-AOAOAOA-40
MW792525	CeAGP8	TR7712.c0_g1_i1_3	partial CDS	AG peptide	GCCTTTCTTCCACCTTCTCC	TGCTGGAGTCGGAGTTTTAGC	56.7	147				24-SOqfSOeaAOTOepaflpOSOSOSlvaVOAOAOATOTOAOTOAOATOTOAOAOAO-78
MW792526	CeAGP9	TR9177.c0_g2_i1_1	complete CDS	AG peptide	GCAGAGGCACAAGCAGTTTC	AGTGAGAACCAAAGCCAAAACC	55.4	132				40-SOAOAOAOA-48
MW792527	CeAGP10	TR932.c0_g2_i1_1	partial CDS	AG peptide	ACACTTTTCTTCGCTTTCTTGC	CCCCTCCAGTCTTTCCCG	56.1	135				58-OVhqiSOrAO-67
MW792515	CeFLA1	TR24322.c0_g1_i1_5	complete CDS	FLA	CGGAGTTGATACGACCACGG	GCAGGACCAAACATACTAAGAGG	56.9	105	KC733882.1	AGN92421.1	Centaurium erythraea putative fasciclin-like arabinogalactan protein 1 (AGP1) mRNA, partial cds	26-SOGOSGOT-33; 183-GOAVOAOAOSOA-194
MW792516	CeFLA3	TR28340.c0_g1_i1_7	partial CDS	FLA	CTTGTCGCTTCTCGTTCTGC	ACCCTACCTTTCCGCCTTTC	57.5	161	KC733885.2	AGN92424.2	Centaurium erythraea putative fasciclin-like arabinogalactan protein 4 (AGP4) mRNA, partial cds	329-AOSOAOGOAOetSOSOSOlGOSOAeSOlSOSOSlSOOAOOTaSOA-373
MW792517	CeFLA4	TR25891.c0_g1_i1_4	complete CDS	FLA	CTCCACCACCTGTGATTGCC	TCAACACTCTTTCACTCACATCC	56.2	188				28-AOTOAOG-34; 197-AOAOAO-202
MW792518	CeFLA5	TR26683.c0_g1_i1_5	complete CDS	FLA	TAGCCCGAAAACTACTCCTGC	TAGCACTCCTCCACACACTG	58.1	148				32-AOAOAOAO-39; 199-SOVAOSOktTOAadAOAgsassknSOOSO-227
MW792519	CeFLA6	TR27342.c0_g1_i1_3	complete CDS	FLA	GTGCTTTTGCCTGTGGAGTTT	CAGCCCCACAATCACTCTCC	56.9	159				22-TOAAOAOAOAGO-33; 190-AOAOSOOAOS-199; 213-VOSseGOSOS-222
MW792520	CeFLA7	TR35253.c5_g1_i1_1	complete CDS	FLA	TACCACTTACACTCCCAGCAC	TCGGCAAGGAAGAGTGAGGT	55.1	141				174-SOeasAOTOSOS-185; 335-AOTOSOAOAOGOAahkkhkSOOAOOSadAOAdGO-368
MW792530	CeKLA1	TR36495.c0_g1_i1_10	complete CDS	KLA	GTTCTTGGTTCGGCGTTGAG	CAAAGTCAAGCACCTCCAGC	59.1	198				243-SOSOSOSOqsaSOlfssaeAOfaspklSOlestsSOVeAOSOShpglktttSO-295
MW792533	CeKLA2	TR41396.c0_g1_i2_15	partial CDS	KLA	CGATCATGGCAGCATCTCCT	GAGCATCTGGAGGAGCACTG	56.7	213				40-SOeaallqpoqsSOoinsVOSO-61; 73-SOTnlllpOVavTOOVnOTgnitalTOSAOodAOAhsehpipdTOAOlpSOSgvSOnnOAvSOGlSOOSOlOGOhgnvsteoOAipaoooaAOVgiAOVlpOThsvepeipOSsfpVOAvlpOSmSO-199; 224-OAAOOVOSrngvgVOTaAOoheiinhhSOknOShgkglphlSOSmSOV-271; 297-SOAooooSOeqGOksnssfhAOSOSksvsliAOSvSOOSOSmghnssAOSlsqprafpsiSOklSOS-363; 400-GOOGSO-405
MW792534	CeKLA3	TR40479.c4_g1_i1_5	complete CDS	KLA	TAGGGGAACAGAGATCACACA	ACATCTCCAAATCCGCCTC	54	102				253-OSOStnvssdoloOAOSOG-271
MW792528	CeKLA5	TR31437.c1_g1_i3_2	complete CDS	KLA	TTGCCAGATGAGTTGCCTGT	AGAAGGAAAGCACTCGCACA	57.3	178				51-VOOSOlrVOOSOSrfamSO-69
MW792532	CeKLA6	TR39003.c1_g3_i1_5	complete CDS	KLA	TGGGGTGGTTATGTTGGAGC	CGGGAGAGAGACTTGACTGG	55.4	174				243-GOAooooogTOOVrOGgnOS-262
MW792531	CeKLA7	TR37513.c0_g1_i1_10	complete CDS	KLA	AGATGAAAGCCAGCCAGAGG	CGGTCTTTGATGTGGTTCCC	57.9	187				450-SOGnonigndhOSOGTOGSOodTOG-474

## Sheet: column legend
column	description
ncbi accession	NCBI accession under which the sequence will be publically availible
name	sequence name used throught the manuscript
peptide id	trinity peptide accession
CDS type	complete or partial protein (lacking N- or C- terminus) sequence
class	AGP class - AG peptide, FLA or KLA
Fwd primer	forward primer sequence used for PCR amplification
Rev primer	reverse primer sequence used for PCR amplification
amplicon length	lenght of generated PCR amplicon
ncbi transcript accesion (previous version)	NCBI accession under which the previous version of the transcript sequence is available.
ncbi peptide accession (previous version)	NCBI accession under which the previous version of the protein sequence is available.
ncbi description (previous version)	NCBI transcript description for the previous version of the sequence.
AGP motif	AG motif sequence spans. Uppercase letters denote matched AG motifs; O indicate predicted hydroxyprolines with ragp; lowercase letters denote amino acids between AG motifs; numbers indicate location of the matched fragments (from- and -to).
